# Supplementary material for: Molecular mechanisms underlying the BIRC6-mediated regulation of apoptosis and autophagy
Source: Nat Commun. 2024 Jan 30;15:891. doi: 10.1038/s41467-024-45222-1 (PMC10827748; doi:10.1038/s41467-024-45222-1)
Supplement: Supplementary file 4 — Supplementary Data 1 [file 41467_2024_45222_MOESM4_ESM.xlsx]

## Sheet: 1
Checked	Protein FDR Confidence: Combined	Master	Accession	Description	Exp. q-value: Combined	Sum PEP Score	Coverage [%]	# Peptides	# PSMs	# Unique Peptides	# Protein Groups	# AAs	MW [kDa]	calc. pI	Score Sequest HT: Sequest HT	# Peptides (by Search Engine): Sequest HT
FALSE	High	Master Protein	Q9NR09	Baculoviral IAP repeat-containing protein 6 OS=Homo sapiens OX=9606 GN=BIRC6 PE=1 SV=2	0	2272.42	57	222	3622	222	1	4857	529.9	6.05	13205.4	222
FALSE	High	Master Protein	Q14204	Cytoplasmic dynein 1 heavy chain 1 OS=Homo sapiens OX=9606 GN=DYNC1H1 PE=1 SV=5	0	448.98	32	125	167	125	1	4646	532.1	6.4	515.68	125
FALSE	High	Master Protein	Q9ULT8	E3 ubiquitin-protein ligase HECTD1 OS=Homo sapiens OX=9606 GN=HECTD1 PE=1 SV=3	0	346.661	37	78	163	78	1	2610	289.2	5.35	508.9	78
FALSE	High	Master Protein	P21333	Filamin-A OS=Homo sapiens OX=9606 GN=FLNA PE=1 SV=4	0	290.558	37	72	110	66	1	2647	280.6	6.06	376.42	72
FALSE	High	Master Protein	O75369	Filamin-B OS=Homo sapiens OX=9606 GN=FLNB PE=1 SV=2	0	237.976	31	63	84	56	1	2602	278	5.73	282.29	63
FALSE	High	Master Protein	P58107	Epiplakin OS=Homo sapiens OX=9606 GN=EPPK1 PE=1 SV=3	0	235.66	45	60	79	60	1	5088	555.3	5.62	271.24	60
FALSE	High	Master Protein	Q7Z6Z7	E3 ubiquitin-protein ligase HUWE1 OS=Homo sapiens OX=9606 GN=HUWE1 PE=1 SV=3	0	158.291	15	50	61	50	1	4374	481.6	5.22	190.2	50
FALSE	High	Master Protein	Q93008	Probable ubiquitin carboxyl-terminal hydrolase FAF-X OS=Homo sapiens OX=9606 GN=USP9X PE=1 SV=4	0	115.802	18	41	54	41	1	2554	290.3	5.8	147.36	41
FALSE	High	Master Protein	P27708	CAD protein OS=Homo sapiens OX=9606 GN=CAD PE=1 SV=3	0	111.879	18	34	42	34	1	2225	242.8	6.46	133.75	34
FALSE	High	Master Protein	P49327	Fatty acid synthase OS=Homo sapiens OX=9606 GN=FASN PE=1 SV=3	0	85.784	15	28	34	28	1	2511	273.3	6.44	103.58	28
FALSE	High	Master Protein	P13645	Keratin, type I cytoskeletal 10 OS=Homo sapiens OX=9606 GN=KRT10 PE=1 SV=6	0	70.488	35	17	30	15	1	584	58.8	5.21	91.94	17
FALSE	High	Master Protein	P04264	Keratin, type II cytoskeletal 1 OS=Homo sapiens OX=9606 GN=KRT1 PE=1 SV=6	0	64.632	33	20	27	18	1	644	66	8.12	83.37	20
FALSE	High	Master Protein	P35908	Keratin, type II cytoskeletal 2 epidermal OS=Homo sapiens OX=9606 GN=KRT2 PE=1 SV=2	0	62.294	38	21	28	15	1	639	65.4	8	84.36	21
FALSE	High	Master Protein	P0DMV9	Heat shock 70 kDa protein 1B OS=Homo sapiens OX=9606 GN=HSPA1B PE=1 SV=1	0	48.805	23	12	18	12	1	641	70	5.66	58.91	12
FALSE	High	Master Protein	Q5T4S7	E3 ubiquitin-protein ligase UBR4 OS=Homo sapiens OX=9606 GN=UBR4 PE=1 SV=1	0	40.951	4	21	22	21	1	5183	573.5	6.04	47.04	21
FALSE	High	Master Protein	Q14839	Chromodomain-helicase-DNA-binding protein 4 OS=Homo sapiens OX=9606 GN=CHD4 PE=1 SV=2	0	37.598	10	17	17	17	1	1912	217.9	5.86	43.37	17
FALSE	High	Master Protein	Q14315	Filamin-C OS=Homo sapiens OX=9606 GN=FLNC PE=1 SV=3	0	36.618	6	14	15	5	1	2725	290.8	5.97	45.43	14
FALSE	High	Master Protein	Q92616	eIF-2-alpha kinase activator GCN1 OS=Homo sapiens OX=9606 GN=GCN1 PE=1 SV=6	0	33.771	6	14	14	14	1	2671	292.6	7.47	41.2	14
FALSE	High	Master Protein	Q12789	General transcription factor 3C polypeptide 1 OS=Homo sapiens OX=9606 GN=GTF3C1 PE=1 SV=4	0	24.856	7	12	12	12	1	2109	238.7	7.3	33.92	12
FALSE	High	Master Protein	P78527	DNA-dependent protein kinase catalytic subunit OS=Homo sapiens OX=9606 GN=PRKDC PE=1 SV=3	0	19.198	2	9	10	9	1	4128	468.8	7.12	18.14	9
FALSE	High	Master Protein	P62979	Ubiquitin-40S ribosomal protein S27a OS=Homo sapiens OX=9606 GN=RPS27A PE=1 SV=2	0	14.21	31	5	31	5	1	156	18	9.64	66.25	5
FALSE	High	Master Protein	P50851	Lipopolysaccharide-responsive and beige-like anchor protein OS=Homo sapiens OX=9606 GN=LRBA PE=1 SV=4	0	14.15	3	8	8	8	1	2863	318.9	5.6	16.61	8
FALSE	High	Master Protein	P49411	Elongation factor Tu, mitochondrial OS=Homo sapiens OX=9606 GN=TUFM PE=1 SV=2	0	13.127	12	5	6	5	1	452	49.5	7.61	16.34	5
FALSE	High	Master Protein	P13647	Keratin, type II cytoskeletal 5 OS=Homo sapiens OX=9606 GN=KRT5 PE=1 SV=3	0	10.909	6	5	7	1	1	590	62.3	7.74	19.61	5
FALSE	High	Master Protein	P07900	Heat shock protein HSP 90-alpha OS=Homo sapiens OX=9606 GN=HSP90AA1 PE=1 SV=5	0	10.466	6	4	4	2	1	732	84.6	5.02	11.73	4
FALSE	High	Master Protein	P35527	Keratin, type I cytoskeletal 9 OS=Homo sapiens OX=9606 GN=KRT9 PE=1 SV=3	0	9.942	7	3	5	2	1	623	62	5.24	14.41	3
FALSE	High	Master Protein	P08238	Heat shock protein HSP 90-beta OS=Homo sapiens OX=9606 GN=HSP90AB1 PE=1 SV=4	0	9.834	6	4	4	2	1	724	83.2	5.03	11.27	4
FALSE	High	Master Protein	Q9P273	Teneurin-3 OS=Homo sapiens OX=9606 GN=TENM3 PE=1 SV=3	0	9.187	2	6	6	6	1	2699	300.8	6.42	12.31	6
FALSE	High	Master Protein	Q13085	Acetyl-CoA carboxylase 1 OS=Homo sapiens OX=9606 GN=ACACA PE=1 SV=2	0	8.56	3	6	6	6	1	2346	265.4	6.37	12.23	6
FALSE	High	Master Protein	Q14008	Cytoskeleton-associated protein 5 OS=Homo sapiens OX=9606 GN=CKAP5 PE=1 SV=3	0	8.457	2	5	5	5	1	2032	225.4	7.8	8.15	5
FALSE	High	Master Protein	P49792	E3 SUMO-protein ligase RanBP2 OS=Homo sapiens OX=9606 GN=RANBP2 PE=1 SV=2	0	8.344	2	4	4	4	1	3224	358	6.2	9.61	4
FALSE	High	Master Protein	Q7Z794	Keratin, type II cytoskeletal 1b OS=Homo sapiens OX=9606 GN=KRT77 PE=1 SV=3	0	7.299	5	3	6	1	1	578	61.9	5.99	13.61	3
FALSE	High	Master Protein	Q01082	Spectrin beta chain, non-erythrocytic 1 OS=Homo sapiens OX=9606 GN=SPTBN1 PE=1 SV=2	0	6.995	2	4	4	4	1	2364	274.4	5.57	8.94	4
FALSE	High	Master Protein	Q9NR28	Diablo homolog, mitochondrial OS=Homo sapiens OX=9606 GN=DIABLO PE=1 SV=1	0	5.253	8	2	2	2	1	239	27.1	5.9	5.47	2
FALSE	High	Master Protein	P68363	Tubulin alpha-1B chain OS=Homo sapiens OX=9606 GN=TUBA1B PE=1 SV=1	0	4.591	8	2	3	2	1	451	50.1	5.06	8.18	2
FALSE	High	Master Protein	P68104	Elongation factor 1-alpha 1 OS=Homo sapiens OX=9606 GN=EEF1A1 PE=1 SV=1	0	4.536	7	3	3	3	1	462	50.1	9.01	6.31	3
FALSE	High	Master Protein	Q9Y4G6	Talin-2 OS=Homo sapiens OX=9606 GN=TLN2 PE=1 SV=4	0	4.401	1	2	2	2	1	2542	271.4	5.57	4.22	2
FALSE	High	Master Protein	P02533	Keratin, type I cytoskeletal 14 OS=Homo sapiens OX=9606 GN=KRT14 PE=1 SV=4	0	4.199	6	3	6	1	1	472	51.5	5.16	12.23	3
FALSE	High	Master Protein	P52732	Kinesin-like protein KIF11 OS=Homo sapiens OX=9606 GN=KIF11 PE=1 SV=2	0	3.955	2	2	2	2	1	1056	119.1	5.64	5.22	2
FALSE	High	Master Protein	Q9NU22	Midasin OS=Homo sapiens OX=9606 GN=MDN1 PE=1 SV=2	0	3.891	0	3	3	3	1	5596	632.4	5.68	7.16	3
FALSE	High	Master Protein	Q04721	Neurogenic locus notch homolog protein 2 OS=Homo sapiens OX=9606 GN=NOTCH2 PE=1 SV=3	0	3.833	0	1	2	1	1	2471	265.2	5.14	5.51	1
FALSE	High	Master Protein	Q86Y79	Probable peptidyl-tRNA hydrolase OS=Homo sapiens OX=9606 GN=PTRH1 PE=1 SV=1	0	3.759	5	1	2	1	1	214	22.9	10.56	4.94	1
FALSE	High	Master Protein	Q12923	Tyrosine-protein phosphatase non-receptor type 13 OS=Homo sapiens OX=9606 GN=PTPN13 PE=1 SV=2	0	3.379	1	2	2	2	1	2485	276.7	6.42	6.35	2
FALSE	High	Master Protein	Q86Y46	Keratin, type II cytoskeletal 73 OS=Homo sapiens OX=9606 GN=KRT73 PE=1 SV=1	0	3.134	5	3	4	1	1	540	58.9	7.23	8.21	3
FALSE	High	Master Protein	Q6DKK2	Tetratricopeptide repeat protein 19, mitochondrial OS=Homo sapiens OX=9606 GN=TTC19 PE=1 SV=4	0	3.055	4	2	2	2	1	380	42.4	5.77	2.82	2
FALSE	High	Master Protein	Q15751	Probable E3 ubiquitin-protein ligase HERC1 OS=Homo sapiens OX=9606 GN=HERC1 PE=1 SV=2	0	2.832	0	1	1	1	1	4861	531.9	6.04	3.09	1
FALSE	High	Master Protein	O95071	E3 ubiquitin-protein ligase UBR5 OS=Homo sapiens OX=9606 GN=UBR5 PE=1 SV=2	0	2.618	1	1	1	1	1	2799	309.2	5.85	2.67	1
FALSE	High	Master Protein	O75592	E3 ubiquitin-protein ligase MYCBP2 OS=Homo sapiens OX=9606 GN=MYCBP2 PE=1 SV=4	0	2.584	0	2	2	2	1	4678	513.3	7.02	4.09	2
FALSE	High	Master Protein	P11717	Cation-independent mannose-6-phosphate receptor OS=Homo sapiens OX=9606 GN=IGF2R PE=1 SV=3	0	2.476	1	2	2	2	1	2491	274.2	5.94	4.2	2
FALSE	High	Master Protein	P42704	Leucine-rich PPR motif-containing protein, mitochondrial OS=Homo sapiens OX=9606 GN=LRPPRC PE=1 SV=3	0	2.375	1	1	1	1	1	1394	157.8	6.13	2.58	1
FALSE	High	Master Protein	P48681	Nestin OS=Homo sapiens OX=9606 GN=NES PE=1 SV=2	0	2.349	1	1	1	1	1	1621	177.3	4.36	2.65	1
FALSE	High	Master Protein	Q96Q15	Serine/threonine-protein kinase SMG1 OS=Homo sapiens OX=9606 GN=SMG1 PE=1 SV=3	0.01	2.026	0	1	1	1	1	3661	410.2	6.46	2.68	1
FALSE	High	Master Protein	O75390	Citrate synthase, mitochondrial OS=Homo sapiens OX=9606 GN=CS PE=1 SV=2	0.01	2.024	2	1	1	1	1	466	51.7	8.32	2.09	1
FALSE	High	Master Protein	Q9UPU5	Ubiquitin carboxyl-terminal hydrolase 24 OS=Homo sapiens OX=9606 GN=USP24 PE=1 SV=3	0.01	2.024	0	1	1	1	1	2620	294.2	6.14	1.85	1
FALSE	High	Master Protein	Q8TEM1	Nuclear pore membrane glycoprotein 210 OS=Homo sapiens OX=9606 GN=NUP210 PE=1 SV=3	0.01	1.952	1	1	1	1	1	1887	205	6.81	1.72	1
FALSE	High	Master Protein	P02768	Albumin OS=Homo sapiens OX=9606 GN=ALB PE=1 SV=2	0.01	1.945	2	1	2	1	1	609	69.3	6.28	4.59	1
FALSE	High	Master Protein	Q9UPN3	Microtubule-actin cross-linking factor 1, isoforms 1/2/3/5 OS=Homo sapiens OX=9606 GN=MACF1 PE=1 SV=4	0.01	1.931	0	1	1	1	1	7388	837.8	5.39	2.75	1
FALSE	High	Master Protein	Q9UL16	Cilia- and flagella-associated protein 45 OS=Homo sapiens OX=9606 GN=CFAP45 PE=1 SV=2	0.009	1.93	1	1	3	1	1	551	65.7	8.9	4.2	1
FALSE	High	Master Protein	Q9BYK8	Helicase with zinc finger domain 2 OS=Homo sapiens OX=9606 GN=HELZ2 PE=1 SV=6	0.009	1.804	0	1	1	1	1	2649	294.5	7.49	2.06	1
FALSE	Medium	Master Protein	Q13813	Spectrin alpha chain, non-erythrocytic 1 OS=Homo sapiens OX=9606 GN=SPTAN1 PE=1 SV=3	0.018	1.664	0	1	1	1	1	2472	284.4	5.35	0	1
FALSE	Medium	Master Protein	Q6P2Q9	Pre-mRNA-processing-splicing factor 8 OS=Homo sapiens OX=9606 GN=PRPF8 PE=1 SV=2	0.018	1.653	0	1	1	1	1	2335	273.4	8.84	2.19	1
FALSE	Medium	Master Protein	Q92797	Symplekin OS=Homo sapiens OX=9606 GN=SYMPK PE=1 SV=2	0.018	1.529	1	1	1	1	1	1274	141.1	6.13	2.88	1
FALSE	Medium	Master Protein	A5YKK6	CCR4-NOT transcription complex subunit 1 OS=Homo sapiens OX=9606 GN=CNOT1 PE=1 SV=2	0.018	1.499	1	1	1	1	1	2376	266.8	7.11	2.03	1
FALSE	Medium	Master Protein	P42345	Serine/threonine-protein kinase mTOR OS=Homo sapiens OX=9606 GN=MTOR PE=1 SV=1	0.017	1.339	0	1	1	1	1	2549	288.7	7.17	0	1
FALSE	Medium	Master Protein	Q5VWN6	Protein TASOR 2 OS=Homo sapiens OX=9606 GN=TASOR2 PE=1 SV=1	0.025	1.077	0	1	1	1	1	2430	268.7	5.9	2	1
FALSE	Medium	Master Protein	Q9NX47	E3 ubiquitin-protein ligase MARCHF5 OS=Homo sapiens OX=9606 GN=MARCHF5 PE=1 SV=1	0.024	1.006	5	1	1	1	1	278	31.2	8.7	1.64	1
FALSE	Medium	Master Protein	P35579	Myosin-9 OS=Homo sapiens OX=9606 GN=MYH9 PE=1 SV=4	0.024	0.986	1	1	1	1	1	1960	226.4	5.6	2.04	1
FALSE	Medium	Master Protein	Q8IYB8	ATP-dependent RNA helicase SUPV3L1, mitochondrial OS=Homo sapiens OX=9606 GN=SUPV3L1 PE=1 SV=1	0.024	0.981	1	1	1	1	1	786	87.9	7.99	1.92	1
FALSE	Medium	Master Protein	Q9P260	RAB11-binding protein RELCH OS=Homo sapiens OX=9606 GN=RELCH PE=1 SV=2	0.023	0.962	1	1	1	1	1	1216	134.5	5.45	0	1
FALSE	Medium	Master Protein	P42858	Huntingtin OS=Homo sapiens OX=9606 GN=HTT PE=1 SV=2	0.022	0.943	0	1	1	1	1	3142	347.4	6.2	0	1
FALSE	Medium	Master Protein	Q9Y264	Angiopoietin-4 OS=Homo sapiens OX=9606 GN=ANGPT4 PE=1 SV=1	0.043	0.867	1	1	1	1	1	503	56.8	8.91	0	1
FALSE	Low	Master Protein	Q12830	Nucleosome-remodeling factor subunit BPTF OS=Homo sapiens OX=9606 GN=BPTF PE=1 SV=3	0.056	0.822	0	1	1	1	1	3046	338.1	6.54	0	1
FALSE	Low	Master Protein	Q9C091	GREB1-like protein OS=Homo sapiens OX=9606 GN=GREB1L PE=1 SV=2	0.062	0.811	0	1	2	1	1	1923	214.2	6.62	4.29	1
FALSE	Low	Master Protein	A0AVT1	Ubiquitin-like modifier-activating enzyme 6 OS=Homo sapiens OX=9606 GN=UBA6 PE=1 SV=1	0.068	0.801	1	1	1	1	1	1052	117.9	6.14	0	1
FALSE	Low	Master Protein	P09661	U2 small nuclear ribonucleoprotein A' OS=Homo sapiens OX=9606 GN=SNRPA1 PE=1 SV=2	0.073	0.786	2	1	1	1	1	255	28.4	8.62	0	1

## Sheet: 2-1
Checked	Protein FDR Confidence: Combined	Master	Accession	Description	Exp. q-value: Combined	Sum PEP Score	Coverage [%]	# Peptides	# PSMs	# Unique Peptides	# Protein Groups	# AAs	MW [kDa]	calc. pI	Score Sequest HT: Sequest HT	# Peptides (by Search Engine): Sequest HT
FALSE	High	Master Protein	Q9NR09	Baculoviral IAP repeat-containing protein 6 OS=Homo sapiens OX=9606 GN=BIRC6 PE=1 SV=2	0	2834.48	51	197	2699	197	1	4857	529.9	6.05	7819.64	197
FALSE	High	Master Protein	Q00610	Clathrin heavy chain 1 OS=Homo sapiens OX=9606 GN=CLTC PE=1 SV=5	0	616.036	60	74	154	58	1	1675	191.5	5.69	477.97	74
FALSE	High	Master Protein	P27708	CAD protein OS=Homo sapiens OX=9606 GN=CAD PE=1 SV=3	0	581.625	56	82	173	82	1	2225	242.8	6.46	530.43	82
FALSE	High	Master Protein	Q9ULT8	E3 ubiquitin-protein ligase HECTD1 OS=Homo sapiens OX=9606 GN=HECTD1 PE=1 SV=3	0	544.761	38	82	162	82	1	2610	289.2	5.35	451.04	82
FALSE	High	Master Protein	O75643	U5 small nuclear ribonucleoprotein 200 kDa helicase OS=Homo sapiens OX=9606 GN=SNRNP200 PE=1 SV=2	0	488.216	47	81	125	81	1	2136	244.4	6.06	373.91	81
FALSE	High	Master Protein	P58107	Epiplakin OS=Homo sapiens OX=9606 GN=EPPK1 PE=1 SV=3	0	468.955	50	75	107	68	1	5088	555.3	5.62	327.07	75
FALSE	High	Master Protein	P21333	Filamin-A OS=Homo sapiens OX=9606 GN=FLNA PE=1 SV=4	0	464.964	38	72	114	63	1	2647	280.6	6.06	332.01	72
FALSE	High	Master Protein	Q14008	Cytoskeleton-associated protein 5 OS=Homo sapiens OX=9606 GN=CKAP5 PE=1 SV=3	0	455.523	46	79	134	79	1	2032	225.4	7.8	366.85	79
FALSE	High	Master Protein	Q92616	eIF-2-alpha kinase activator GCN1 OS=Homo sapiens OX=9606 GN=GCN1 PE=1 SV=6	0	452.082	40	84	119	84	1	2671	292.6	7.47	331.99	84
FALSE	High	Master Protein	Q14204	Cytoplasmic dynein 1 heavy chain 1 OS=Homo sapiens OX=9606 GN=DYNC1H1 PE=1 SV=5	0	426.317	27	102	124	102	1	4646	532.1	6.4	273.81	102
FALSE	High	Master Protein	Q8N3C0	Activating signal cointegrator 1 complex subunit 3 OS=Homo sapiens OX=9606 GN=ASCC3 PE=1 SV=3	0	396.76	37	67	104	67	1	2202	251.3	7.09	279.21	67
FALSE	High	Master Protein	O75369	Filamin-B OS=Homo sapiens OX=9606 GN=FLNB PE=1 SV=2	0	363.11	37	72	101	62	1	2602	278	5.73	270.3	72
FALSE	High	Master Protein	P07814	Bifunctional glutamate/proline--tRNA ligase OS=Homo sapiens OX=9606 GN=EPRS1 PE=1 SV=5	0	355.919	50	60	109	60	1	1512	170.5	7.33	298.79	60
FALSE	High	Master Protein	Q13085	Acetyl-CoA carboxylase 1 OS=Homo sapiens OX=9606 GN=ACACA PE=1 SV=2	0	345.035	37	70	84	70	1	2346	265.4	6.37	228.3	70
FALSE	High	Master Protein	P13645	Keratin, type I cytoskeletal 10 OS=Homo sapiens OX=9606 GN=KRT10 PE=1 SV=6	0	306.34	59	33	103	30	1	584	58.8	5.21	328.29	33
FALSE	High	Master Protein	Q6P2E9	Enhancer of mRNA-decapping protein 4 OS=Homo sapiens OX=9606 GN=EDC4 PE=1 SV=1	0	265.54	39	38	65	38	1	1401	151.6	5.86	184.76	38
FALSE	High	Master Protein	P35527	Keratin, type I cytoskeletal 9 OS=Homo sapiens OX=9606 GN=KRT9 PE=1 SV=3	0	258.295	58	27	91	26	1	623	62	5.24	274.96	27
FALSE	High	Master Protein	P49327	Fatty acid synthase OS=Homo sapiens OX=9606 GN=FASN PE=1 SV=3	0	234.647	25	45	63	45	1	2511	273.3	6.44	163.65	45
FALSE	High	Master Protein	A6NHR9	Structural maintenance of chromosomes flexible hinge domain-containing protein 1 OS=Homo sapiens OX=9606 GN=SMCHD1 PE=1 SV=2	0	224.569	31	54	77	54	1	2005	226.2	7.3	177.97	54
FALSE	High	Master Protein	P35908	Keratin, type II cytoskeletal 2 epidermal OS=Homo sapiens OX=9606 GN=KRT2 PE=1 SV=2	0	219.392	62	32	98	24	1	639	65.4	8	270.39	32
FALSE	High	Master Protein	A5YKK6	CCR4-NOT transcription complex subunit 1 OS=Homo sapiens OX=9606 GN=CNOT1 PE=1 SV=2	0	206.003	26	51	65	51	1	2376	266.8	7.11	157.96	51
FALSE	High	Master Protein	Q9H3S7	Tyrosine-protein phosphatase non-receptor type 23 OS=Homo sapiens OX=9606 GN=PTPN23 PE=1 SV=1	0	198.407	30	37	51	37	1	1636	178.9	6.92	138.09	37
FALSE	High	Master Protein	Q6P2Q9	Pre-mRNA-processing-splicing factor 8 OS=Homo sapiens OX=9606 GN=PRPF8 PE=1 SV=2	0	196.319	28	54	63	54	1	2335	273.4	8.84	132.76	54
FALSE	High	Master Protein	P04264	Keratin, type II cytoskeletal 1 OS=Homo sapiens OX=9606 GN=KRT1 PE=1 SV=6	0	194.393	51	30	152	26	1	644	66	8.12	391.13	30
FALSE	High	Master Protein	Q15149	Plectin OS=Homo sapiens OX=9606 GN=PLEC PE=1 SV=3	0	192.733	13	52	59	45	1	4684	531.5	5.96	143.52	52
FALSE	High	Master Protein	Q93008	Probable ubiquitin carboxyl-terminal hydrolase FAF-X OS=Homo sapiens OX=9606 GN=USP9X PE=1 SV=4	0	189.877	21	46	60	46	1	2554	290.3	5.8	135.02	46
FALSE	High	Master Protein	P35579	Myosin-9 OS=Homo sapiens OX=9606 GN=MYH9 PE=1 SV=4	0	173.104	23	35	47	28	1	1960	226.4	5.6	131.77	35
FALSE	High	Master Protein	O60271	C-Jun-amino-terminal kinase-interacting protein 4 OS=Homo sapiens OX=9606 GN=SPAG9 PE=1 SV=4	0	163.399	34	35	42	31	1	1321	146.1	5.15	109.34	35
FALSE	High	Master Protein	P46940	Ras GTPase-activating-like protein IQGAP1 OS=Homo sapiens OX=9606 GN=IQGAP1 PE=1 SV=1	0	162.496	30	40	51	37	1	1657	189.1	6.48	132.41	40
FALSE	High	Master Protein	P42356	Phosphatidylinositol 4-kinase alpha OS=Homo sapiens OX=9606 GN=PI4KA PE=1 SV=4	0	161.644	23	41	52	41	1	2102	236.7	7.06	116.67	41
FALSE	High	Master Protein	Q92538	Golgi-specific brefeldin A-resistance guanine nucleotide exchange factor 1 OS=Homo sapiens OX=9606 GN=GBF1 PE=1 SV=2	0	146.893	18	31	45	31	1	1859	206.3	5.73	111.39	31
FALSE	High	Master Protein	Q9NTJ3	Structural maintenance of chromosomes protein 4 OS=Homo sapiens OX=9606 GN=SMC4 PE=1 SV=2	0	146.396	29	35	47	35	1	1288	147.1	6.79	101.81	35
FALSE	High	Master Protein	Q14160	Protein scribble homolog OS=Homo sapiens OX=9606 GN=SCRIB PE=1 SV=4	0	145.887	22	27	37	27	1	1630	174.8	5.07	113.12	27
FALSE	High	Master Protein	Q8TEM1	Nuclear pore membrane glycoprotein 210 OS=Homo sapiens OX=9606 GN=NUP210 PE=1 SV=3	0	139.929	19	28	37	28	1	1887	205	6.81	99.39	28
FALSE	High	Master Protein	P0DMV9	Heat shock 70 kDa protein 1B OS=Homo sapiens OX=9606 GN=HSPA1B PE=1 SV=1	0	136.723	37	19	44	17	1	641	70	5.66	122.03	19
FALSE	High	Master Protein	Q8TEQ6	Gem-associated protein 5 OS=Homo sapiens OX=9606 GN=GEMIN5 PE=1 SV=3	0	135.389	29	36	45	36	1	1508	168.5	6.62	97.83	36
FALSE	High	Master Protein	Q7Z6Z7	E3 ubiquitin-protein ligase HUWE1 OS=Homo sapiens OX=9606 GN=HUWE1 PE=1 SV=3	0	134.742	10	38	48	38	1	4374	481.6	5.22	101.58	38
FALSE	High	Master Protein	Q12955	Ankyrin-3 OS=Homo sapiens OX=9606 GN=ANK3 PE=1 SV=3	0	125.526	8	27	33	21	1	4377	480.1	6.49	78.78	27
FALSE	High	Master Protein	P53675	Clathrin heavy chain 2 OS=Homo sapiens OX=9606 GN=CLTCL1 PE=1 SV=2	0	121.996	12	18	36	2	1	1640	186.9	5.85	95.41	18
FALSE	High	Master Protein	P55196	Afadin OS=Homo sapiens OX=9606 GN=AFDN PE=1 SV=3	0	114.568	20	31	38	31	1	1824	206.7	6.47	78.67	31
FALSE	High	Master Protein	P35580	Myosin-10 OS=Homo sapiens OX=9606 GN=MYH10 PE=1 SV=3	0	105.686	16	27	31	21	1	1976	228.9	5.54	74	27
FALSE	High	Master Protein	Q04637	Eukaryotic translation initiation factor 4 gamma 1 OS=Homo sapiens OX=9606 GN=EIF4G1 PE=1 SV=4	0	102.165	19	25	31	22	1	1599	175.4	5.33	69.88	25
FALSE	High	Master Protein	Q92621	Nuclear pore complex protein Nup205 OS=Homo sapiens OX=9606 GN=NUP205 PE=1 SV=3	0	97.804	15	27	31	27	1	2012	227.8	6.19	63.31	27
FALSE	High	Master Protein	Q14839	Chromodomain-helicase-DNA-binding protein 4 OS=Homo sapiens OX=9606 GN=CHD4 PE=1 SV=2	0	92.422	14	23	27	23	1	1912	217.9	5.86	64.72	23
FALSE	High	Master Protein	O75165	DnaJ homolog subfamily C member 13 OS=Homo sapiens OX=9606 GN=DNAJC13 PE=1 SV=5	0	86.575	15	28	30	28	1	2243	254.3	6.74	60.66	28
FALSE	High	Master Protein	Q96N67	Dedicator of cytokinesis protein 7 OS=Homo sapiens OX=9606 GN=DOCK7 PE=1 SV=4	0	84.129	13	24	26	22	1	2140	242.4	6.8	59.95	24
FALSE	High	Master Protein	Q14152	Eukaryotic translation initiation factor 3 subunit A OS=Homo sapiens OX=9606 GN=EIF3A PE=1 SV=1	0	82.813	18	24	35	24	1	1382	166.5	6.79	73.69	24
FALSE	High	Master Protein	P46821	Microtubule-associated protein 1B OS=Homo sapiens OX=9606 GN=MAP1B PE=1 SV=2	0	81.177	10	19	21	19	1	2468	270.5	4.81	52.88	19
FALSE	High	Master Protein	Q9UPN3	Microtubule-actin cross-linking factor 1, isoforms 1/2/3/5 OS=Homo sapiens OX=9606 GN=MACF1 PE=1 SV=4	0	80.794	4	27	31	25	1	7388	837.8	5.39	42.94	27
FALSE	High	Master Protein	Q9UG01	Intraflagellar transport protein 172 homolog OS=Homo sapiens OX=9606 GN=IFT172 PE=1 SV=2	0	79.879	16	24	28	24	1	1749	197.5	6.13	59.3	24
FALSE	High	Master Protein	P13647	Keratin, type II cytoskeletal 5 OS=Homo sapiens OX=9606 GN=KRT5 PE=1 SV=3	0	79.858	35	20	40	11	1	590	62.3	7.74	90.77	20
FALSE	High	Master Protein	Q9H1A4	Anaphase-promoting complex subunit 1 OS=Homo sapiens OX=9606 GN=ANAPC1 PE=1 SV=1	0	78.942	13	21	25	21	1	1944	216.4	6.3	55.22	21
FALSE	High	Master Protein	P49792	E3 SUMO-protein ligase RanBP2 OS=Homo sapiens OX=9606 GN=RANBP2 PE=1 SV=2	0	78.633	10	26	29	26	1	3224	358	6.2	54.18	26
FALSE	High	Master Protein	O14976	Cyclin-G-associated kinase OS=Homo sapiens OX=9606 GN=GAK PE=1 SV=2	0	77.63	17	19	23	19	1	1311	143.1	5.73	54.34	19
FALSE	High	Master Protein	O94966	Ubiquitin carboxyl-terminal hydrolase 19 OS=Homo sapiens OX=9606 GN=USP19 PE=1 SV=2	0	77.237	19	16	16	16	1	1318	145.6	6.28	45.02	16
FALSE	High	Master Protein	P42704	Leucine-rich PPR motif-containing protein, mitochondrial OS=Homo sapiens OX=9606 GN=LRPPRC PE=1 SV=3	0	75.89	15	17	19	17	1	1394	157.8	6.13	43.48	17
FALSE	High	Master Protein	Q86VI3	Ras GTPase-activating-like protein IQGAP3 OS=Homo sapiens OX=9606 GN=IQGAP3 PE=1 SV=2	0	74.614	14	20	22	17	1	1631	184.6	7.65	47.78	20
FALSE	High	Master Protein	Q9C0C9	(E3-independent) E2 ubiquitin-conjugating enzyme OS=Homo sapiens OX=9606 GN=UBE2O PE=1 SV=3	0	74.026	14	14	18	14	1	1292	141.2	5.12	46.42	14
FALSE	High	Master Protein	Q14690	Protein RRP5 homolog OS=Homo sapiens OX=9606 GN=PDCD11 PE=1 SV=3	0	70.95	13	20	22	20	1	1871	208.6	8.87	40.37	20
FALSE	High	Master Protein	Q01484	Ankyrin-2 OS=Homo sapiens OX=9606 GN=ANK2 PE=1 SV=4	0	70.341	5	19	22	13	1	3957	433.4	5.14	43.04	19
FALSE	High	Master Protein	Q12789	General transcription factor 3C polypeptide 1 OS=Homo sapiens OX=9606 GN=GTF3C1 PE=1 SV=4	0	69.815	13	22	24	22	1	2109	238.7	7.3	51.55	22
FALSE	High	Master Protein	O95248	Myotubularin-related protein 5 OS=Homo sapiens OX=9606 GN=SBF1 PE=1 SV=4	0	69.416	12	18	20	18	1	1868	208.3	6.9	44.48	18
FALSE	High	Master Protein	P49815	Tuberin OS=Homo sapiens OX=9606 GN=TSC2 PE=1 SV=2	0	65.775	15	20	20	20	1	1807	200.5	7.31	40.64	20
FALSE	High	Master Protein	Q01082	Spectrin beta chain, non-erythrocytic 1 OS=Homo sapiens OX=9606 GN=SPTBN1 PE=1 SV=2	0	65.651	11	20	24	20	1	2364	274.4	5.57	35.85	20
FALSE	High	Master Protein	P42695	Condensin-2 complex subunit D3 OS=Homo sapiens OX=9606 GN=NCAPD3 PE=1 SV=2	0	65.114	11	15	17	15	1	1498	168.8	7.5	43.56	15
FALSE	High	Master Protein	P51532	Transcription activator BRG1 OS=Homo sapiens OX=9606 GN=SMARCA4 PE=1 SV=2	0	64.921	11	15	18	8	1	1647	184.5	7.88	41.97	15
FALSE	High	Master Protein	Q5T1M5	FK506-binding protein 15 OS=Homo sapiens OX=9606 GN=FKBP15 PE=1 SV=2	0	64.777	14	12	15	12	1	1219	133.5	5.2	30.44	12
FALSE	High	Master Protein	P15924	Desmoplakin OS=Homo sapiens OX=9606 GN=DSP PE=1 SV=3	0	64.275	8	22	23	22	1	2871	331.6	6.81	43.5	22
FALSE	High	Master Protein	P02533	Keratin, type I cytoskeletal 14 OS=Homo sapiens OX=9606 GN=KRT14 PE=1 SV=4	0	62.412	38	16	35	13	1	472	51.5	5.16	77.9	16
FALSE	High	Master Protein	P07900	Heat shock protein HSP 90-alpha OS=Homo sapiens OX=9606 GN=HSP90AA1 PE=1 SV=5	0	57.5	23	15	20	8	1	732	84.6	5.02	43.83	15
FALSE	High	Master Protein	Q10570	Cleavage and polyadenylation specificity factor subunit 1 OS=Homo sapiens OX=9606 GN=CPSF1 PE=1 SV=2	0	57.345	12	14	16	14	1	1443	160.8	6.4	39.08	14
FALSE	High	Master Protein	Q2TAZ0	Autophagy-related protein 2 homolog A OS=Homo sapiens OX=9606 GN=ATG2A PE=1 SV=3	0	57.014	12	18	20	17	1	1938	212.7	5.88	43.86	18
FALSE	High	Master Protein	P48668	Keratin, type II cytoskeletal 6C OS=Homo sapiens OX=9606 GN=KRT6C PE=1 SV=3	0	55.933	28	16	28	6	1	564	60	8	60.47	16
FALSE	High	Master Protein	Q5VYK3	Proteasome adapter and scaffold protein ECM29 OS=Homo sapiens OX=9606 GN=ECPAS PE=1 SV=2	0	55.527	11	15	16	15	1	1845	204.2	7.12	33.91	15
FALSE	High	Master Protein	P08238	Heat shock protein HSP 90-beta OS=Homo sapiens OX=9606 GN=HSP90AB1 PE=1 SV=4	0	55.396	21	13	17	6	1	724	83.2	5.03	44.29	13
FALSE	High	Master Protein	P46379	Large proline-rich protein BAG6 OS=Homo sapiens OX=9606 GN=BAG6 PE=1 SV=2	0	55.233	15	13	16	13	1	1132	119.3	5.6	38.12	13
FALSE	High	Master Protein	Q9Y2I1	Nischarin OS=Homo sapiens OX=9606 GN=NISCH PE=1 SV=3	0	55.179	14	16	18	16	1	1504	166.5	5.14	36.13	16
FALSE	High	Master Protein	Q14667	Protein KIAA0100 OS=Homo sapiens OX=9606 GN=KIAA0100 PE=1 SV=3	0	54.296	9	17	18	17	1	2235	253.5	7.14	36.88	17
FALSE	High	Master Protein	Q14315	Filamin-C OS=Homo sapiens OX=9606 GN=FLNC PE=1 SV=3	0	53.116	6	15	20	4	1	2725	290.8	5.97	48.04	15
FALSE	High	Master Protein	O60841	Eukaryotic translation initiation factor 5B OS=Homo sapiens OX=9606 GN=EIF5B PE=1 SV=4	0	52.424	11	10	12	10	1	1220	138.7	5.49	35.49	10
FALSE	High	Master Protein	P50851	Lipopolysaccharide-responsive and beige-like anchor protein OS=Homo sapiens OX=9606 GN=LRBA PE=1 SV=4	0	52.258	7	21	23	21	1	2863	318.9	5.6	34.49	21
FALSE	High	Master Protein	Q86XA9	HEAT repeat-containing protein 5A OS=Homo sapiens OX=9606 GN=HEATR5A PE=1 SV=2	0	51.396	10	16	17	16	1	2040	221.9	6.58	37.33	16
FALSE	High	Master Protein	O43491	Band 4.1-like protein 2 OS=Homo sapiens OX=9606 GN=EPB41L2 PE=1 SV=1	0	47.894	20	18	23	18	1	1005	112.5	5.44	28.51	18
FALSE	High	Master Protein	P42345	Serine/threonine-protein kinase mTOR OS=Homo sapiens OX=9606 GN=MTOR PE=1 SV=1	0	46.159	8	15	16	15	1	2549	288.7	7.17	26.35	15
FALSE	High	Master Protein	Q6YHK3	CD109 antigen OS=Homo sapiens OX=9606 GN=CD109 PE=1 SV=2	0	45.88	9	11	13	11	1	1445	161.6	5.85	28.85	11
FALSE	High	Master Protein	O60306	RNA helicase aquarius OS=Homo sapiens OX=9606 GN=AQR PE=1 SV=4	0	43.372	10	13	14	13	1	1485	171.2	6.37	28.04	13
FALSE	High	Master Protein	O60343	TBC1 domain family member 4 OS=Homo sapiens OX=9606 GN=TBC1D4 PE=1 SV=2	0	42.857	11	13	13	13	1	1298	146.5	7.01	26.25	13
FALSE	High	Master Protein	Q9H4A3	Serine/threonine-protein kinase WNK1 OS=Homo sapiens OX=9606 GN=WNK1 PE=1 SV=2	0	42.505	4	9	12	9	1	2382	250.6	6.34	26.51	9
FALSE	High	Master Protein	Q9NZN5	Rho guanine nucleotide exchange factor 12 OS=Homo sapiens OX=9606 GN=ARHGEF12 PE=1 SV=1	0	42.006	10	13	15	13	1	1544	173.1	5.74	33.12	13
FALSE	High	Master Protein	Q5T4S7	E3 ubiquitin-protein ligase UBR4 OS=Homo sapiens OX=9606 GN=UBR4 PE=1 SV=1	0	40.386	3	14	15	14	1	5183	573.5	6.04	27.23	14
FALSE	High	Master Protein	Q14789	Golgin subfamily B member 1 OS=Homo sapiens OX=9606 GN=GOLGB1 PE=1 SV=2	0	40.002	3	10	11	10	1	3259	375.8	5	20.07	10
FALSE	High	Master Protein	Q7Z406	Myosin-14 OS=Homo sapiens OX=9606 GN=MYH14 PE=1 SV=2	0	39.486	6	11	14	5	1	1995	227.7	5.6	31.86	11
FALSE	High	Master Protein	Q9Y6D6	Brefeldin A-inhibited guanine nucleotide-exchange protein 1 OS=Homo sapiens OX=9606 GN=ARFGEF1 PE=1 SV=2	0	39.26	8	14	15	6	1	1849	208.6	5.85	23.32	14
FALSE	High	Master Protein	P24928	DNA-directed RNA polymerase II subunit RPB1 OS=Homo sapiens OX=9606 GN=POLR2A PE=1 SV=2	0	38.649	8	13	14	13	1	1970	217	7.37	28.47	13
FALSE	High	Master Protein	Q8TER5	Rho guanine nucleotide exchange factor 40 OS=Homo sapiens OX=9606 GN=ARHGEF40 PE=1 SV=3	0	38.117	9	10	10	10	1	1519	164.6	6.15	21.53	10
FALSE	High	Master Protein	Q14C86	GTPase-activating protein and VPS9 domain-containing protein 1 OS=Homo sapiens OX=9606 GN=GAPVD1 PE=1 SV=2	0	37.703	8	11	12	11	1	1478	164.9	5.22	25.07	11
FALSE	High	Master Protein	P12270	Nucleoprotein TPR OS=Homo sapiens OX=9606 GN=TPR PE=1 SV=3	0	37.143	6	12	12	12	1	2363	267.1	5.02	24.86	12
FALSE	High	Master Protein	Q9P2K8	eIF-2-alpha kinase GCN2 OS=Homo sapiens OX=9606 GN=EIF2AK4 PE=1 SV=3	0	36.8	7	10	10	10	1	1649	186.8	6.28	20	10
FALSE	High	Master Protein	O75179	Ankyrin repeat domain-containing protein 17 OS=Homo sapiens OX=9606 GN=ANKRD17 PE=1 SV=3	0	36.693	6	11	12	6	1	2603	274.1	6.52	23.64	11
FALSE	High	Master Protein	Q14669	E3 ubiquitin-protein ligase TRIP12 OS=Homo sapiens OX=9606 GN=TRIP12 PE=1 SV=1	0	36.405	7	11	11	11	1	1992	220.3	8.48	17.97	11
FALSE	High	Master Protein	Q9UPY3	Endoribonuclease Dicer OS=Homo sapiens OX=9606 GN=DICER1 PE=1 SV=3	0	36.165	7	13	14	13	1	1922	218.5	5.68	27.68	13
FALSE	High	Master Protein	Q9Y6D5	Brefeldin A-inhibited guanine nucleotide-exchange protein 2 OS=Homo sapiens OX=9606 GN=ARFGEF2 PE=1 SV=3	0	35.7	7	11	12	3	1	1785	201.9	6.33	25.01	11
FALSE	High	Master Protein	P68363	Tubulin alpha-1B chain OS=Homo sapiens OX=9606 GN=TUBA1B PE=1 SV=1	0	35.357	22	8	11	8	1	451	50.1	5.06	25.92	8
FALSE	High	Master Protein	Q7Z3U7	Protein MON2 homolog OS=Homo sapiens OX=9606 GN=MON2 PE=1 SV=3	0	34.713	8	15	15	15	1	1717	190.2	6.06	24.53	15
FALSE	High	Master Protein	O75976	Carboxypeptidase D OS=Homo sapiens OX=9606 GN=CPD PE=1 SV=2	0	34.428	9	11	14	11	1	1380	152.8	6.05	32.68	11
FALSE	High	Master Protein	Q9H583	HEAT repeat-containing protein 1 OS=Homo sapiens OX=9606 GN=HEATR1 PE=1 SV=3	0	34.288	6	12	12	12	1	2144	242.2	6.54	20.49	12
FALSE	High	Master Protein	Q9P2D3	HEAT repeat-containing protein 5B OS=Homo sapiens OX=9606 GN=HEATR5B PE=1 SV=2	0	34.044	6	9	10	9	1	2071	224.2	7.17	25.18	9
FALSE	High	Master Protein	P53621	Coatomer subunit alpha OS=Homo sapiens OX=9606 GN=COPA PE=1 SV=2	0	33.67	10	11	11	11	1	1224	138.3	7.66	18.54	11
FALSE	High	Master Protein	Q96P48	Arf-GAP with Rho-GAP domain, ANK repeat and PH domain-containing protein 1 OS=Homo sapiens OX=9606 GN=ARAP1 PE=1 SV=3	0	33.099	8	10	10	10	1	1450	162.1	6.23	27.6	10
FALSE	High	Master Protein	Q9NYU2	UDP-glucose:glycoprotein glucosyltransferase 1 OS=Homo sapiens OX=9606 GN=UGGT1 PE=1 SV=3	0	31.808	7	9	9	8	1	1555	177.1	5.63	22.9	9
FALSE	High	Master Protein	Q12923	Tyrosine-protein phosphatase non-receptor type 13 OS=Homo sapiens OX=9606 GN=PTPN13 PE=1 SV=2	0	31.682	6	13	13	13	1	2485	276.7	6.42	22.42	13
FALSE	High	Master Protein	Q9Y490	Talin-1 OS=Homo sapiens OX=9606 GN=TLN1 PE=1 SV=3	0	31.577	5	10	10	7	1	2541	269.6	6.07	21.23	10
FALSE	High	Master Protein	Q9Y5S2	Serine/threonine-protein kinase MRCK beta OS=Homo sapiens OX=9606 GN=CDC42BPB PE=1 SV=2	0	31.498	8	13	15	12	1	1711	194.2	6.37	27.92	13
FALSE	High	Master Protein	P13591	Neural cell adhesion molecule 1 OS=Homo sapiens OX=9606 GN=NCAM1 PE=1 SV=3	0	31.388	14	10	11	10	1	858	94.5	4.87	20.68	10
FALSE	High	Master Protein	Q69YN4	Protein virilizer homolog OS=Homo sapiens OX=9606 GN=VIRMA PE=1 SV=2	0	31.131	5	8	8	8	1	1812	201.9	5.01	18.57	8
FALSE	High	Master Protein	P51531	Probable global transcription activator SNF2L2 OS=Homo sapiens OX=9606 GN=SMARCA2 PE=1 SV=2	0	30.669	6	8	8	1	1	1590	181.2	7.2	20.18	8
FALSE	High	Master Protein	Q5VW36	Focadhesin OS=Homo sapiens OX=9606 GN=FOCAD PE=1 SV=1	0	29.976	6	10	11	10	1	1801	199.9	6.62	16.27	10
FALSE	High	Master Protein	Q96HP0	Dedicator of cytokinesis protein 6 OS=Homo sapiens OX=9606 GN=DOCK6 PE=1 SV=3	0	29.571	5	9	10	7	1	2047	229.4	6.74	23.49	9
FALSE	High	Master Protein	Q9Y4G6	Talin-2 OS=Homo sapiens OX=9606 GN=TLN2 PE=1 SV=4	0	29.417	4	7	8	4	1	2542	271.4	5.57	18.57	7
FALSE	High	Master Protein	P50748	Kinetochore-associated protein 1 OS=Homo sapiens OX=9606 GN=KNTC1 PE=1 SV=1	0	28.684	6	12	12	12	1	2209	250.6	5.97	17.8	12
FALSE	High	Master Protein	Q5SRE5	Nucleoporin NUP188 OS=Homo sapiens OX=9606 GN=NUP188 PE=1 SV=1	0	28.158	8	13	13	13	1	1749	195.9	6.73	21.11	13
FALSE	High	Master Protein	Q5SW79	Centrosomal protein of 170 kDa OS=Homo sapiens OX=9606 GN=CEP170 PE=1 SV=1	0	28.121	8	10	11	10	1	1584	175.2	7.11	12.72	10
FALSE	High	Master Protein	O43379	WD repeat-containing protein 62 OS=Homo sapiens OX=9606 GN=WDR62 PE=1 SV=4	0	25.97	4	5	5	5	1	1518	165.8	5.91	15.64	5
FALSE	High	Master Protein	Q7Z3K3	Pogo transposable element with ZNF domain OS=Homo sapiens OX=9606 GN=POGZ PE=1 SV=2	0	25.724	6	8	9	8	1	1410	155.2	7.4	14.94	8
FALSE	High	Master Protein	Q02413	Desmoglein-1 OS=Homo sapiens OX=9606 GN=DSG1 PE=1 SV=2	0	25.568	9	7	8	7	1	1049	113.7	5.03	14.07	7
FALSE	High	Master Protein	A7E2V4	Zinc finger SWIM domain-containing protein 8 OS=Homo sapiens OX=9606 GN=ZSWIM8 PE=1 SV=1	0	25.322	5	6	6	6	1	1837	197.2	6.8	17.55	6
FALSE	High	Master Protein	Q09472	Histone acetyltransferase p300 OS=Homo sapiens OX=9606 GN=EP300 PE=1 SV=2	0	25.211	4	8	10	4	1	2414	264	8.5	24.58	8
FALSE	High	Master Protein	Q13813	Spectrin alpha chain, non-erythrocytic 1 OS=Homo sapiens OX=9606 GN=SPTAN1 PE=1 SV=3	0	24.968	4	9	10	9	1	2472	284.4	5.35	14.71	9
FALSE	High	Master Protein	Q8IWZ3	Ankyrin repeat and KH domain-containing protein 1 OS=Homo sapiens OX=9606 GN=ANKHD1 PE=1 SV=1	0	24.893	3	6	7	1	1	2542	269.3	5.73	15.96	6
FALSE	High	Master Protein	Q14980	Nuclear mitotic apparatus protein 1 OS=Homo sapiens OX=9606 GN=NUMA1 PE=1 SV=2	0	24.434	5	9	9	9	1	2115	238.1	5.78	12.53	9
FALSE	High	Master Protein	Q5TH69	Brefeldin A-inhibited guanine nucleotide-exchange protein 3 OS=Homo sapiens OX=9606 GN=ARFGEF3 PE=1 SV=3	0	24.374	4	7	7	7	1	2177	240.5	5.82	15.65	7
FALSE	High	Master Protein	Q9P2F8	Signal-induced proliferation-associated 1-like protein 2 OS=Homo sapiens OX=9606 GN=SIPA1L2 PE=1 SV=2	0	24.325	3	5	6	5	1	1722	190.3	6.77	10.94	5
FALSE	High	Master Protein	O94915	Protein furry homolog-like OS=Homo sapiens OX=9606 GN=FRYL PE=1 SV=2	0	24.16	4	11	11	11	1	3013	339.4	5.58	18.02	11
FALSE	High	Master Protein	O43432	Eukaryotic translation initiation factor 4 gamma 3 OS=Homo sapiens OX=9606 GN=EIF4G3 PE=1 SV=2	0	24.01	5	8	9	5	1	1585	176.5	5.38	15.3	8
FALSE	High	Master Protein	Q8N201	Integrator complex subunit 1 OS=Homo sapiens OX=9606 GN=INTS1 PE=1 SV=2	0	23.42	4	9	10	9	1	2190	244.1	6.13	17.74	9
FALSE	High	Master Protein	Q6R327	Rapamycin-insensitive companion of mTOR OS=Homo sapiens OX=9606 GN=RICTOR PE=1 SV=1	0	23.063	6	9	10	9	1	1708	192.1	7.47	18.16	9
FALSE	High	Master Protein	Q7LBC6	Lysine-specific demethylase 3B OS=Homo sapiens OX=9606 GN=KDM3B PE=1 SV=2	0	22.753	4	5	6	5	1	1761	191.5	7.18	10.88	5
FALSE	High	Master Protein	Q12756	Kinesin-like protein KIF1A OS=Homo sapiens OX=9606 GN=KIF1A PE=1 SV=2	0	22.587	4	7	7	4	1	1690	190.9	6.21	13.57	7
FALSE	High	Master Protein	O00443	Phosphatidylinositol 4-phosphate 3-kinase C2 domain-containing subunit alpha OS=Homo sapiens OX=9606 GN=PIK3C2A PE=1 SV=2	0	21.638	5	9	9	9	1	1686	190.6	8.02	15.32	9
FALSE	High	Master Protein	Q8N1N4	Keratin, type II cytoskeletal 78 OS=Homo sapiens OX=9606 GN=KRT78 PE=1 SV=2	0	21.557	12	6	7	4	1	520	56.8	6.02	11.57	6
FALSE	High	Master Protein	P11274	Breakpoint cluster region protein OS=Homo sapiens OX=9606 GN=BCR PE=1 SV=2	0	21.058	6	8	8	8	1	1271	142.7	7.03	14.34	8
FALSE	High	Master Protein	O94822	E3 ubiquitin-protein ligase listerin OS=Homo sapiens OX=9606 GN=LTN1 PE=1 SV=6	0	20.373	4	6	6	6	1	1766	200.4	6.25	14.72	6
FALSE	High	Master Protein	P11047	Laminin subunit gamma-1 OS=Homo sapiens OX=9606 GN=LAMC1 PE=1 SV=3	0	20.365	4	6	6	6	1	1609	177.5	5.12	13.11	6
FALSE	High	Master Protein	Q7Z3T8	Zinc finger FYVE domain-containing protein 16 OS=Homo sapiens OX=9606 GN=ZFYVE16 PE=1 SV=3	0	19.89	7	9	10	9	1	1539	168.8	4.82	16.84	9
FALSE	High	Master Protein	Q7Z794	Keratin, type II cytoskeletal 1b OS=Homo sapiens OX=9606 GN=KRT77 PE=1 SV=3	0	19.541	9	5	22	3	1	578	61.9	5.99	51.88	5
FALSE	High	Master Protein	Q03001	Dystonin OS=Homo sapiens OX=9606 GN=DST PE=1 SV=4	0	19.413	1	7	7	5	1	7570	860.1	5.25	12.01	7
FALSE	High	Master Protein	P35658	Nuclear pore complex protein Nup214 OS=Homo sapiens OX=9606 GN=NUP214 PE=1 SV=2	0	19.27	4	7	7	7	1	2090	213.5	7.47	17.59	7
FALSE	High	Master Protein	Q96BY7	Autophagy-related protein 2 homolog B OS=Homo sapiens OX=9606 GN=ATG2B PE=1 SV=5	0	19.25	3	7	9	6	1	2078	232.6	5.76	12.66	7
FALSE	High	Master Protein	Q8IWI9	MAX gene-associated protein OS=Homo sapiens OX=9606 GN=MGA PE=1 SV=4	0	19.127	2	6	6	6	1	3065	336	6.9	12.7	6
FALSE	High	Master Protein	P11142	Heat shock cognate 71 kDa protein OS=Homo sapiens OX=9606 GN=HSPA8 PE=1 SV=1	0	19.01	9	5	8	3	1	646	70.9	5.52	17.69	5
FALSE	High	Master Protein	P42694	Probable helicase with zinc finger domain OS=Homo sapiens OX=9606 GN=HELZ PE=1 SV=2	0	18.623	3	6	6	6	1	1942	218.8	7.42	13.03	6
FALSE	High	Master Protein	O15027	Protein transport protein Sec16A OS=Homo sapiens OX=9606 GN=SEC16A PE=1 SV=4	0	18.242	5	10	11	10	1	2357	251.7	5.8	13.56	10
FALSE	High	Master Protein	P62979	Ubiquitin-40S ribosomal protein S27a OS=Homo sapiens OX=9606 GN=RPS27A PE=1 SV=2	0	18.14	31	6	18	6	1	156	18	9.64	23.21	6
FALSE	High	Master Protein	Q5TAX3	Terminal uridylyltransferase 4 OS=Homo sapiens OX=9606 GN=TUT4 PE=1 SV=3	0	17.581	5	8	8	6	1	1644	185	7.97	12.27	8
FALSE	High	Master Protein	Q14997	Proteasome activator complex subunit 4 OS=Homo sapiens OX=9606 GN=PSME4 PE=1 SV=2	0	17.577	4	8	8	8	1	1843	211.2	6.9	11.6	8
FALSE	High	Master Protein	O75592	E3 ubiquitin-protein ligase MYCBP2 OS=Homo sapiens OX=9606 GN=MYCBP2 PE=1 SV=4	0	17.171	2	9	9	9	1	4678	513.3	7.02	13.63	9
FALSE	High	Master Protein	O95602	DNA-directed RNA polymerase I subunit RPA1 OS=Homo sapiens OX=9606 GN=POLR1A PE=1 SV=2	0	17.132	5	7	7	7	1	1720	194.7	7.03	13.83	7
FALSE	High	Master Protein	Q92793	CREB-binding protein OS=Homo sapiens OX=9606 GN=CREBBP PE=1 SV=3	0	17.02	2	5	7	1	1	2442	265.2	8.53	17.32	5
FALSE	High	Master Protein	Q9C0D5	Protein TANC1 OS=Homo sapiens OX=9606 GN=TANC1 PE=1 SV=3	0	16.927	4	7	8	7	1	1861	202.1	8.32	11.09	7
FALSE	High	Master Protein	O14981	TATA-binding protein-associated factor 172 OS=Homo sapiens OX=9606 GN=BTAF1 PE=1 SV=2	0	16.728	3	6	6	6	1	1849	206.8	6.52	11.9	6
FALSE	High	Master Protein	Q9UK61	Protein TASOR OS=Homo sapiens OX=9606 GN=TASOR PE=1 SV=3	0	16.684	5	7	7	7	1	1670	188.9	5.8	11.28	7
FALSE	High	Master Protein	Q9ULM3	YEATS domain-containing protein 2 OS=Homo sapiens OX=9606 GN=YEATS2 PE=1 SV=2	0	16.531	6	7	8	7	1	1422	150.7	8.98	13.77	7
FALSE	High	Master Protein	Q8IZH2	5'-3' exoribonuclease 1 OS=Homo sapiens OX=9606 GN=XRN1 PE=1 SV=1	0	16.231	4	7	8	7	1	1706	194	7.21	11.15	7
FALSE	High	Master Protein	Q86UP2	Kinectin OS=Homo sapiens OX=9606 GN=KTN1 PE=1 SV=1	0	16.169	5	6	6	6	1	1357	156.2	5.64	10.44	6
FALSE	High	Master Protein	Q9UPU5	Ubiquitin carboxyl-terminal hydrolase 24 OS=Homo sapiens OX=9606 GN=USP24 PE=1 SV=3	0	16.122	2	5	5	5	1	2620	294.2	6.14	10.02	5
FALSE	High	Master Protein	P07437	Tubulin beta chain OS=Homo sapiens OX=9606 GN=TUBB PE=1 SV=2	0	15.874	10	4	4	4	1	444	49.6	4.89	10.31	4
FALSE	High	Master Protein	Q13576	Ras GTPase-activating-like protein IQGAP2 OS=Homo sapiens OX=9606 GN=IQGAP2 PE=1 SV=4	0	15.531	4	7	7	6	1	1575	180.5	5.64	6.78	7
FALSE	High	Master Protein	Q8N1G0	Zinc finger protein 687 OS=Homo sapiens OX=9606 GN=ZNF687 PE=1 SV=1	0	15.284	6	6	6	6	1	1237	129.4	8.19	10.68	6
FALSE	High	Master Protein	O60610	Protein diaphanous homolog 1 OS=Homo sapiens OX=9606 GN=DIAPH1 PE=1 SV=2	0	15.039	5	6	6	6	1	1272	141.3	5.41	12.89	6
FALSE	High	Master Protein	Q9UIW2	Plexin-A1 OS=Homo sapiens OX=9606 GN=PLXNA1 PE=1 SV=3	0	14.964	3	5	5	2	1	1896	210.9	6.92	7.38	5
FALSE	High	Master Protein	Q86Y46	Keratin, type II cytoskeletal 73 OS=Homo sapiens OX=9606 GN=KRT73 PE=1 SV=1	0	14.958	7	5	10	1	1	540	58.9	7.23	17.65	5
FALSE	High	Master Protein	O60333	Kinesin-like protein KIF1B OS=Homo sapiens OX=9606 GN=KIF1B PE=1 SV=5	0	14.707	3	4	4	1	1	1816	204.3	5.6	9.07	4
FALSE	High	Master Protein	P09884	DNA polymerase alpha catalytic subunit OS=Homo sapiens OX=9606 GN=POLA1 PE=1 SV=2	0	14.696	5	6	7	6	1	1462	165.8	5.85	7.75	6
FALSE	High	Master Protein	P52732	Kinesin-like protein KIF11 OS=Homo sapiens OX=9606 GN=KIF11 PE=1 SV=2	0	14.601	4	3	3	3	1	1056	119.1	5.64	7.9	3
FALSE	High	Master Protein	Q9NYU1	UDP-glucose:glycoprotein glucosyltransferase 2 OS=Homo sapiens OX=9606 GN=UGGT2 PE=1 SV=4	0	14.574	5	7	7	6	1	1516	174.6	6.89	9.61	7
FALSE	High	Master Protein	Q9BQS8	FYVE and coiled-coil domain-containing protein 1 OS=Homo sapiens OX=9606 GN=FYCO1 PE=1 SV=3	0	14.388	4	5	5	5	1	1478	166.9	4.92	10.57	5
FALSE	High	Master Protein	Q2NKX8	DNA excision repair protein ERCC-6-like OS=Homo sapiens OX=9606 GN=ERCC6L PE=1 SV=1	0	14.379	4	4	4	4	1	1250	141	5.31	9.55	4
FALSE	High	Master Protein	Q9UPT6	C-Jun-amino-terminal kinase-interacting protein 3 OS=Homo sapiens OX=9606 GN=MAPK8IP3 PE=1 SV=3	0	14.346	3	5	9	1	1	1336	147.4	5.4	20.17	5
FALSE	High	Master Protein	A3KMH1	von Willebrand factor A domain-containing protein 8 OS=Homo sapiens OX=9606 GN=VWA8 PE=1 SV=2	0	14.134	4	7	7	7	1	1905	214.7	7.4	12.96	7
FALSE	High	Master Protein	Q14185	Dedicator of cytokinesis protein 1 OS=Homo sapiens OX=9606 GN=DOCK1 PE=1 SV=2	0	14.021	4	6	6	6	1	1865	215.2	7.56	6.95	6
FALSE	High	Master Protein	P68104	Elongation factor 1-alpha 1 OS=Homo sapiens OX=9606 GN=EEF1A1 PE=1 SV=1	0	13.804	10	5	6	5	1	462	50.1	9.01	8.64	5
FALSE	High	Master Protein	Q92576	PHD finger protein 3 OS=Homo sapiens OX=9606 GN=PHF3 PE=1 SV=3	0	13.443	3	5	5	5	1	2039	229.3	6.96	11.19	5
FALSE	High	Master Protein	P20020	Plasma membrane calcium-transporting ATPase 1 OS=Homo sapiens OX=9606 GN=ATP2B1 PE=1 SV=4	0	13.029	5	5	5	5	1	1220	134.6	5.91	11.02	5
FALSE	High	Master Protein	P49411	Elongation factor Tu, mitochondrial OS=Homo sapiens OX=9606 GN=TUFM PE=1 SV=2	0	12.776	11	4	5	4	1	452	49.5	7.61	7.01	4
FALSE	High	Master Protein	Q8NI27	THO complex subunit 2 OS=Homo sapiens OX=9606 GN=THOC2 PE=1 SV=2	0	12.723	4	6	6	6	1	1593	182.7	8.44	9.43	6
FALSE	High	Master Protein	Q9Y6R4	Mitogen-activated protein kinase kinase kinase 4 OS=Homo sapiens OX=9606 GN=MAP3K4 PE=1 SV=2	0	12.662	3	5	5	5	1	1608	181.6	6.32	7.5	5
FALSE	High	Master Protein	Q9BY12	S phase cyclin A-associated protein in the endoplasmic reticulum OS=Homo sapiens OX=9606 GN=SCAPER PE=1 SV=2	0	12.516	2	3	3	3	1	1400	158.2	7.44	6.2	3
FALSE	High	Master Protein	Q9HAU5	Regulator of nonsense transcripts 2 OS=Homo sapiens OX=9606 GN=UPF2 PE=1 SV=1	0	12.144	4	6	6	6	1	1272	147.7	5.69	10.53	6
FALSE	High	Master Protein	Q86X10	Ral GTPase-activating protein subunit beta OS=Homo sapiens OX=9606 GN=RALGAPB PE=1 SV=1	0	12.135	5	7	8	7	1	1494	166.7	6.79	9.15	7
FALSE	High	Master Protein	Q96Q42	Alsin OS=Homo sapiens OX=9606 GN=ALS2 PE=1 SV=2	0	11.801	3	5	5	5	1	1657	183.5	6.27	6.97	5
FALSE	High	Master Protein	P14923	Junction plakoglobin OS=Homo sapiens OX=9606 GN=JUP PE=1 SV=3	0	11.588	6	3	3	3	1	745	81.7	6.14	4.53	3
FALSE	High	Master Protein	Q92614	Unconventional myosin-XVIIIa OS=Homo sapiens OX=9606 GN=MYO18A PE=1 SV=3	0	11.393	2	3	3	3	1	2054	233	6.3	6.86	3
FALSE	High	Master Protein	Q5JRA6	Transport and Golgi organization protein 1 homolog OS=Homo sapiens OX=9606 GN=MIA3 PE=1 SV=1	0	11.379	2	4	4	4	1	1907	213.6	4.84	5.36	4
FALSE	High	Master Protein	Q5VZL5	Zinc finger MYM-type protein 4 OS=Homo sapiens OX=9606 GN=ZMYM4 PE=1 SV=1	0	11.368	3	4	4	4	1	1548	172.7	6.84	8.97	4
FALSE	High	Master Protein	Q8N1I0	Dedicator of cytokinesis protein 4 OS=Homo sapiens OX=9606 GN=DOCK4 PE=1 SV=3	0	11.284	3	6	6	6	1	1966	225.1	7.65	7.85	6
FALSE	High	Master Protein	Q9Y4H2	Insulin receptor substrate 2 OS=Homo sapiens OX=9606 GN=IRS2 PE=1 SV=2	0	11.185	2	1	1	1	1	1338	137.2	8.65	5.44	1
FALSE	High	Master Protein	P55011	Solute carrier family 12 member 2 OS=Homo sapiens OX=9606 GN=SLC12A2 PE=1 SV=1	0	11.099	4	4	4	4	1	1212	131.4	6.4	7.89	4
FALSE	High	Master Protein	Q27J81	Inverted formin-2 OS=Homo sapiens OX=9606 GN=INF2 PE=1 SV=2	0	10.672	4	3	3	3	1	1249	135.5	5.38	5.66	3
FALSE	High	Master Protein	O15118	NPC intracellular cholesterol transporter 1 OS=Homo sapiens OX=9606 GN=NPC1 PE=1 SV=2	0	10.109	3	4	4	4	1	1278	142.1	5.36	7.07	4
FALSE	High	Master Protein	Q00839	Heterogeneous nuclear ribonucleoprotein U OS=Homo sapiens OX=9606 GN=HNRNPU PE=1 SV=6	0	9.805	5	4	6	4	1	825	90.5	6	12.11	4
FALSE	High	Master Protein	O75882	Attractin OS=Homo sapiens OX=9606 GN=ATRN PE=1 SV=2	0	9.767	3	3	3	3	1	1429	158.4	7.31	5.31	3
FALSE	High	Master Protein	Q9Y4A5	Transformation/transcription domain-associated protein OS=Homo sapiens OX=9606 GN=TRRAP PE=1 SV=3	0	9.757	1	4	4	4	1	3859	437.3	8.19	8.28	4
FALSE	High	Master Protein	O15013	Rho guanine nucleotide exchange factor 10 OS=Homo sapiens OX=9606 GN=ARHGEF10 PE=1 SV=4	0	9.693	3	4	4	4	1	1369	151.5	5.68	5.02	4
FALSE	High	Master Protein	P51805	Plexin-A3 OS=Homo sapiens OX=9606 GN=PLXNA3 PE=1 SV=2	0	9.578	2	4	4	1	1	1871	207.6	7.31	4.93	4
FALSE	High	Master Protein	Q7Z401	C-myc promoter-binding protein OS=Homo sapiens OX=9606 GN=DENND4A PE=1 SV=2	0	9.424	2	3	3	3	1	1863	209.1	7.31	4.11	3
FALSE	High	Master Protein	Q07157	Tight junction protein ZO-1 OS=Homo sapiens OX=9606 GN=TJP1 PE=1 SV=3	0	9.385	3	5	5	5	1	1748	195.3	6.7	7.63	5
FALSE	High	Master Protein	Q6KB66	Keratin, type II cytoskeletal 80 OS=Homo sapiens OX=9606 GN=KRT80 PE=1 SV=2	0	9.349	5	2	4	1	1	452	50.5	5.67	12.36	2
FALSE	High	Master Protein	Q13535	Serine/threonine-protein kinase ATR OS=Homo sapiens OX=9606 GN=ATR PE=1 SV=3	0	9.348	1	3	4	3	1	2644	301.2	7.43	4.09	3
FALSE	High	Master Protein	Q5VT25	Serine/threonine-protein kinase MRCK alpha OS=Homo sapiens OX=9606 GN=CDC42BPA PE=1 SV=1	0	9.167	2	3	4	2	1	1732	197.2	6.58	8.8	3
FALSE	High	Master Protein	Q9NQC3	Reticulon-4 OS=Homo sapiens OX=9606 GN=RTN4 PE=1 SV=2	0	9.074	3	3	3	3	1	1192	129.9	4.5	5.38	3
FALSE	High	Master Protein	P46939	Utrophin OS=Homo sapiens OX=9606 GN=UTRN PE=1 SV=2	0	9.025	1	4	4	4	1	3433	394.2	5.33	6.97	4
FALSE	High	Master Protein	Q9C091	GREB1-like protein OS=Homo sapiens OX=9606 GN=GREB1L PE=1 SV=2	0	8.78	2	4	7	4	1	1923	214.2	6.62	8.15	4
FALSE	High	Master Protein	P42858	Huntingtin OS=Homo sapiens OX=9606 GN=HTT PE=1 SV=2	0	8.732	1	3	3	3	1	3142	347.4	6.2	5.1	3
FALSE	High	Master Protein	Q7Z5K2	Wings apart-like protein homolog OS=Homo sapiens OX=9606 GN=WAPL PE=1 SV=1	0	8.636	3	4	4	4	1	1190	132.9	5.44	4.1	4
FALSE	High	Master Protein	Q3V6T2	Girdin OS=Homo sapiens OX=9606 GN=CCDC88A PE=1 SV=2	0	8.594	3	5	5	5	1	1871	215.9	6.21	2.06	5
FALSE	High	Master Protein	Q6VMQ6	Activating transcription factor 7-interacting protein 1 OS=Homo sapiens OX=9606 GN=ATF7IP PE=1 SV=3	0	8.298	2	2	2	2	1	1270	136.3	4.7	5.14	2
FALSE	High	Master Protein	Q96RT7	Gamma-tubulin complex component 6 OS=Homo sapiens OX=9606 GN=TUBGCP6 PE=1 SV=3	0	8.216	2	2	2	2	1	1819	200.4	6.32	4.98	2
FALSE	High	Master Protein	Q9HCK8	Chromodomain-helicase-DNA-binding protein 8 OS=Homo sapiens OX=9606 GN=CHD8 PE=1 SV=5	0	7.982	1	3	3	3	1	2581	290.3	6.47	4.64	3
FALSE	High	Master Protein	P48681	Nestin OS=Homo sapiens OX=9606 GN=NES PE=1 SV=2	0	7.968	2	3	3	3	1	1621	177.3	4.36	6.02	3
FALSE	High	Master Protein	Q9BTC0	Death-inducer obliterator 1 OS=Homo sapiens OX=9606 GN=DIDO1 PE=1 SV=5	0	7.9	2	3	3	3	1	2240	243.7	7.88	2.26	3
FALSE	High	Master Protein	P11717	Cation-independent mannose-6-phosphate receptor OS=Homo sapiens OX=9606 GN=IGF2R PE=1 SV=3	0	7.782	1	4	4	4	1	2491	274.2	5.94	3.88	4
FALSE	High	Master Protein	P07477	Trypsin-1 OS=Homo sapiens OX=9606 GN=PRSS1 PE=1 SV=1	0	7.684	8	1	1	1	1	247	26.5	6.51	4.21	1
FALSE	High	Master Protein	Q13263	Transcription intermediary factor 1-beta OS=Homo sapiens OX=9606 GN=TRIM28 PE=1 SV=5	0	7.577	5	4	5	4	1	835	88.5	5.77	4.12	4
FALSE	High	Master Protein	P78527	DNA-dependent protein kinase catalytic subunit OS=Homo sapiens OX=9606 GN=PRKDC PE=1 SV=3	0	7.543	1	4	4	4	1	4128	468.8	7.12	6.38	4
FALSE	High	Master Protein	Q93074	Mediator of RNA polymerase II transcription subunit 12 OS=Homo sapiens OX=9606 GN=MED12 PE=1 SV=4	0	7.514	1	3	3	3	1	2177	242.9	7.05	6.38	3
FALSE	High	Master Protein	Q02880	DNA topoisomerase 2-beta OS=Homo sapiens OX=9606 GN=TOP2B PE=1 SV=3	0	7.494	2	2	2	1	1	1626	183.2	8	3.95	2
FALSE	High	Master Protein	Q12830	Nucleosome-remodeling factor subunit BPTF OS=Homo sapiens OX=9606 GN=BPTF PE=1 SV=3	0	7.444	1	3	3	3	1	3046	338.1	6.54	2.84	3
FALSE	High	Master Protein	Q99996	A-kinase anchor protein 9 OS=Homo sapiens OX=9606 GN=AKAP9 PE=1 SV=4	0	7.4	1	3	3	3	1	3907	452.7	4.98	0	3
FALSE	High	Master Protein	Q15393	Splicing factor 3B subunit 3 OS=Homo sapiens OX=9606 GN=SF3B3 PE=1 SV=4	0	7.301	2	2	2	2	1	1217	135.5	5.26	4.52	2
FALSE	High	Master Protein	P32004	Neural cell adhesion molecule L1 OS=Homo sapiens OX=9606 GN=L1CAM PE=1 SV=2	0	7.283	2	2	2	2	1	1257	139.9	6.24	4.79	2
FALSE	High	Master Protein	Q13464	Rho-associated protein kinase 1 OS=Homo sapiens OX=9606 GN=ROCK1 PE=1 SV=1	0	7.254	3	4	4	4	1	1354	158.1	5.9	5.42	4
FALSE	High	Master Protein	Q14999	Cullin-7 OS=Homo sapiens OX=9606 GN=CUL7 PE=1 SV=2	0	7.205	2	2	2	2	1	1698	191	5.87	6	2
FALSE	High	Master Protein	Q9H2G2	STE20-like serine/threonine-protein kinase OS=Homo sapiens OX=9606 GN=SLK PE=1 SV=1	0	7.116	2	2	2	2	1	1235	142.6	5.15	4.12	2
FALSE	High	Master Protein	P21359	Neurofibromin OS=Homo sapiens OX=9606 GN=NF1 PE=1 SV=2	0	7.111	1	4	4	4	1	2839	319.2	7.39	5.45	4
FALSE	High	Master Protein	Q96AY4	Tetratricopeptide repeat protein 28 OS=Homo sapiens OX=9606 GN=TTC28 PE=1 SV=4	0	6.934	1	4	5	4	1	2481	270.7	6.89	3.63	4
FALSE	High	Master Protein	Q13045	Protein flightless-1 homolog OS=Homo sapiens OX=9606 GN=FLII PE=1 SV=2	0	6.888	3	2	3	2	1	1269	144.7	6.05	6.47	2
FALSE	High	Master Protein	O75376	Nuclear receptor corepressor 1 OS=Homo sapiens OX=9606 GN=NCOR1 PE=1 SV=2	0	6.825	1	2	3	2	1	2440	270	7.11	7.94	2
FALSE	High	Master Protein	Q15047	Histone-lysine N-methyltransferase SETDB1 OS=Homo sapiens OX=9606 GN=SETDB1 PE=1 SV=1	0	6.648	2	2	3	2	1	1291	143.1	6.02	2.57	2
FALSE	High	Master Protein	Q9P2P1	Protein NYNRIN OS=Homo sapiens OX=9606 GN=NYNRIN PE=2 SV=3	0	6.601	2	3	3	3	1	1898	208.2	8.02	2.59	3
FALSE	High	Master Protein	P31948	Stress-induced-phosphoprotein 1 OS=Homo sapiens OX=9606 GN=STIP1 PE=1 SV=1	0	6.535	8	5	6	5	1	543	62.6	6.8	9.14	5
FALSE	High	Master Protein	O60287	Nucleolar pre-ribosomal-associated protein 1 OS=Homo sapiens OX=9606 GN=URB1 PE=1 SV=4	0	6.492	2	4	4	4	1	2271	254.2	6.47	3.97	4
FALSE	High	Master Protein	P02768	Albumin OS=Homo sapiens OX=9606 GN=ALB PE=1 SV=2	0	6.324	4	2	2	2	1	609	69.3	6.28	4.57	2
FALSE	High	Master Protein	Q9UMZ2	Synergin gamma OS=Homo sapiens OX=9606 GN=SYNRG PE=1 SV=2	0	6.067	3	2	2	2	1	1314	140.6	5.03	3.77	2
FALSE	High	Master Protein	Q9Y2I7	1-phosphatidylinositol 3-phosphate 5-kinase OS=Homo sapiens OX=9606 GN=PIKFYVE PE=1 SV=3	0	6.019	2	4	4	4	1	2098	237	6.7	3.9	4
FALSE	High	Master Protein	Q86VV8	Rotatin OS=Homo sapiens OX=9606 GN=RTTN PE=1 SV=3	0	5.986	1	3	3	3	1	2226	248.5	6.7	5.61	3
FALSE	High	Master Protein	Q9NRY4	Rho GTPase-activating protein 35 OS=Homo sapiens OX=9606 GN=ARHGAP35 PE=1 SV=3	0	5.97	3	3	3	3	1	1499	170.4	6.64	3.85	3
FALSE	High	Master Protein	O14654	Insulin receptor substrate 4 OS=Homo sapiens OX=9606 GN=IRS4 PE=1 SV=1	0	5.931	3	3	3	3	1	1257	133.7	8.44	4.04	3
FALSE	High	Master Protein	Q05707	Collagen alpha-1(XIV) chain OS=Homo sapiens OX=9606 GN=COL14A1 PE=1 SV=3	0	5.926	3	3	3	3	1	1796	193.4	5.3	3.78	3
FALSE	High	Master Protein	Q5VZ89	DENN domain-containing protein 4C OS=Homo sapiens OX=9606 GN=DENND4C PE=1 SV=3	0	5.891	1	2	2	2	1	1909	212.6	6.83	2.12	2
FALSE	High	Master Protein	Q6XZF7	Dynamin-binding protein OS=Homo sapiens OX=9606 GN=DNMBP PE=1 SV=1	0	5.886	2	2	2	2	1	1577	177.2	5.39	4.08	2
FALSE	High	Master Protein	P11388	DNA topoisomerase 2-alpha OS=Homo sapiens OX=9606 GN=TOP2A PE=1 SV=3	0	5.77	2	4	4	3	1	1531	174.3	8.72	3.93	4
FALSE	High	Master Protein	Q8WXG6	MAP kinase-activating death domain protein OS=Homo sapiens OX=9606 GN=MADD PE=1 SV=2	0	5.693	1	2	2	2	1	1647	183.2	6.04	3.92	2
FALSE	High	Master Protein	O60318	Germinal-center associated nuclear protein OS=Homo sapiens OX=9606 GN=MCM3AP PE=1 SV=2	0	5.67	1	2	2	2	1	1980	218.3	6.39	2.89	2
FALSE	High	Master Protein	Q14676	Mediator of DNA damage checkpoint protein 1 OS=Homo sapiens OX=9606 GN=MDC1 PE=1 SV=3	0	5.528	1	2	2	2	1	2089	226.5	5.47	4.09	2
FALSE	High	Master Protein	Q04656	Copper-transporting ATPase 1 OS=Homo sapiens OX=9606 GN=ATP7A PE=1 SV=4	0	5.456	2	2	2	2	1	1500	163.3	6.33	4.34	2
FALSE	High	Master Protein	Q9Y4F3	Meiosis regulator and mRNA stability factor 1 OS=Homo sapiens OX=9606 GN=MARF1 PE=1 SV=6	0	5.21	1	2	2	2	1	1742	192.7	7.87	2.69	2
FALSE	High	Master Protein	P41252	Isoleucine--tRNA ligase, cytoplasmic OS=Homo sapiens OX=9606 GN=IARS1 PE=1 SV=2	0	5.188	3	3	3	3	1	1262	144.4	6.15	1.88	3
FALSE	High	Master Protein	Q8N398	von Willebrand factor A domain-containing protein 5B2 OS=Homo sapiens OX=9606 GN=VWA5B2 PE=2 SV=3	0	5.163	1	1	1	1	1	1242	131.6	6.46	2.38	1
FALSE	High	Master Protein	Q9P273	Teneurin-3 OS=Homo sapiens OX=9606 GN=TENM3 PE=1 SV=3	0	5.147	1	2	2	2	1	2699	300.8	6.42	2.37	2
FALSE	High	Master Protein	Q8TDY2	RB1-inducible coiled-coil protein 1 OS=Homo sapiens OX=9606 GN=RB1CC1 PE=1 SV=3	0	5.108	1	2	2	2	1	1594	183	5.41	2.05	2
FALSE	High	Master Protein	Q5T749	Keratinocyte proline-rich protein OS=Homo sapiens OX=9606 GN=KPRP PE=1 SV=1	0	5.057	3	3	3	3	1	579	64.1	8.27	4.28	3
FALSE	High	Master Protein	Q12888	TP53-binding protein 1 OS=Homo sapiens OX=9606 GN=TP53BP1 PE=1 SV=2	0	4.973	1	2	2	2	1	1972	213.4	4.7	1.8	2
FALSE	High	Master Protein	Q96K76	Ubiquitin carboxyl-terminal hydrolase 47 OS=Homo sapiens OX=9606 GN=USP47 PE=1 SV=3	0	4.954	2	2	2	2	1	1375	157.2	5.08	3.64	2
FALSE	High	Master Protein	Q6ZRS2	Helicase SRCAP OS=Homo sapiens OX=9606 GN=SRCAP PE=1 SV=3	0	4.828	1	2	2	2	1	3230	343.3	5.96	2.71	2
FALSE	High	Master Protein	P26358	DNA (cytosine-5)-methyltransferase 1 OS=Homo sapiens OX=9606 GN=DNMT1 PE=1 SV=2	0	4.566	2	3	3	3	1	1616	183.1	7.75	2.28	3
FALSE	High	Master Protein	Q9H792	Inactive tyrosine-protein kinase PEAK1 OS=Homo sapiens OX=9606 GN=PEAK1 PE=1 SV=4	0	4.543	1	2	2	2	1	1746	193	6.89	3.79	2
FALSE	High	Master Protein	P27816	Microtubule-associated protein 4 OS=Homo sapiens OX=9606 GN=MAP4 PE=1 SV=3	0	4.538	3	2	2	2	1	1152	120.9	5.43	4.15	2
FALSE	High	Master Protein	Q15751	Probable E3 ubiquitin-protein ligase HERC1 OS=Homo sapiens OX=9606 GN=HERC1 PE=1 SV=2	0	4.522	0	1	1	1	1	4861	531.9	6.04	2.93	1
FALSE	High	Master Protein	Q08378	Golgin subfamily A member 3 OS=Homo sapiens OX=9606 GN=GOLGA3 PE=1 SV=2	0	4.521	1	2	2	2	1	1498	167.3	5.44	1.66	2
FALSE	High	Master Protein	O15534	Period circadian protein homolog 1 OS=Homo sapiens OX=9606 GN=PER1 PE=1 SV=2	0	4.491	2	2	2	2	1	1290	136.1	6.09	2.28	2
FALSE	High	Master Protein	A0AVT1	Ubiquitin-like modifier-activating enzyme 6 OS=Homo sapiens OX=9606 GN=UBA6 PE=1 SV=1	0	4.449	3	2	2	2	1	1052	117.9	6.14	2.01	2
FALSE	High	Master Protein	P54132	Bloom syndrome protein OS=Homo sapiens OX=9606 GN=BLM PE=1 SV=1	0	4.431	2	2	2	2	1	1417	158.9	7.49	3.6	2
FALSE	High	Master Protein	Q6BDS2	UHRF1-binding protein 1 OS=Homo sapiens OX=9606 GN=UHRF1BP1 PE=1 SV=1	0	4.352	1	2	2	2	1	1440	159.4	6.14	4.23	2
FALSE	High	Master Protein	Q92547	DNA topoisomerase 2-binding protein 1 OS=Homo sapiens OX=9606 GN=TOPBP1 PE=1 SV=3	0	4.232	1	1	1	1	1	1522	170.6	6.96	2.68	1
FALSE	High	Master Protein	Q09666	Neuroblast differentiation-associated protein AHNAK OS=Homo sapiens OX=9606 GN=AHNAK PE=1 SV=2	0	4.209	1	1	1	1	1	5890	628.7	6.15	2.46	1
FALSE	High	Master Protein	O14795	Protein unc-13 homolog B OS=Homo sapiens OX=9606 GN=UNC13B PE=1 SV=2	0	4.201	1	1	1	1	1	1591	180.6	5.99	2.6	1
FALSE	High	Master Protein	Q12802	A-kinase anchor protein 13 OS=Homo sapiens OX=9606 GN=AKAP13 PE=1 SV=2	0	4.162	1	2	2	2	1	2813	307.4	5.24	2.32	2
FALSE	High	Master Protein	Q9UHN6	Cell surface hyaluronidase OS=Homo sapiens OX=9606 GN=CEMIP2 PE=1 SV=1	0	4.132	1	1	1	1	1	1383	154.3	8.15	2.7	1
FALSE	High	Master Protein	Q5VYS8	Terminal uridylyltransferase 7 OS=Homo sapiens OX=9606 GN=TUT7 PE=1 SV=1	0	4.055	2	3	3	1	1	1495	171.1	6.83	1.66	3
FALSE	High	Master Protein	Q9Y4I1	Unconventional myosin-Va OS=Homo sapiens OX=9606 GN=MYO5A PE=1 SV=2	0	4.032	1	2	2	2	1	1855	215.3	8.48	1.74	2
FALSE	High	Master Protein	Q9NZJ4	Sacsin OS=Homo sapiens OX=9606 GN=SACS PE=1 SV=2	0	3.946	1	2	2	2	1	4579	520.8	7.05	3.93	2
FALSE	High	Master Protein	Q9NQT8	Kinesin-like protein KIF13B OS=Homo sapiens OX=9606 GN=KIF13B PE=1 SV=2	0	3.93	1	1	2	1	1	1826	202.7	5.88	0	1
FALSE	High	Master Protein	P12273	Prolactin-inducible protein OS=Homo sapiens OX=9606 GN=PIP PE=1 SV=1	0	3.912	8	1	1	1	1	146	16.6	8.05	3.18	1
FALSE	High	Master Protein	Q13459	Unconventional myosin-IXb OS=Homo sapiens OX=9606 GN=MYO9B PE=1 SV=3	0	3.849	1	2	2	1	1	2157	243.2	8.75	3.84	2
FALSE	High	Master Protein	Q9H2M9	Rab3 GTPase-activating protein non-catalytic subunit OS=Homo sapiens OX=9606 GN=RAB3GAP2 PE=1 SV=1	0	3.765	1	1	1	1	1	1393	155.9	5.62	2.12	1
FALSE	High	Master Protein	P31944	Caspase-14 OS=Homo sapiens OX=9606 GN=CASP14 PE=1 SV=2	0	3.716	5	1	1	1	1	242	27.7	5.58	2.15	1
FALSE	High	Master Protein	Q9BVV6	Protein TALPID3 OS=Homo sapiens OX=9606 GN=KIAA0586 PE=1 SV=4	0	3.689	2	1	1	1	1	1533	169.2	5.54	3.12	1
FALSE	High	Master Protein	Q9NR28	Diablo homolog, mitochondrial OS=Homo sapiens OX=9606 GN=DIABLO PE=1 SV=1	0	3.687	4	1	1	1	1	239	27.1	5.9	2.3	1
FALSE	High	Master Protein	Q96Q89	Kinesin-like protein KIF20B OS=Homo sapiens OX=9606 GN=KIF20B PE=1 SV=3	0	3.662	1	2	2	2	1	1820	210.5	5.67	2.45	2
FALSE	High	Master Protein	O95104	SR-related and CTD-associated factor 4 OS=Homo sapiens OX=9606 GN=SCAF4 PE=1 SV=3	0	3.582	1	2	3	2	1	1147	125.8	9.55	2.67	2
FALSE	High	Master Protein	Q8IWV7	E3 ubiquitin-protein ligase UBR1 OS=Homo sapiens OX=9606 GN=UBR1 PE=1 SV=1	0	3.472	1	1	1	1	1	1749	200.1	6.01	2.11	1
FALSE	High	Master Protein	Q8NEZ4	Histone-lysine N-methyltransferase 2C OS=Homo sapiens OX=9606 GN=KMT2C PE=1 SV=3	0	3.413	0	1	1	1	1	4911	541	6.49	1.76	1
FALSE	High	Master Protein	Q8IY21	Probable ATP-dependent RNA helicase DDX60 OS=Homo sapiens OX=9606 GN=DDX60 PE=1 SV=3	0	3.369	1	1	1	1	1	1712	197.7	7.59	1.86	1
FALSE	High	Master Protein	P60709	Actin, cytoplasmic 1 OS=Homo sapiens OX=9606 GN=ACTB PE=1 SV=1	0	3.317	7	2	2	2	1	375	41.7	5.48	1.83	2
FALSE	High	Master Protein	Q13395	Probable methyltransferase TARBP1 OS=Homo sapiens OX=9606 GN=TARBP1 PE=1 SV=1	0	3.245	1	1	1	1	1	1621	181.6	7.05	2.27	1
FALSE	High	Master Protein	Q9Y3R5	Protein dopey-2 OS=Homo sapiens OX=9606 GN=DOP1B PE=1 SV=5	0	3.243	1	2	2	2	1	2298	258.1	6.29	1.81	2
FALSE	High	Master Protein	B2RTY4	Unconventional myosin-IXa OS=Homo sapiens OX=9606 GN=MYO9A PE=1 SV=2	0.003	3.22	1	2	2	1	1	2548	292.5	8.88	3.98	2
FALSE	High	Master Protein	Q6YHU6	Thyroid adenoma-associated protein OS=Homo sapiens OX=9606 GN=THADA PE=1 SV=1	0.003	3.179	0	1	1	1	1	1953	219.5	6.06	2.31	1
FALSE	High	Master Protein	Q9ULH0	Kinase D-interacting substrate of 220 kDa OS=Homo sapiens OX=9606 GN=KIDINS220 PE=1 SV=3	0.003	3.178	1	1	1	1	1	1771	196.4	6.62	2.17	1
FALSE	High	Master Protein	P41229	Lysine-specific demethylase 5C OS=Homo sapiens OX=9606 GN=KDM5C PE=1 SV=2	0.003	3.172	1	1	1	1	1	1560	175.6	5.58	2.99	1
FALSE	High	Master Protein	Q9NZM1	Myoferlin OS=Homo sapiens OX=9606 GN=MYOF PE=1 SV=1	0.003	3.148	1	2	2	2	1	2061	234.6	6.18	2.2	2
FALSE	High	Master Protein	Q04721	Neurogenic locus notch homolog protein 2 OS=Homo sapiens OX=9606 GN=NOTCH2 PE=1 SV=3	0.003	3.113	0	1	2	1	1	2471	265.2	5.14	2.44	1
FALSE	High	Master Protein	P05109	Protein S100-A8 OS=Homo sapiens OX=9606 GN=S100A8 PE=1 SV=1	0.003	3.087	12	1	1	1	1	93	10.8	7.03	1.95	1
FALSE	High	Master Protein	P78559	Microtubule-associated protein 1A OS=Homo sapiens OX=9606 GN=MAP1A PE=1 SV=6	0.003	3.085	1	2	2	2	1	2803	305.3	4.92	3.44	2
FALSE	High	Master Protein	Q96KQ7	Histone-lysine N-methyltransferase EHMT2 OS=Homo sapiens OX=9606 GN=EHMT2 PE=1 SV=3	0.003	3.059	2	2	2	2	1	1210	132.3	5.45	1.96	2
FALSE	High	Master Protein	Q92859	Neogenin OS=Homo sapiens OX=9606 GN=NEO1 PE=1 SV=2	0.003	3.049	1	1	1	1	1	1461	159.9	6.54	2.3	1
FALSE	High	Master Protein	Q9BYK8	Helicase with zinc finger domain 2 OS=Homo sapiens OX=9606 GN=HELZ2 PE=1 SV=6	0.003	3.041	1	2	2	2	1	2649	294.5	7.49	1.7	2
FALSE	High	Master Protein	Q9UL16	Cilia- and flagella-associated protein 45 OS=Homo sapiens OX=9606 GN=CFAP45 PE=1 SV=2	0.002	3.038	1	1	1	1	1	551	65.7	8.9	1.95	1
FALSE	High	Master Protein	P05089	Arginase-1 OS=Homo sapiens OX=9606 GN=ARG1 PE=1 SV=2	0.002	2.945	4	1	1	1	1	322	34.7	7.21	1.6	1
FALSE	High	Master Protein	Q70E73	Ras-associated and pleckstrin homology domains-containing protein 1 OS=Homo sapiens OX=9606 GN=RAPH1 PE=1 SV=3	0.002	2.937	1	1	1	1	1	1250	135.2	8.85	1.64	1
FALSE	High	Master Protein	Q9HCD6	Protein TANC2 OS=Homo sapiens OX=9606 GN=TANC2 PE=1 SV=3	0.005	2.885	1	2	2	2	1	1990	219.5	8.07	3.38	2
FALSE	High	Master Protein	Q06830	Peroxiredoxin-1 OS=Homo sapiens OX=9606 GN=PRDX1 PE=1 SV=1	0.007	2.832	6	1	1	1	1	199	22.1	8.13	2.54	1
FALSE	High	Master Protein	Q5D862	Filaggrin-2 OS=Homo sapiens OX=9606 GN=FLG2 PE=1 SV=1	0.007	2.73	1	1	1	1	1	2391	247.9	8.31	0	1
FALSE	High	Master Protein	P01040	Cystatin-A OS=Homo sapiens OX=9606 GN=CSTA PE=1 SV=1	0.007	2.691	12	1	1	1	1	98	11	5.5	1.64	1
FALSE	High	Master Protein	P49790	Nuclear pore complex protein Nup153 OS=Homo sapiens OX=9606 GN=NUP153 PE=1 SV=2	0.007	2.646	1	1	1	1	1	1475	153.8	8.73	1.95	1
FALSE	High	Master Protein	Q14683	Structural maintenance of chromosomes protein 1A OS=Homo sapiens OX=9606 GN=SMC1A PE=1 SV=2	0.007	2.613	1	2	2	2	1	1233	143.1	7.64	1.73	2
FALSE	High	Master Protein	Q9H2Y7	Zinc finger protein 106 OS=Homo sapiens OX=9606 GN=ZNF106 PE=1 SV=1	0.007	2.598	1	1	1	1	1	1883	208.8	7.15	1.97	1
FALSE	High	Master Protein	P55884	Eukaryotic translation initiation factor 3 subunit B OS=Homo sapiens OX=9606 GN=EIF3B PE=1 SV=3	0.007	2.597	2	1	1	1	1	814	92.4	5	2.24	1
FALSE	High	Master Protein	Q5JSL3	Dedicator of cytokinesis protein 11 OS=Homo sapiens OX=9606 GN=DOCK11 PE=1 SV=2	0.007	2.558	1	2	2	2	1	2073	237.5	7.74	1.8	2
FALSE	High	Master Protein	Q6DT37	Serine/threonine-protein kinase MRCK gamma OS=Homo sapiens OX=9606 GN=CDC42BPG PE=1 SV=2	0.007	2.517	1	1	1	1	1	1551	172.4	6.28	1.92	1
FALSE	High	Master Protein	Q03164	Histone-lysine N-methyltransferase 2A OS=Homo sapiens OX=9606 GN=KMT2A PE=1 SV=5	0.007	2.501	0	1	1	1	1	3969	431.5	9.09	1.96	1
FALSE	High	Master Protein	Q96P63	Serpin B12 OS=Homo sapiens OX=9606 GN=SERPINB12 PE=1 SV=1	0.007	2.483	2	1	1	1	1	405	46.2	5.53	2.36	1
FALSE	High	Master Protein	Q7Z589	BRCA2-interacting transcriptional repressor EMSY OS=Homo sapiens OX=9606 GN=EMSY PE=1 SV=2	0.007	2.414	1	1	1	1	1	1322	141.4	9.33	2	1
FALSE	High	Master Protein	Q96RG2	PAS domain-containing serine/threonine-protein kinase OS=Homo sapiens OX=9606 GN=PASK PE=1 SV=3	0.007	2.397	1	1	1	1	1	1323	142.8	4.86	0	1
FALSE	High	Master Protein	O95071	E3 ubiquitin-protein ligase UBR5 OS=Homo sapiens OX=9606 GN=UBR5 PE=1 SV=2	0.007	2.357	0	1	1	1	1	2799	309.2	5.85	2.16	1
FALSE	High	Master Protein	O15031	Plexin-B2 OS=Homo sapiens OX=9606 GN=PLXNB2 PE=1 SV=3	0.007	2.331	1	2	2	2	1	1838	205	6.24	0	2
FALSE	High	Master Protein	Q96T58	Msx2-interacting protein OS=Homo sapiens OX=9606 GN=SPEN PE=1 SV=1	0.007	2.264	1	2	2	2	1	3664	402	7.64	3.41	2
FALSE	Medium	Master Protein	P08183	ATP-dependent translocase ABCB1 OS=Homo sapiens OX=9606 GN=ABCB1 PE=1 SV=3	0.012	2.14	1	1	1	1	1	1280	141.4	9	0	1
FALSE	Medium	Master Protein	O00592	Podocalyxin OS=Homo sapiens OX=9606 GN=PODXL PE=1 SV=2	0.012	2.076	2	1	1	1	1	558	58.6	5.49	1.72	1
FALSE	Medium	Master Protein	Q9H7D0	Dedicator of cytokinesis protein 5 OS=Homo sapiens OX=9606 GN=DOCK5 PE=1 SV=3	0.012	2.065	1	2	2	2	1	1870	215.2	7.96	0	2
FALSE	Medium	Master Protein	P49321	Nuclear autoantigenic sperm protein OS=Homo sapiens OX=9606 GN=NASP PE=1 SV=2	0.011	2.055	2	1	1	1	1	788	85.2	4.3	0	1
FALSE	Medium	Master Protein	Q96L91	E1A-binding protein p400 OS=Homo sapiens OX=9606 GN=EP400 PE=1 SV=4	0.011	2.048	0	1	1	1	1	3159	343.3	9.19	2.05	1
FALSE	Medium	Master Protein	Q8WYP5	Protein ELYS OS=Homo sapiens OX=9606 GN=AHCTF1 PE=1 SV=3	0.011	1.936	0	1	1	1	1	2266	252.3	6.6	0	1
FALSE	Medium	Master Protein	Q8NCM8	Cytoplasmic dynein 2 heavy chain 1 OS=Homo sapiens OX=9606 GN=DYNC2H1 PE=1 SV=4	0.011	1.92	0	2	2	2	1	4307	492.3	6.54	0	2
FALSE	Medium	Master Protein	Q08554	Desmocollin-1 OS=Homo sapiens OX=9606 GN=DSC1 PE=1 SV=2	0.011	1.92	1	1	2	1	1	894	99.9	5.43	0	1
FALSE	Medium	Master Protein	Q15517	Corneodesmosin OS=Homo sapiens OX=9606 GN=CDSN PE=1 SV=3	0.011	1.849	3	1	1	1	1	529	51.5	8.35	1.97	1
FALSE	Medium	Master Protein	Q07864	DNA polymerase epsilon catalytic subunit A OS=Homo sapiens OX=9606 GN=POLE PE=1 SV=5	0.011	1.823	1	1	1	1	1	2286	261.4	6.39	1.65	1
FALSE	Medium	Master Protein	Q7L0Y3	tRNA methyltransferase 10 homolog C OS=Homo sapiens OX=9606 GN=TRMT10C PE=1 SV=2	0.015	1.721	2	1	1	1	1	403	47.3	9.36	2.06	1
FALSE	Medium	Master Protein	Q96JQ2	Calmin OS=Homo sapiens OX=9606 GN=CLMN PE=1 SV=1	0.015	1.715	1	1	1	1	1	1002	111.6	4.94	1.89	1
FALSE	Medium	Master Protein	Q8IY92	Structure-specific endonuclease subunit SLX4 OS=Homo sapiens OX=9606 GN=SLX4 PE=1 SV=3	0.015	1.627	1	1	1	1	1	1834	199.9	6.06	1.81	1
FALSE	Medium	Master Protein	Q66K74	Microtubule-associated protein 1S OS=Homo sapiens OX=9606 GN=MAP1S PE=1 SV=2	0.015	1.624	1	1	1	1	1	1059	112.1	7.3	1.83	1
FALSE	Medium	Master Protein	Q8IZL8	Proline-, glutamic acid- and leucine-rich protein 1 OS=Homo sapiens OX=9606 GN=PELP1 PE=1 SV=2	0.02	1.574	1	1	1	1	1	1130	119.6	4.34	2.25	1
FALSE	Medium	Master Protein	Q9HC35	Echinoderm microtubule-associated protein-like 4 OS=Homo sapiens OX=9606 GN=EML4 PE=1 SV=3	0.02	1.562	1	1	1	1	1	981	108.8	6.4	0	1
FALSE	Medium	Master Protein	Q8NI35	InaD-like protein OS=Homo sapiens OX=9606 GN=PATJ PE=1 SV=3	0.02	1.561	0	1	1	1	1	1801	196.2	4.94	1.95	1
FALSE	Medium	Master Protein	Q9Y264	Angiopoietin-4 OS=Homo sapiens OX=9606 GN=ANGPT4 PE=1 SV=1	0.024	1.548	1	1	1	1	1	503	56.8	8.91	0	1
FALSE	Medium	Master Protein	Q7Z4S6	Kinesin-like protein KIF21A OS=Homo sapiens OX=9606 GN=KIF21A PE=1 SV=2	0.024	1.486	1	1	1	1	1	1674	187.1	6.42	0	1
FALSE	Medium	Master Protein	Q8IYB8	ATP-dependent RNA helicase SUPV3L1, mitochondrial OS=Homo sapiens OX=9606 GN=SUPV3L1 PE=1 SV=1	0.024	1.483	1	1	1	1	1	786	87.9	7.99	0	1
FALSE	Medium	Master Protein	P20929	Nebulin OS=Homo sapiens OX=9606 GN=NEB PE=1 SV=5	0.024	1.474	0	1	1	1	1	6669	772.4	9.07	0	1
FALSE	Medium	Master Protein	O60885	Bromodomain-containing protein 4 OS=Homo sapiens OX=9606 GN=BRD4 PE=1 SV=2	0.028	1.427	1	1	1	1	1	1362	152.1	9.19	1.74	1
FALSE	Medium	Master Protein	P20700	Lamin-B1 OS=Homo sapiens OX=9606 GN=LMNB1 PE=1 SV=2	0.028	1.426	2	1	1	1	1	586	66.4	5.16	0	1
FALSE	Medium	Master Protein	P15538	Cytochrome P450 11B1, mitochondrial OS=Homo sapiens OX=9606 GN=CYP11B1 PE=1 SV=5	0.032	1.376	2	1	1	1	1	503	57.5	9.32	0	1
FALSE	Medium	Master Protein	Q9NY33	Dipeptidyl peptidase 3 OS=Homo sapiens OX=9606 GN=DPP3 PE=1 SV=2	0.032	1.375	2	1	1	1	1	737	82.5	5.1	1.66	1
FALSE	Medium	Master Protein	P18583	Protein SON OS=Homo sapiens OX=9606 GN=SON PE=1 SV=4	0.031	1.347	1	1	1	1	1	2426	263.7	5.64	2	1
FALSE	Medium	Master Protein	O94916	Nuclear factor of activated T-cells 5 OS=Homo sapiens OX=9606 GN=NFAT5 PE=1 SV=1	0.035	1.338	1	1	1	1	1	1531	165.7	5.24	0	1
FALSE	Medium	Master Protein	P01031	Complement C5 OS=Homo sapiens OX=9606 GN=C5 PE=1 SV=4	0.035	1.329	0	1	1	1	1	1676	188.2	6.52	0	1
FALSE	Medium	Master Protein	Q6P158	Putative ATP-dependent RNA helicase DHX57 OS=Homo sapiens OX=9606 GN=DHX57 PE=1 SV=2	0.037	1.308	1	1	1	1	1	1386	155.5	7.71	2.06	1
FALSE	Medium	Master Protein	P81605	Dermcidin OS=Homo sapiens OX=9606 GN=DCD PE=1 SV=2	0.037	1.3	10	1	1	1	1	110	11.3	6.54	1.86	1
FALSE	Medium	Master Protein	Q9H857	5'-nucleotidase domain-containing protein 2 OS=Homo sapiens OX=9606 GN=NT5DC2 PE=1 SV=1	0.037	1.293	1	1	1	1	1	520	60.7	6.77	0	1
FALSE	Medium	Master Protein	Q92878	DNA repair protein RAD50 OS=Homo sapiens OX=9606 GN=RAD50 PE=1 SV=1	0.037	1.291	1	1	1	1	1	1312	153.8	6.89	1.68	1
FALSE	Medium	Master Protein	P02794	Ferritin heavy chain OS=Homo sapiens OX=9606 GN=FTH1 PE=1 SV=2	0.039	1.273	6	1	1	1	1	183	21.2	5.55	0	1
FALSE	Medium	Master Protein	Q13435	Splicing factor 3B subunit 2 OS=Homo sapiens OX=9606 GN=SF3B2 PE=1 SV=2	0.041	1.269	1	1	1	1	1	895	100.2	5.67	0	1
FALSE	Medium	Master Protein	Q66K14	TBC1 domain family member 9B OS=Homo sapiens OX=9606 GN=TBC1D9B PE=1 SV=3	0.043	1.242	1	1	1	1	1	1250	140.4	5.25	0	1
FALSE	Medium	Master Protein	P23490	Loricrin OS=Homo sapiens OX=9606 GN=LORICRIN PE=1 SV=2	0.043	1.235	3	1	1	1	1	312	25.7	8.09	0	1
FALSE	Medium	Master Protein	P04406	Glyceraldehyde-3-phosphate dehydrogenase OS=Homo sapiens OX=9606 GN=GAPDH PE=1 SV=3	0.043	1.224	3	1	1	1	1	335	36	8.46	0	1
FALSE	Medium	Master Protein	Q9Y6J0	Calcineurin-binding protein cabin-1 OS=Homo sapiens OX=9606 GN=CABIN1 PE=1 SV=1	0.043	1.207	1	1	1	1	1	2220	246.2	6.02	0	1
FALSE	Medium	Master Protein	O14497	AT-rich interactive domain-containing protein 1A OS=Homo sapiens OX=9606 GN=ARID1A PE=1 SV=3	0.043	1.198	0	1	1	1	1	2285	241.9	6.7	0	1
FALSE	Medium	Master Protein	P28290	Protein ITPRID2 OS=Homo sapiens OX=9606 GN=ITPRID2 PE=1 SV=3	0.046	1.151	1	1	1	1	1	1259	138.3	5.19	1.75	1
FALSE	Medium	Master Protein	Q5VWN6	Protein TASOR 2 OS=Homo sapiens OX=9606 GN=TASOR2 PE=1 SV=1	0.048	1.14	0	1	1	1	1	2430	268.7	5.9	0	1
FALSE	Low	Master Protein	Q9Y4B4	Helicase ARIP4 OS=Homo sapiens OX=9606 GN=RAD54L2 PE=1 SV=4	0.05	1.117	1	1	1	1	1	1467	162.7	6.09	0	1
FALSE	Low	Master Protein	Q5T750	Skin-specific protein 32 OS=Homo sapiens OX=9606 GN=XP32 PE=1 SV=1	0.052	1.087	3	1	3	1	1	250	26.2	7.97	4.13	1
FALSE	Low	Master Protein	Q2PPJ7	Ral GTPase-activating protein subunit alpha-2 OS=Homo sapiens OX=9606 GN=RALGAPA2 PE=1 SV=2	0.052	1.085	1	1	1	1	1	1873	210.6	6.07	0	1
FALSE	Low	Master Protein	Q6UXH9	Inactive serine protease PAMR1 OS=Homo sapiens OX=9606 GN=PAMR1 PE=1 SV=1	0.052	1.071	1	1	1	1	1	720	80.1	7.46	1.95	1
FALSE	Low	Master Protein	Q9P260	RAB11-binding protein RELCH OS=Homo sapiens OX=9606 GN=RELCH PE=1 SV=2	0.051	1.043	1	1	2	1	1	1216	134.5	5.45	0	1
FALSE	Low	Master Protein	Q56A73	Spindlin-4 OS=Homo sapiens OX=9606 GN=SPIN4 PE=1 SV=1	0.059	1.011	3	1	1	1	1	249	28.6	7.66	0	1
FALSE	Low	Master Protein	Q16650	T-box brain protein 1 OS=Homo sapiens OX=9606 GN=TBR1 PE=1 SV=1	0.059	1.008	2	1	1	1	1	682	74	7.33	1.87	1
FALSE	Low	Master Protein	Q9H4D5	Nuclear RNA export factor 3 OS=Homo sapiens OX=9606 GN=NXF3 PE=1 SV=1	0.059	1.007	3	1	1	1	1	531	60.1	6.76	0	1
FALSE	Low	Master Protein	P51610	Host cell factor 1 OS=Homo sapiens OX=9606 GN=HCFC1 PE=1 SV=2	0.062	0.991	0	1	1	1	1	2035	208.6	7.46	0	1
FALSE	Low	Master Protein	Q3T906	N-acetylglucosamine-1-phosphotransferase subunits alpha/beta OS=Homo sapiens OX=9606 GN=GNPTAB PE=1 SV=1	0.064	0.967	1	1	1	1	1	1256	143.5	7.17	1.68	1
FALSE	Low	Master Protein	Q7LGA3	Heparan sulfate 2-O-sulfotransferase 1 OS=Homo sapiens OX=9606 GN=HS2ST1 PE=1 SV=1	0.065	0.955	2	1	1	1	1	356	41.9	8.69	0	1
FALSE	Low	Master Protein	P55157	Microsomal triglyceride transfer protein large subunit OS=Homo sapiens OX=9606 GN=MTTP PE=1 SV=1	0.067	0.946	1	1	1	1	1	894	99.3	8.41	0	1
FALSE	Low	Master Protein	Q92766	Ras-responsive element-binding protein 1 OS=Homo sapiens OX=9606 GN=RREB1 PE=1 SV=3	0.071	0.926	0	1	1	1	1	1687	181.3	6.98	0	1
FALSE	Low	Master Protein	P51659	Peroxisomal multifunctional enzyme type 2 OS=Homo sapiens OX=9606 GN=HSD17B4 PE=1 SV=3	0.071	0.909	2	1	1	1	1	736	79.6	8.84	1.77	1
FALSE	Low	Master Protein	P48634	Protein PRRC2A OS=Homo sapiens OX=9606 GN=PRRC2A PE=1 SV=3	0.071	0.904	1	1	1	1	1	2157	228.7	9.45	0	1
FALSE	Low	Master Protein	O15020	Spectrin beta chain, non-erythrocytic 2 OS=Homo sapiens OX=9606 GN=SPTBN2 PE=1 SV=3	0.07	0.902	0	1	1	1	1	2390	271.2	6.11	0	1
FALSE	Low	Master Protein	P12821	Angiotensin-converting enzyme OS=Homo sapiens OX=9606 GN=ACE PE=1 SV=1	0.083	0.881	1	1	1	1	1	1306	149.6	6.39	0	1
FALSE	Low	Master Protein	P22528	Cornifin-B OS=Homo sapiens OX=9606 GN=SPRR1B PE=1 SV=2	0.087	0.875	9	1	1	1	1	89	9.9	8.48	0	1
FALSE	Low	Master Protein	O15021	Microtubule-associated serine/threonine-protein kinase 4 OS=Homo sapiens OX=9606 GN=MAST4 PE=1 SV=4	0.089	0.866	0	1	1	1	1	2623	283.9	8.62	0	1
FALSE	Low	Master Protein	P25705	ATP synthase subunit alpha, mitochondrial OS=Homo sapiens OX=9606 GN=ATP5F1A PE=1 SV=1	0.092	0.857	2	1	1	1	1	553	59.7	9.13	0	1
FALSE	Low	Master Protein	O14686	Histone-lysine N-methyltransferase 2D OS=Homo sapiens OX=9606 GN=KMT2D PE=1 SV=2	0.093	0.85	0	1	1	1	1	5537	593	5.58	0	1
FALSE	Low	Master Protein	Q9P265	Disco-interacting protein 2 homolog B OS=Homo sapiens OX=9606 GN=DIP2B PE=1 SV=3	0.093	0.849	1	1	1	1	1	1576	171.4	8.09	0	1
FALSE	Low	Master Protein	P22735	Protein-glutamine gamma-glutamyltransferase K OS=Homo sapiens OX=9606 GN=TGM1 PE=1 SV=4	0.095	0.84	1	1	1	1	1	817	89.7	6.04	0	1
FALSE	Low	Master Protein	Q8IV76	Circadian clock protein PASD1 OS=Homo sapiens OX=9606 GN=PASD1 PE=1 SV=1	0.094	0.838	1	1	1	1	1	773	87.4	5.07	0	1
FALSE	Low	Master Protein	O75962	Triple functional domain protein OS=Homo sapiens OX=9606 GN=TRIO PE=1 SV=2	0.1	0.827	0	1	1	1	1	3097	346.7	6.37	0	1
FALSE	Low	Master Protein	Q9NU22	Midasin OS=Homo sapiens OX=9606 GN=MDN1 PE=1 SV=2	0.099	0.817	0	1	1	1	1	5596	632.4	5.68	2.23	1
FALSE	Low	Master Protein	Q14191	Werner syndrome ATP-dependent helicase OS=Homo sapiens OX=9606 GN=WRN PE=1 SV=2	0.101	0.814	1	1	1	1	1	1432	162.4	6.34	1.79	1
FALSE	Low	Master Protein	P52701	DNA mismatch repair protein Msh6 OS=Homo sapiens OX=9606 GN=MSH6 PE=1 SV=2	0.1	0.812	1	1	1	1	1	1360	152.7	6.9	0	1
FALSE	Low	Master Protein	Q149N8	E3 ubiquitin-protein ligase SHPRH OS=Homo sapiens OX=9606 GN=SHPRH PE=1 SV=2	0.1	0.812	0	1	1	1	1	1683	193	7.47	0	1

## Sheet: 2-2
Checked	Protein FDR Confidence: Combined	Master	Accession	Description	Exp. q-value: Combined	Sum PEP Score	Coverage [%]	# Peptides	# PSMs	# Unique Peptides	# Protein Groups	# AAs	MW [kDa]	calc. pI	Score Sequest HT: Sequest HT	# Peptides (by Search Engine): Sequest HT
FALSE	High	Master Protein	Q9NR09	Baculoviral IAP repeat-containing protein 6 OS=Homo sapiens OX=9606 GN=BIRC6 PE=1 SV=2	0	2199.03	45	164	1754	163	1	4857	529.9	6.05	4455.1	164
FALSE	High	Master Protein	P42704	Leucine-rich PPR motif-containing protein, mitochondrial OS=Homo sapiens OX=9606 GN=LRPPRC PE=1 SV=3	0	1236.37	78	106	617	106	1	1394	157.8	6.13	1556.17	106
FALSE	High	Master Protein	P53621	Coatomer subunit alpha OS=Homo sapiens OX=9606 GN=COPA PE=1 SV=2	0	671.47	61	65	220	65	1	1224	138.3	7.66	598.81	65
FALSE	High	Master Protein	Q9ULT8	E3 ubiquitin-protein ligase HECTD1 OS=Homo sapiens OX=9606 GN=HECTD1 PE=1 SV=3	0	617.704	44	90	189	90	1	2610	289.2	5.35	474.3	90
FALSE	High	Master Protein	P41252	Isoleucine--tRNA ligase, cytoplasmic OS=Homo sapiens OX=9606 GN=IARS1 PE=1 SV=2	0	516.779	51	52	142	52	1	1262	144.4	6.15	385.12	52
FALSE	High	Master Protein	O75533	Splicing factor 3B subunit 1 OS=Homo sapiens OX=9606 GN=SF3B1 PE=1 SV=3	0	388.301	48	47	90	47	1	1304	145.7	7.09	228.77	47
FALSE	High	Master Protein	P21333	Filamin-A OS=Homo sapiens OX=9606 GN=FLNA PE=1 SV=4	0	386.853	34	68	101	61	1	2647	280.6	6.06	243.83	68
FALSE	High	Master Protein	P26640	Valine--tRNA ligase OS=Homo sapiens OX=9606 GN=VARS1 PE=1 SV=4	0	375.581	47	52	120	52	1	1264	140.4	7.59	300.45	52
FALSE	High	Master Protein	Q00610	Clathrin heavy chain 1 OS=Homo sapiens OX=9606 GN=CLTC PE=1 SV=5	0	370.418	42	55	83	41	1	1675	191.5	5.69	216.26	55
FALSE	High	Master Protein	Q9P2J5	Leucine--tRNA ligase, cytoplasmic OS=Homo sapiens OX=9606 GN=LARS1 PE=1 SV=2	0	317.4	49	47	86	47	1	1176	134.4	7.3	233.35	47
FALSE	High	Master Protein	Q14204	Cytoplasmic dynein 1 heavy chain 1 OS=Homo sapiens OX=9606 GN=DYNC1H1 PE=1 SV=5	0	304.76	18	71	92	71	1	4646	532.1	6.4	172.21	71
FALSE	High	Master Protein	P11274	Breakpoint cluster region protein OS=Homo sapiens OX=9606 GN=BCR PE=1 SV=2	0	301.464	41	43	92	40	1	1271	142.7	7.03	231.84	43
FALSE	High	Master Protein	Q14008	Cytoskeleton-associated protein 5 OS=Homo sapiens OX=9606 GN=CKAP5 PE=1 SV=3	0	292.003	31	54	82	54	1	2032	225.4	7.8	199.18	54
FALSE	High	Master Protein	O43847	Nardilysin OS=Homo sapiens OX=9606 GN=NRDC PE=1 SV=3	0	282.785	35	32	91	32	1	1151	131.6	4.98	226.03	32
FALSE	High	Master Protein	O00411	DNA-directed RNA polymerase, mitochondrial OS=Homo sapiens OX=9606 GN=POLRMT PE=1 SV=2	0	280.85	43	38	79	38	1	1230	138.5	8.98	201.3	38
FALSE	High	Master Protein	P46379	Large proline-rich protein BAG6 OS=Homo sapiens OX=9606 GN=BAG6 PE=1 SV=2	0	280.109	35	25	78	25	1	1132	119.3	5.6	214.33	25
FALSE	High	Master Protein	Q92797	Symplekin OS=Homo sapiens OX=9606 GN=SYMPK PE=1 SV=2	0	276.655	48	46	68	46	1	1274	141.1	6.13	171.9	46
FALSE	High	Master Protein	P58107	Epiplakin OS=Homo sapiens OX=9606 GN=EPPK1 PE=1 SV=3	0	243.866	33	41	57	36	1	5088	555.3	5.62	135.13	41
FALSE	High	Master Protein	Q08211	ATP-dependent RNA helicase A OS=Homo sapiens OX=9606 GN=DHX9 PE=1 SV=4	0	242.9	34	37	66	37	1	1270	140.9	6.84	153.91	37
FALSE	High	Master Protein	O75369	Filamin-B OS=Homo sapiens OX=9606 GN=FLNB PE=1 SV=2	0	242.357	25	51	65	44	1	2602	278	5.73	152.19	51
FALSE	High	Master Protein	O95347	Structural maintenance of chromosomes protein 2 OS=Homo sapiens OX=9606 GN=SMC2 PE=1 SV=2	0	232.812	41	44	72	44	1	1197	135.6	8.43	168.77	44
FALSE	High	Master Protein	Q9UQE7	Structural maintenance of chromosomes protein 3 OS=Homo sapiens OX=9606 GN=SMC3 PE=1 SV=2	0	231.928	35	39	63	39	1	1217	141.5	7.18	162.44	39
FALSE	High	Master Protein	P13645	Keratin, type I cytoskeletal 10 OS=Homo sapiens OX=9606 GN=KRT10 PE=1 SV=6	0	230.301	54	31	76	28	1	584	58.8	5.21	205.21	31
FALSE	High	Master Protein	Q15393	Splicing factor 3B subunit 3 OS=Homo sapiens OX=9606 GN=SF3B3 PE=1 SV=4	0	228.04	38	35	84	35	1	1217	135.5	5.26	197.53	35
FALSE	High	Master Protein	P04264	Keratin, type II cytoskeletal 1 OS=Homo sapiens OX=9606 GN=KRT1 PE=1 SV=6	0	227.107	50	33	140	29	1	644	66	8.12	308.52	33
FALSE	High	Master Protein	Q86UP2	Kinectin OS=Homo sapiens OX=9606 GN=KTN1 PE=1 SV=1	0	226.827	37	45	60	45	1	1357	156.2	5.64	141.16	45
FALSE	High	Master Protein	Q6PGP7	Tetratricopeptide repeat protein 37 OS=Homo sapiens OX=9606 GN=TTC37 PE=1 SV=1	0	205.906	31	37	53	37	1	1564	175.4	7.53	118.29	37
FALSE	High	Master Protein	Q13045	Protein flightless-1 homolog OS=Homo sapiens OX=9606 GN=FLII PE=1 SV=2	0	199.526	29	27	38	27	1	1269	144.7	6.05	114.1	27
FALSE	High	Master Protein	Q15477	Helicase SKI2W OS=Homo sapiens OX=9606 GN=SKIV2L PE=1 SV=3	0	197.49	31	29	49	29	1	1246	137.7	6.06	106.93	29
FALSE	High	Master Protein	O14617	AP-3 complex subunit delta-1 OS=Homo sapiens OX=9606 GN=AP3D1 PE=1 SV=1	0	197.004	34	31	45	31	1	1153	130.1	8.48	107.55	31
FALSE	High	Master Protein	Q6P2E9	Enhancer of mRNA-decapping protein 4 OS=Homo sapiens OX=9606 GN=EDC4 PE=1 SV=1	0	196.78	31	30	42	30	1	1401	151.6	5.86	102.49	30
FALSE	High	Master Protein	Q14683	Structural maintenance of chromosomes protein 1A OS=Homo sapiens OX=9606 GN=SMC1A PE=1 SV=2	0	192.02	35	42	64	42	1	1233	143.1	7.64	137.92	42
FALSE	High	Master Protein	Q15021	Condensin complex subunit 1 OS=Homo sapiens OX=9606 GN=NCAPD2 PE=1 SV=3	0	189.226	32	39	57	39	1	1401	157.1	6.61	132.52	39
FALSE	High	Master Protein	P35527	Keratin, type I cytoskeletal 9 OS=Homo sapiens OX=9606 GN=KRT9 PE=1 SV=3	0	189.149	57	24	49	24	1	623	62	5.24	142.85	24
FALSE	High	Master Protein	P35908	Keratin, type II cytoskeletal 2 epidermal OS=Homo sapiens OX=9606 GN=KRT2 PE=1 SV=2	0	187.634	62	30	82	22	1	639	65.4	8	196.4	30
FALSE	High	Master Protein	Q96ST3	Paired amphipathic helix protein Sin3a OS=Homo sapiens OX=9606 GN=SIN3A PE=1 SV=2	0	179.964	27	30	44	30	1	1273	145.1	7.25	104.53	30
FALSE	High	Master Protein	Q5JPE7	Nodal modulator 2 OS=Homo sapiens OX=9606 GN=NOMO2 PE=1 SV=1	0	175.287	31	28	43	28	1	1267	139.4	5.76	103.54	28
FALSE	High	Master Protein	Q99570	Phosphoinositide 3-kinase regulatory subunit 4 OS=Homo sapiens OX=9606 GN=PIK3R4 PE=1 SV=3	0	173.308	29	33	44	33	1	1358	153	7.17	113.06	33
FALSE	High	Master Protein	Q8WUM0	Nuclear pore complex protein Nup133 OS=Homo sapiens OX=9606 GN=NUP133 PE=1 SV=2	0	167.192	29	27	39	27	1	1156	128.9	5.1	100.34	27
FALSE	High	Master Protein	Q8N163	Cell cycle and apoptosis regulator protein 2 OS=Homo sapiens OX=9606 GN=CCAR2 PE=1 SV=2	0	161.849	40	28	51	27	1	923	102.8	5.22	122.51	28
FALSE	High	Master Protein	Q14203	Dynactin subunit 1 OS=Homo sapiens OX=9606 GN=DCTN1 PE=1 SV=3	0	160.833	34	31	38	31	1	1278	141.6	5.81	88.9	31
FALSE	High	Master Protein	Q29RF7	Sister chromatid cohesion protein PDS5 homolog A OS=Homo sapiens OX=9606 GN=PDS5A PE=1 SV=1	0	150.478	28	31	42	28	1	1337	150.7	7.91	79.64	31
FALSE	High	Master Protein	Q9ULK4	Mediator of RNA polymerase II transcription subunit 23 OS=Homo sapiens OX=9606 GN=MED23 PE=1 SV=2	0	149.149	24	30	43	30	1	1368	156.4	7.4	86.52	30
FALSE	High	Master Protein	P52732	Kinesin-like protein KIF11 OS=Homo sapiens OX=9606 GN=KIF11 PE=1 SV=2	0	148.926	31	30	43	30	1	1056	119.1	5.64	105.39	30
FALSE	High	Master Protein	Q9BQG0	Myb-binding protein 1A OS=Homo sapiens OX=9606 GN=MYBBP1A PE=1 SV=2	0	146.631	27	30	39	29	1	1328	148.8	9.28	80.42	30
FALSE	High	Master Protein	Q92900	Regulator of nonsense transcripts 1 OS=Homo sapiens OX=9606 GN=UPF1 PE=1 SV=2	0	139.928	33	28	37	28	1	1129	124.3	6.61	82.64	28
FALSE	High	Master Protein	O14802	DNA-directed RNA polymerase III subunit RPC1 OS=Homo sapiens OX=9606 GN=POLR3A PE=1 SV=2	0	136.936	31	34	39	33	1	1390	155.5	8.48	79.95	34
FALSE	High	Master Protein	O14654	Insulin receptor substrate 4 OS=Homo sapiens OX=9606 GN=IRS4 PE=1 SV=1	0	132.413	24	23	35	23	1	1257	133.7	8.44	90.29	23
FALSE	High	Master Protein	Q13435	Splicing factor 3B subunit 2 OS=Homo sapiens OX=9606 GN=SF3B2 PE=1 SV=2	0	129.788	28	21	40	21	1	895	100.2	5.67	90.84	21
FALSE	High	Master Protein	O15357	Phosphatidylinositol 3,4,5-trisphosphate 5-phosphatase 2 OS=Homo sapiens OX=9606 GN=INPPL1 PE=1 SV=2	0	129.378	31	32	39	32	1	1258	138.5	6.54	83.31	32
FALSE	High	Master Protein	Q93009	Ubiquitin carboxyl-terminal hydrolase 7 OS=Homo sapiens OX=9606 GN=USP7 PE=1 SV=2	0	128.939	30	28	39	28	1	1102	128.2	5.55	71.98	28
FALSE	High	Master Protein	P55196	Afadin OS=Homo sapiens OX=9606 GN=AFDN PE=1 SV=3	0	128.788	18	29	40	29	1	1824	206.7	6.47	69.1	29
FALSE	High	Master Protein	Q14152	Eukaryotic translation initiation factor 3 subunit A OS=Homo sapiens OX=9606 GN=EIF3A PE=1 SV=1	0	125.141	22	27	45	27	1	1382	166.5	6.79	91.84	27
FALSE	High	Master Protein	Q13813	Spectrin alpha chain, non-erythrocytic 1 OS=Homo sapiens OX=9606 GN=SPTAN1 PE=1 SV=3	0	120.068	16	34	37	34	1	2472	284.4	5.35	63.25	34
FALSE	High	Master Protein	P0DMV9	Heat shock 70 kDa protein 1B OS=Homo sapiens OX=9606 GN=HSPA1B PE=1 SV=1	0	117.321	32	17	42	15	1	641	70	5.66	96.53	17
FALSE	High	Master Protein	Q92667	A-kinase anchor protein 1, mitochondrial OS=Homo sapiens OX=9606 GN=AKAP1 PE=1 SV=1	0	115.294	31	26	40	26	1	903	97.3	4.94	79.5	26
FALSE	High	Master Protein	P27708	CAD protein OS=Homo sapiens OX=9606 GN=CAD PE=1 SV=3	0	114.033	12	21	29	21	1	2225	242.8	6.46	55.43	21
FALSE	High	Master Protein	Q15149	Plectin OS=Homo sapiens OX=9606 GN=PLEC PE=1 SV=3	0	112.758	9	35	41	30	1	4684	531.5	5.96	72.13	35
FALSE	High	Master Protein	Q7L014	Probable ATP-dependent RNA helicase DDX46 OS=Homo sapiens OX=9606 GN=DDX46 PE=1 SV=2	0	111.981	32	27	39	27	1	1031	117.3	9.29	81.54	27
FALSE	High	Master Protein	Q5JTH9	RRP12-like protein OS=Homo sapiens OX=9606 GN=RRP12 PE=1 SV=2	0	111.526	26	26	33	26	1	1297	143.6	8.75	61.02	26
FALSE	High	Master Protein	Q96F07	Cytoplasmic FMR1-interacting protein 2 OS=Homo sapiens OX=9606 GN=CYFIP2 PE=1 SV=2	0	109.955	26	27	37	14	1	1278	148.3	7.31	76.87	27
FALSE	High	Master Protein	P46019	Phosphorylase b kinase regulatory subunit alpha, liver isoform OS=Homo sapiens OX=9606 GN=PHKA2 PE=1 SV=1	0	104.479	22	22	32	20	1	1235	138.3	6.44	59.64	22
FALSE	High	Master Protein	Q9BSJ8	Extended synaptotagmin-1 OS=Homo sapiens OX=9606 GN=ESYT1 PE=1 SV=1	0	102.6	21	19	25	19	1	1104	122.8	5.83	58	19
FALSE	High	Master Protein	O60244	Mediator of RNA polymerase II transcription subunit 14 OS=Homo sapiens OX=9606 GN=MED14 PE=1 SV=2	0	102.354	21	25	31	25	1	1454	160.5	8.73	54.8	25
FALSE	High	Master Protein	Q5H9R7	Serine/threonine-protein phosphatase 6 regulatory subunit 3 OS=Homo sapiens OX=9606 GN=PPP6R3 PE=1 SV=2	0	101.736	29	21	31	21	1	873	97.6	4.6	63.43	21
FALSE	High	Master Protein	Q8N3P4	Vacuolar protein sorting-associated protein 8 homolog OS=Homo sapiens OX=9606 GN=VPS8 PE=1 SV=3	0	101.107	21	27	32	27	1	1428	161.7	5.64	58.24	27
FALSE	High	Master Protein	Q99707	Methionine synthase OS=Homo sapiens OX=9606 GN=MTR PE=1 SV=2	0	101.059	21	20	26	20	1	1265	140.4	5.58	52.49	20
FALSE	High	Master Protein	Q9NZB2	Constitutive coactivator of PPAR-gamma-like protein 1 OS=Homo sapiens OX=9606 GN=FAM120A PE=1 SV=2	0	99.034	24	22	29	22	1	1118	121.8	8.88	61.27	22
FALSE	High	Master Protein	A5YKK6	CCR4-NOT transcription complex subunit 1 OS=Homo sapiens OX=9606 GN=CNOT1 PE=1 SV=2	0	96.584	14	28	30	28	1	2376	266.8	7.11	61.86	28
FALSE	High	Master Protein	O00267	Transcription elongation factor SPT5 OS=Homo sapiens OX=9606 GN=SUPT5H PE=1 SV=1	0	96.418	23	18	23	18	1	1087	120.9	5.06	55.78	18
FALSE	High	Master Protein	Q92878	DNA repair protein RAD50 OS=Homo sapiens OX=9606 GN=RAD50 PE=1 SV=1	0	95.555	23	27	37	27	1	1312	153.8	6.89	67.36	27
FALSE	High	Master Protein	Q8NEZ3	WD repeat-containing protein 19 OS=Homo sapiens OX=9606 GN=WDR19 PE=1 SV=2	0	94.631	22	23	23	23	1	1342	151.5	6.35	45.81	23
FALSE	High	Master Protein	Q12860	Contactin-1 OS=Homo sapiens OX=9606 GN=CNTN1 PE=1 SV=1	0	94.275	28	21	26	21	1	1018	113.2	5.9	50.89	21
FALSE	High	Master Protein	O95163	Elongator complex protein 1 OS=Homo sapiens OX=9606 GN=ELP1 PE=1 SV=3	0	93.806	19	21	28	21	1	1332	150.2	5.94	56.33	21
FALSE	High	Master Protein	Q14669	E3 ubiquitin-protein ligase TRIP12 OS=Homo sapiens OX=9606 GN=TRIP12 PE=1 SV=1	0	91.178	12	18	26	18	1	1992	220.3	8.48	52.4	18
FALSE	High	Master Protein	Q6WCQ1	Myosin phosphatase Rho-interacting protein OS=Homo sapiens OX=9606 GN=MPRIP PE=1 SV=3	0	91.001	27	20	25	20	1	1025	116.5	6.21	49.09	20
FALSE	High	Master Protein	Q13136	Liprin-alpha-1 OS=Homo sapiens OX=9606 GN=PPFIA1 PE=1 SV=1	0	90.156	20	17	22	17	1	1202	135.7	6.29	43.87	17
FALSE	High	Master Protein	P07814	Bifunctional glutamate/proline--tRNA ligase OS=Homo sapiens OX=9606 GN=EPRS1 PE=1 SV=5	0	89.052	19	23	27	23	1	1512	170.5	7.33	42.69	23
FALSE	High	Master Protein	P10586	Receptor-type tyrosine-protein phosphatase F OS=Homo sapiens OX=9606 GN=PTPRF PE=1 SV=2	0	88.558	13	19	24	19	1	1907	212.7	6.3	54.37	19
FALSE	High	Master Protein	Q9NTJ3	Structural maintenance of chromosomes protein 4 OS=Homo sapiens OX=9606 GN=SMC4 PE=1 SV=2	0	88.265	21	25	33	25	1	1288	147.1	6.79	53.72	25
FALSE	High	Master Protein	O60841	Eukaryotic translation initiation factor 5B OS=Homo sapiens OX=9606 GN=EIF5B PE=1 SV=4	0	88.125	17	16	18	16	1	1220	138.7	5.49	49.04	16
FALSE	High	Master Protein	P53675	Clathrin heavy chain 2 OS=Homo sapiens OX=9606 GN=CLTCL1 PE=1 SV=2	0	87.838	10	15	22	1	1	1640	186.9	5.85	51.4	15
FALSE	High	Master Protein	Q92616	eIF-2-alpha kinase activator GCN1 OS=Homo sapiens OX=9606 GN=GCN1 PE=1 SV=6	0	86.38	11	24	26	24	1	2671	292.6	7.47	48.64	24
FALSE	High	Master Protein	P49327	Fatty acid synthase OS=Homo sapiens OX=9606 GN=FASN PE=1 SV=3	0	85.064	10	20	20	20	1	2511	273.3	6.44	41.91	20
FALSE	High	Master Protein	P29597	Non-receptor tyrosine-protein kinase TYK2 OS=Homo sapiens OX=9606 GN=TYK2 PE=1 SV=3	0	84.494	21	19	22	19	1	1187	133.6	7.15	36.08	19
FALSE	High	Master Protein	Q7L576	Cytoplasmic FMR1-interacting protein 1 OS=Homo sapiens OX=9606 GN=CYFIP1 PE=1 SV=1	0	84.004	18	19	27	6	1	1253	145.1	6.9	58.88	19
FALSE	High	Master Protein	P51610	Host cell factor 1 OS=Homo sapiens OX=9606 GN=HCFC1 PE=1 SV=2	0	83.791	12	18	26	18	1	2035	208.6	7.46	48.29	18
FALSE	High	Master Protein	Q9Y4L1	Hypoxia up-regulated protein 1 OS=Homo sapiens OX=9606 GN=HYOU1 PE=1 SV=1	0	82.866	25	21	30	21	1	999	111.3	5.22	52.52	21
FALSE	High	Master Protein	Q7Z6Z7	E3 ubiquitin-protein ligase HUWE1 OS=Homo sapiens OX=9606 GN=HUWE1 PE=1 SV=3	0	82.082	5	20	23	20	1	4374	481.6	5.22	39.54	20
FALSE	High	Master Protein	O60306	RNA helicase aquarius OS=Homo sapiens OX=9606 GN=AQR PE=1 SV=4	0	82.078	15	19	22	19	1	1485	171.2	6.37	40.47	19
FALSE	High	Master Protein	O95373	Importin-7 OS=Homo sapiens OX=9606 GN=IPO7 PE=1 SV=1	0	81.48	16	13	17	13	1	1038	119.4	4.82	46.61	13
FALSE	High	Master Protein	Q8IX01	SURP and G-patch domain-containing protein 2 OS=Homo sapiens OX=9606 GN=SUGP2 PE=1 SV=2	0	81.43	23	20	23	20	1	1082	120.1	7.28	47.15	20
FALSE	High	Master Protein	Q9NVI1	Fanconi anemia group I protein OS=Homo sapiens OX=9606 GN=FANCI PE=1 SV=4	0	81.275	19	22	26	22	1	1328	149.2	6.74	41.72	22
FALSE	High	Master Protein	Q7Z4L5	Tetratricopeptide repeat protein 21B OS=Homo sapiens OX=9606 GN=TTC21B PE=1 SV=2	0	80.922	16	17	22	17	1	1316	150.8	6.96	37.83	17
FALSE	High	Master Protein	Q12769	Nuclear pore complex protein Nup160 OS=Homo sapiens OX=9606 GN=NUP160 PE=1 SV=3	0	80.598	13	16	24	16	1	1436	162	5.5	53.13	16
FALSE	High	Master Protein	Q9P1Y5	Calmodulin-regulated spectrin-associated protein 3 OS=Homo sapiens OX=9606 GN=CAMSAP3 PE=1 SV=2	0	79.988	19	16	17	16	1	1249	134.7	8.35	38.13	16
FALSE	High	Master Protein	Q9Y3P9	Rab GTPase-activating protein 1 OS=Homo sapiens OX=9606 GN=RABGAP1 PE=1 SV=3	0	79.94	19	18	24	15	1	1069	121.7	5.25	44.65	18
FALSE	High	Master Protein	Q01082	Spectrin beta chain, non-erythrocytic 1 OS=Homo sapiens OX=9606 GN=SPTBN1 PE=1 SV=2	0	79.041	11	21	24	21	1	2364	274.4	5.57	42.94	21
FALSE	High	Master Protein	O94979	Protein transport protein Sec31A OS=Homo sapiens OX=9606 GN=SEC31A PE=1 SV=3	0	77.224	16	18	28	18	1	1220	132.9	6.89	45.13	18
FALSE	High	Master Protein	O60610	Protein diaphanous homolog 1 OS=Homo sapiens OX=9606 GN=DIAPH1 PE=1 SV=2	0	76.451	17	19	22	19	1	1272	141.3	5.41	46.78	19
FALSE	High	Master Protein	Q66K74	Microtubule-associated protein 1S OS=Homo sapiens OX=9606 GN=MAP1S PE=1 SV=2	0	76.315	18	13	17	13	1	1059	112.1	7.3	45.79	13
FALSE	High	Master Protein	P30876	DNA-directed RNA polymerase II subunit RPB2 OS=Homo sapiens OX=9606 GN=POLR2B PE=1 SV=1	0	75.775	17	18	24	18	1	1174	133.8	6.87	47.21	18
FALSE	High	Master Protein	P35579	Myosin-9 OS=Homo sapiens OX=9606 GN=MYH9 PE=1 SV=4	0	75.732	10	15	16	11	1	1960	226.4	5.6	40.64	15
FALSE	High	Master Protein	Q5T1M5	FK506-binding protein 15 OS=Homo sapiens OX=9606 GN=FKBP15 PE=1 SV=2	0	75.317	13	10	12	10	1	1219	133.5	5.2	33.63	10
FALSE	High	Master Protein	Q9H2M9	Rab3 GTPase-activating protein non-catalytic subunit OS=Homo sapiens OX=9606 GN=RAB3GAP2 PE=1 SV=1	0	74.791	18	22	28	22	1	1393	155.9	5.62	54.03	22
FALSE	High	Master Protein	Q3B7T1	Erythroid differentiation-related factor 1 OS=Homo sapiens OX=9606 GN=EDRF1 PE=1 SV=1	0	74.483	19	19	21	19	1	1238	138.4	6.33	42.39	19
FALSE	High	Master Protein	O14776	Transcription elongation regulator 1 OS=Homo sapiens OX=9606 GN=TCERG1 PE=1 SV=2	0	73.06	17	19	26	19	1	1098	123.8	8.65	49.18	19
FALSE	High	Master Protein	O15042	U2 snRNP-associated SURP motif-containing protein OS=Homo sapiens OX=9606 GN=U2SURP PE=1 SV=2	0	71.811	19	16	27	16	1	1029	118.2	8.47	41.02	16
FALSE	High	Master Protein	P02538	Keratin, type II cytoskeletal 6A OS=Homo sapiens OX=9606 GN=KRT6A PE=1 SV=3	0	71.441	37	22	29	3	1	564	60	8	58.06	22
FALSE	High	Master Protein	Q96RY7	Intraflagellar transport protein 140 homolog OS=Homo sapiens OX=9606 GN=IFT140 PE=1 SV=1	0	69.443	16	19	19	19	1	1462	165.1	6.04	36.38	19
FALSE	High	Master Protein	P54289	Voltage-dependent calcium channel subunit alpha-2/delta-1 OS=Homo sapiens OX=9606 GN=CACNA2D1 PE=1 SV=3	0	69.12	19	16	21	16	1	1103	124.5	5.27	33.28	16
FALSE	High	Master Protein	O94966	Ubiquitin carboxyl-terminal hydrolase 19 OS=Homo sapiens OX=9606 GN=USP19 PE=1 SV=2	0	68.258	20	16	19	16	1	1318	145.6	6.28	34.73	16
FALSE	High	Master Protein	Q9BWH6	RNA polymerase II-associated protein 1 OS=Homo sapiens OX=9606 GN=RPAP1 PE=1 SV=3	0	67.255	14	14	16	14	1	1393	152.7	6.38	38.32	14
FALSE	High	Master Protein	P04259	Keratin, type II cytoskeletal 6B OS=Homo sapiens OX=9606 GN=KRT6B PE=1 SV=5	0	67.021	32	20	33	1	1	564	60	8	70.38	20
FALSE	High	Master Protein	Q13085	Acetyl-CoA carboxylase 1 OS=Homo sapiens OX=9606 GN=ACACA PE=1 SV=2	0	65.89	9	20	22	20	1	2346	265.4	6.37	37	20
FALSE	High	Master Protein	O14976	Cyclin-G-associated kinase OS=Homo sapiens OX=9606 GN=GAK PE=1 SV=2	0	65.636	14	16	21	16	1	1311	143.1	5.73	36.48	16
FALSE	High	Master Protein	Q9UM54	Unconventional myosin-VI OS=Homo sapiens OX=9606 GN=MYO6 PE=1 SV=4	0	65.15	14	16	19	16	1	1294	149.6	8.53	33.58	16
FALSE	High	Master Protein	P49792	E3 SUMO-protein ligase RanBP2 OS=Homo sapiens OX=9606 GN=RANBP2 PE=1 SV=2	0	65.102	7	19	21	19	1	3224	358	6.2	34.29	19
FALSE	High	Master Protein	Q9P260	RAB11-binding protein RELCH OS=Homo sapiens OX=9606 GN=RELCH PE=1 SV=2	0	64.427	20	19	23	19	1	1216	134.5	5.45	34.85	19
FALSE	High	Master Protein	Q8TEQ6	Gem-associated protein 5 OS=Homo sapiens OX=9606 GN=GEMIN5 PE=1 SV=3	0	64.367	16	21	22	21	1	1508	168.5	6.62	30.57	21
FALSE	High	Master Protein	Q14315	Filamin-C OS=Homo sapiens OX=9606 GN=FLNC PE=1 SV=3	0	63.88	7	16	19	7	1	2725	290.8	5.97	41.29	16
FALSE	High	Master Protein	P13647	Keratin, type II cytoskeletal 5 OS=Homo sapiens OX=9606 GN=KRT5 PE=1 SV=3	0	63.873	26	17	29	8	1	590	62.3	7.74	61.06	17
FALSE	High	Master Protein	O95248	Myotubularin-related protein 5 OS=Homo sapiens OX=9606 GN=SBF1 PE=1 SV=4	0	62.614	9	12	15	12	1	1868	208.3	6.9	31.19	12
FALSE	High	Master Protein	P35580	Myosin-10 OS=Homo sapiens OX=9606 GN=MYH10 PE=1 SV=3	0	62.577	9	15	17	10	1	1976	228.9	5.54	31.4	15
FALSE	High	Master Protein	Q9NTI5	Sister chromatid cohesion protein PDS5 homolog B OS=Homo sapiens OX=9606 GN=PDS5B PE=1 SV=1	0	62.46	14	17	19	14	1	1447	164.6	8.47	40.61	17
FALSE	High	Master Protein	Q16799	Reticulon-1 OS=Homo sapiens OX=9606 GN=RTN1 PE=1 SV=1	0	60.977	21	11	17	10	1	776	83.6	4.69	38.41	11
FALSE	High	Master Protein	A6NHR9	Structural maintenance of chromosomes flexible hinge domain-containing protein 1 OS=Homo sapiens OX=9606 GN=SMCHD1 PE=1 SV=2	0	60.958	11	20	22	20	1	2005	226.2	7.3	28.96	20
FALSE	High	Master Protein	O75643	U5 small nuclear ribonucleoprotein 200 kDa helicase OS=Homo sapiens OX=9606 GN=SNRNP200 PE=1 SV=2	0	59.031	10	19	21	19	1	2136	244.4	6.06	34.62	19
FALSE	High	Master Protein	Q96EK7	Constitutive coactivator of peroxisome proliferator-activated receptor gamma OS=Homo sapiens OX=9606 GN=FAM120B PE=1 SV=1	0	58.736	25	16	17	16	1	910	103.7	5.69	31.01	16
FALSE	High	Master Protein	P11171	Protein 4.1 OS=Homo sapiens OX=9606 GN=EPB41 PE=1 SV=4	0	58.616	24	17	22	16	1	864	97	5.58	33.74	17
FALSE	High	Master Protein	Q12955	Ankyrin-3 OS=Homo sapiens OX=9606 GN=ANK3 PE=1 SV=3	0	58.502	4	14	15	14	1	4377	480.1	6.49	26.76	14
FALSE	High	Master Protein	O75694	Nuclear pore complex protein Nup155 OS=Homo sapiens OX=9606 GN=NUP155 PE=1 SV=1	0	57.082	13	13	14	13	1	1391	155.1	6.16	29.48	13
FALSE	High	Master Protein	O95487	Protein transport protein Sec24B OS=Homo sapiens OX=9606 GN=SEC24B PE=1 SV=2	0	56.736	9	9	13	9	1	1268	137.3	6.67	29.48	9
FALSE	High	Master Protein	Q13308	Inactive tyrosine-protein kinase 7 OS=Homo sapiens OX=9606 GN=PTK7 PE=1 SV=2	0	56.377	15	12	14	12	1	1070	118.3	7.09	32.48	12
FALSE	High	Master Protein	Q14839	Chromodomain-helicase-DNA-binding protein 4 OS=Homo sapiens OX=9606 GN=CHD4 PE=1 SV=2	0	55.628	11	18	22	18	1	1912	217.9	5.86	39	18
FALSE	High	Master Protein	P02533	Keratin, type I cytoskeletal 14 OS=Homo sapiens OX=9606 GN=KRT14 PE=1 SV=4	0	54.755	28	13	25	4	1	472	51.5	5.16	53.72	13
FALSE	High	Master Protein	Q4VCS5	Angiomotin OS=Homo sapiens OX=9606 GN=AMOT PE=1 SV=1	0	54.719	18	15	19	13	1	1084	118	7.64	29.74	15
FALSE	High	Master Protein	Q04637	Eukaryotic translation initiation factor 4 gamma 1 OS=Homo sapiens OX=9606 GN=EIF4G1 PE=1 SV=4	0	54.505	12	15	19	14	1	1599	175.4	5.33	28.99	15
FALSE	High	Master Protein	O00203	AP-3 complex subunit beta-1 OS=Homo sapiens OX=9606 GN=AP3B1 PE=1 SV=3	0	54.361	15	14	17	14	1	1094	121.2	6.04	31.68	14
FALSE	High	Master Protein	P35658	Nuclear pore complex protein Nup214 OS=Homo sapiens OX=9606 GN=NUP214 PE=1 SV=2	0	53.956	10	15	18	15	1	2090	213.5	7.47	25.87	15
FALSE	High	Master Protein	P46940	Ras GTPase-activating-like protein IQGAP1 OS=Homo sapiens OX=9606 GN=IQGAP1 PE=1 SV=1	0	53.81	10	15	16	15	1	1657	189.1	6.48	26.86	15
FALSE	High	Master Protein	P46020	Phosphorylase b kinase regulatory subunit alpha, skeletal muscle isoform OS=Homo sapiens OX=9606 GN=PHKA1 PE=1 SV=2	0	53.651	16	19	24	17	1	1223	137.2	6.19	28.09	19
FALSE	High	Master Protein	O60271	C-Jun-amino-terminal kinase-interacting protein 4 OS=Homo sapiens OX=9606 GN=SPAG9 PE=1 SV=4	0	53.487	13	16	18	13	1	1321	146.1	5.15	31.74	16
FALSE	High	Master Protein	Q9HBR0	Putative sodium-coupled neutral amino acid transporter 10 OS=Homo sapiens OX=9606 GN=SLC38A10 PE=1 SV=2	0	52.597	16	14	16	14	1	1119	119.7	5.73	27.62	14
FALSE	High	Master Protein	Q9H6S0	3'-5' RNA helicase YTHDC2 OS=Homo sapiens OX=9606 GN=YTHDC2 PE=1 SV=2	0	50.532	9	11	13	11	1	1430	160.1	8.4	28.29	11
FALSE	High	Master Protein	P68363	Tubulin alpha-1B chain OS=Homo sapiens OX=9606 GN=TUBA1B PE=1 SV=1	0	49.567	27	9	11	9	1	451	50.1	5.06	26.21	9
FALSE	High	Master Protein	Q9UNY4	Transcription termination factor 2 OS=Homo sapiens OX=9606 GN=TTF2 PE=1 SV=2	0	48.173	16	16	18	16	1	1162	129.5	8.37	25.62	16
FALSE	High	Master Protein	P46821	Microtubule-associated protein 1B OS=Homo sapiens OX=9606 GN=MAP1B PE=1 SV=2	0	48.022	6	10	11	10	1	2468	270.5	4.81	29.09	10
FALSE	High	Master Protein	Q8N3U4	Cohesin subunit SA-2 OS=Homo sapiens OX=9606 GN=STAG2 PE=1 SV=3	0	48.021	16	16	16	14	1	1231	141.2	5.43	21.44	16
FALSE	High	Master Protein	Q66K14	TBC1 domain family member 9B OS=Homo sapiens OX=9606 GN=TBC1D9B PE=1 SV=3	0	48.016	13	15	15	15	1	1250	140.4	5.25	23.79	15
FALSE	High	Master Protein	Q14789	Golgin subfamily B member 1 OS=Homo sapiens OX=9606 GN=GOLGB1 PE=1 SV=2	0	47.667	4	13	13	13	1	3259	375.8	5	21.5	13
FALSE	High	Master Protein	O75150	E3 ubiquitin-protein ligase BRE1B OS=Homo sapiens OX=9606 GN=RNF40 PE=1 SV=5	0	47.585	15	13	13	13	1	1001	113.6	6.29	23.83	13
FALSE	High	Master Protein	O95104	SR-related and CTD-associated factor 4 OS=Homo sapiens OX=9606 GN=SCAF4 PE=1 SV=3	0	47.079	13	13	17	10	1	1147	125.8	9.55	29.12	13
FALSE	High	Master Protein	Q9H4A3	Serine/threonine-protein kinase WNK1 OS=Homo sapiens OX=9606 GN=WNK1 PE=1 SV=2	0	46.855	5	12	14	12	1	2382	250.6	6.34	26.64	12
FALSE	High	Master Protein	Q00341	Vigilin OS=Homo sapiens OX=9606 GN=HDLBP PE=1 SV=2	0	44.696	11	12	13	12	1	1268	141.4	6.87	22.5	12
FALSE	High	Master Protein	Q8IZH2	5'-3' exoribonuclease 1 OS=Homo sapiens OX=9606 GN=XRN1 PE=1 SV=1	0	44.556	8	12	12	12	1	1706	194	7.21	23.51	12
FALSE	High	Master Protein	Q9Y6X9	ATPase MORC2 OS=Homo sapiens OX=9606 GN=MORC2 PE=1 SV=2	0	43.744	16	15	16	15	1	1032	117.8	8.38	25.03	15
FALSE	High	Master Protein	O43933	Peroxisome biogenesis factor 1 OS=Homo sapiens OX=9606 GN=PEX1 PE=1 SV=1	0	43.649	13	16	17	16	1	1283	142.8	6.33	28.47	16
FALSE	High	Master Protein	O75717	WD repeat and HMG-box DNA-binding protein 1 OS=Homo sapiens OX=9606 GN=WDHD1 PE=1 SV=1	0	43.478	12	13	16	13	1	1129	125.9	5.62	31.72	13
FALSE	High	Master Protein	Q13464	Rho-associated protein kinase 1 OS=Homo sapiens OX=9606 GN=ROCK1 PE=1 SV=1	0	42.494	11	14	14	14	1	1354	158.1	5.9	22.05	14
FALSE	High	Master Protein	O43491	Band 4.1-like protein 2 OS=Homo sapiens OX=9606 GN=EPB41L2 PE=1 SV=1	0	42.334	13	11	14	11	1	1005	112.5	5.44	20.07	11
FALSE	High	Master Protein	O60343	TBC1 domain family member 4 OS=Homo sapiens OX=9606 GN=TBC1D4 PE=1 SV=2	0	41.716	12	13	14	13	1	1298	146.5	7.01	23.36	13
FALSE	High	Master Protein	Q00839	Heterogeneous nuclear ribonucleoprotein U OS=Homo sapiens OX=9606 GN=HNRNPU PE=1 SV=6	0	41.522	13	10	14	10	1	825	90.5	6	20.7	10
FALSE	High	Master Protein	Q92922	SWI/SNF complex subunit SMARCC1 OS=Homo sapiens OX=9606 GN=SMARCC1 PE=1 SV=3	0	41.353	12	11	12	8	1	1105	122.8	5.76	15.73	11
FALSE	High	Master Protein	A0AVT1	Ubiquitin-like modifier-activating enzyme 6 OS=Homo sapiens OX=9606 GN=UBA6 PE=1 SV=1	0	41.167	14	13	15	13	1	1052	117.9	6.14	22.47	13
FALSE	High	Master Protein	Q9Y2J2	Band 4.1-like protein 3 OS=Homo sapiens OX=9606 GN=EPB41L3 PE=1 SV=2	0	40.821	13	10	10	9	1	1087	120.6	5.19	20.1	10
FALSE	High	Master Protein	P20020	Plasma membrane calcium-transporting ATPase 1 OS=Homo sapiens OX=9606 GN=ATP2B1 PE=1 SV=4	0	40.507	10	11	15	4	1	1220	134.6	5.91	21.95	11
FALSE	High	Master Protein	P07437	Tubulin beta chain OS=Homo sapiens OX=9606 GN=TUBB PE=1 SV=2	0	40.447	26	9	9	9	1	444	49.6	4.89	22.13	9
FALSE	High	Master Protein	Q53EP0	Fibronectin type III domain-containing protein 3B OS=Homo sapiens OX=9606 GN=FNDC3B PE=1 SV=2	0	40.442	10	10	10	10	1	1204	132.8	5.95	21.56	10
FALSE	High	Master Protein	P08779	Keratin, type I cytoskeletal 16 OS=Homo sapiens OX=9606 GN=KRT16 PE=1 SV=4	0	40.309	23	11	20	2	1	473	51.2	5.05	35.98	11
FALSE	High	Master Protein	Q8NEN9	PDZ domain-containing protein 8 OS=Homo sapiens OX=9606 GN=PDZD8 PE=1 SV=1	0	40.011	12	12	12	12	1	1154	128.5	6.09	23.4	12
FALSE	High	Master Protein	Q15042	Rab3 GTPase-activating protein catalytic subunit OS=Homo sapiens OX=9606 GN=RAB3GAP1 PE=1 SV=3	0	39.946	13	11	14	11	1	981	110.5	5.55	18.5	11
FALSE	High	Master Protein	O75122	CLIP-associating protein 2 OS=Homo sapiens OX=9606 GN=CLASP2 PE=1 SV=3	0	39.919	11	14	15	10	1	1294	141	8.4	20.78	14
FALSE	High	Master Protein	Q9Y2H6	Fibronectin type-III domain-containing protein 3A OS=Homo sapiens OX=9606 GN=FNDC3A PE=1 SV=4	0	39.534	10	10	11	10	1	1198	131.8	6.71	22.83	10
FALSE	High	Master Protein	P19022	Cadherin-2 OS=Homo sapiens OX=9606 GN=CDH2 PE=1 SV=4	0	39.106	14	8	9	8	1	906	99.7	4.81	19.89	8
FALSE	High	Master Protein	Q9UPN9	E3 ubiquitin-protein ligase TRIM33 OS=Homo sapiens OX=9606 GN=TRIM33 PE=1 SV=3	0	38.837	8	9	9	8	1	1127	122.5	6.67	19.23	9
FALSE	High	Master Protein	Q93008	Probable ubiquitin carboxyl-terminal hydrolase FAF-X OS=Homo sapiens OX=9606 GN=USP9X PE=1 SV=4	0	38.628	6	15	15	14	1	2554	290.3	5.8	23.81	15
FALSE	High	Master Protein	P23634	Plasma membrane calcium-transporting ATPase 4 OS=Homo sapiens OX=9606 GN=ATP2B4 PE=1 SV=2	0	37.842	9	11	14	4	1	1241	137.8	6.6	21.05	11
FALSE	High	Master Protein	Q9C0C7	Activating molecule in BECN1-regulated autophagy protein 1 OS=Homo sapiens OX=9606 GN=AMBRA1 PE=1 SV=2	0	37.384	10	10	10	10	1	1298	142.4	7.18	19.57	10
FALSE	High	Master Protein	Q6BDS2	UHRF1-binding protein 1 OS=Homo sapiens OX=9606 GN=UHRF1BP1 PE=1 SV=1	0	37.215	12	11	12	10	1	1440	159.4	6.14	16.25	11
FALSE	High	Master Protein	P43243	Matrin-3 OS=Homo sapiens OX=9606 GN=MATR3 PE=1 SV=2	0	36.209	18	11	12	11	1	847	94.6	6.25	17.82	11
FALSE	High	Master Protein	P48681	Nestin OS=Homo sapiens OX=9606 GN=NES PE=1 SV=2	0	35.978	7	8	8	8	1	1621	177.3	4.36	15.16	8
FALSE	High	Master Protein	O60333	Kinesin-like protein KIF1B OS=Homo sapiens OX=9606 GN=KIF1B PE=1 SV=5	0	35.927	4	6	6	6	1	1816	204.3	5.6	17.36	6
FALSE	High	Master Protein	Q8TAQ2	SWI/SNF complex subunit SMARCC2 OS=Homo sapiens OX=9606 GN=SMARCC2 PE=1 SV=1	0	35.905	7	7	7	4	1	1214	132.8	5.69	17.46	7
FALSE	High	Master Protein	P11388	DNA topoisomerase 2-alpha OS=Homo sapiens OX=9606 GN=TOP2A PE=1 SV=3	0	35.893	8	10	10	6	1	1531	174.3	8.72	16.24	10
FALSE	High	Master Protein	Q14671	Pumilio homolog 1 OS=Homo sapiens OX=9606 GN=PUM1 PE=1 SV=3	0	35.741	13	12	14	12	1	1186	126.4	6.84	18.53	12
FALSE	High	Master Protein	Q14160	Protein scribble homolog OS=Homo sapiens OX=9606 GN=SCRIB PE=1 SV=4	0	35.658	9	11	12	11	1	1630	174.8	5.07	21.11	11
FALSE	High	Master Protein	P13591	Neural cell adhesion molecule 1 OS=Homo sapiens OX=9606 GN=NCAM1 PE=1 SV=3	0	35.217	12	9	11	9	1	858	94.5	4.87	17.53	9
FALSE	High	Master Protein	Q16531	DNA damage-binding protein 1 OS=Homo sapiens OX=9606 GN=DDB1 PE=1 SV=1	0	34.962	9	10	12	10	1	1140	126.9	5.26	13.79	10
FALSE	High	Master Protein	Q5R372	Rab GTPase-activating protein 1-like OS=Homo sapiens OX=9606 GN=RABGAP1L PE=1 SV=1	0	34.588	12	8	9	7	1	815	92.5	5.31	19.07	8
FALSE	High	Master Protein	P08238	Heat shock protein HSP 90-beta OS=Homo sapiens OX=9606 GN=HSP90AB1 PE=1 SV=4	0	34.432	14	10	11	6	1	724	83.2	5.03	21.6	10
FALSE	High	Master Protein	Q6P4R8	Nuclear factor related to kappa-B-binding protein OS=Homo sapiens OX=9606 GN=NFRKB PE=1 SV=2	0	34.313	9	9	11	9	1	1299	138.9	9.25	17.03	9
FALSE	High	Master Protein	O75044	SLIT-ROBO Rho GTPase-activating protein 2 OS=Homo sapiens OX=9606 GN=SRGAP2 PE=1 SV=3	0	34.201	13	11	12	11	1	1071	120.8	6.7	18.63	11
FALSE	High	Master Protein	Q92538	Golgi-specific brefeldin A-resistance guanine nucleotide exchange factor 1 OS=Homo sapiens OX=9606 GN=GBF1 PE=1 SV=2	0	33.925	7	12	13	11	1	1859	206.3	5.73	17.96	12
FALSE	High	Master Protein	Q8IX07	Zinc finger protein ZFPM1 OS=Homo sapiens OX=9606 GN=ZFPM1 PE=1 SV=2	0	33.163	14	9	10	9	1	1006	104.8	7.87	16.7	9
FALSE	High	Master Protein	Q92576	PHD finger protein 3 OS=Homo sapiens OX=9606 GN=PHF3 PE=1 SV=3	0	32.741	5	9	10	9	1	2039	229.3	6.96	14.08	9
FALSE	High	Master Protein	Q6P158	Putative ATP-dependent RNA helicase DHX57 OS=Homo sapiens OX=9606 GN=DHX57 PE=1 SV=2	0	32.543	6	7	10	7	1	1386	155.5	7.71	21.39	7
FALSE	High	Master Protein	O00461	Golgi integral membrane protein 4 OS=Homo sapiens OX=9606 GN=GOLIM4 PE=1 SV=1	0	31.641	12	7	9	7	1	696	81.8	4.77	17.73	7
FALSE	High	Master Protein	Q7Z494	Nephrocystin-3 OS=Homo sapiens OX=9606 GN=NPHP3 PE=1 SV=1	0	31.52	8	9	11	9	1	1330	150.8	6.76	19.46	9
FALSE	High	Master Protein	Q9Y4E6	WD repeat-containing protein 7 OS=Homo sapiens OX=9606 GN=WDR7 PE=1 SV=2	0	31.27	7	10	10	10	1	1490	163.7	6.92	14.91	10
FALSE	High	Master Protein	O00268	Transcription initiation factor TFIID subunit 4 OS=Homo sapiens OX=9606 GN=TAF4 PE=1 SV=2	0	31.231	12	8	8	8	1	1085	110	9.94	18.02	8
FALSE	High	Master Protein	O75153	Clustered mitochondria protein homolog OS=Homo sapiens OX=9606 GN=CLUH PE=1 SV=2	0	31.179	9	10	10	10	1	1309	146.6	6.13	16.78	10
FALSE	High	Master Protein	O75410	Transforming acidic coiled-coil-containing protein 1 OS=Homo sapiens OX=9606 GN=TACC1 PE=1 SV=2	0	29.86	11	7	8	7	1	805	87.7	4.88	19.83	7
FALSE	High	Master Protein	Q9BXW9	Fanconi anemia group D2 protein OS=Homo sapiens OX=9606 GN=FANCD2 PE=1 SV=2	0	29.053	8	10	10	10	1	1451	164	5.88	14.98	10
FALSE	High	Master Protein	Q8IX12	Cell division cycle and apoptosis regulator protein 1 OS=Homo sapiens OX=9606 GN=CCAR1 PE=1 SV=2	0	29.028	9	9	10	9	1	1150	132.7	5.76	18.66	9
FALSE	High	Master Protein	P12270	Nucleoprotein TPR OS=Homo sapiens OX=9606 GN=TPR PE=1 SV=3	0	28.716	4	7	8	7	1	2363	267.1	5.02	17.61	7
FALSE	High	Master Protein	Q92896	Golgi apparatus protein 1 OS=Homo sapiens OX=9606 GN=GLG1 PE=1 SV=2	0	28.706	6	6	6	6	1	1179	134.5	6.9	12.92	6
FALSE	High	Master Protein	Q9C0J8	pre-mRNA 3' end processing protein WDR33 OS=Homo sapiens OX=9606 GN=WDR33 PE=1 SV=2	0	28.225	7	7	9	7	1	1336	145.8	9.17	20.97	7
FALSE	High	Master Protein	P07900	Heat shock protein HSP 90-alpha OS=Homo sapiens OX=9606 GN=HSP90AA1 PE=1 SV=5	0	28.093	13	10	11	6	1	732	84.6	5.02	14.49	10
FALSE	High	Master Protein	Q7Z3K3	Pogo transposable element with ZNF domain OS=Homo sapiens OX=9606 GN=POGZ PE=1 SV=2	0	27.485	10	11	11	11	1	1410	155.2	7.4	16.41	11
FALSE	High	Master Protein	Q9UPY3	Endoribonuclease Dicer OS=Homo sapiens OX=9606 GN=DICER1 PE=1 SV=3	0	27.419	5	9	9	8	1	1922	218.5	5.68	11.19	9
FALSE	High	Master Protein	Q9BTC0	Death-inducer obliterator 1 OS=Homo sapiens OX=9606 GN=DIDO1 PE=1 SV=5	0	27.132	6	10	10	10	1	2240	243.7	7.88	12.4	10
FALSE	High	Master Protein	O15027	Protein transport protein Sec16A OS=Homo sapiens OX=9606 GN=SEC16A PE=1 SV=4	0	27.068	6	11	13	11	1	2357	251.7	5.8	11.32	11
FALSE	High	Master Protein	Q8TEM1	Nuclear pore membrane glycoprotein 210 OS=Homo sapiens OX=9606 GN=NUP210 PE=1 SV=3	0	27.006	4	5	5	5	1	1887	205	6.81	12.93	5
FALSE	High	Master Protein	Q6PKG0	La-related protein 1 OS=Homo sapiens OX=9606 GN=LARP1 PE=1 SV=2	0	27.006	9	9	9	9	1	1096	123.4	8.82	11.69	9
FALSE	High	Master Protein	Q9UNS1	Protein timeless homolog OS=Homo sapiens OX=9606 GN=TIMELESS PE=1 SV=2	0	26.885	10	11	11	11	1	1208	138.6	5.4	15.29	11
FALSE	High	Master Protein	Q5UIP0	Telomere-associated protein RIF1 OS=Homo sapiens OX=9606 GN=RIF1 PE=1 SV=2	0	26.838	4	8	8	8	1	2472	274.3	5.52	11.16	8
FALSE	High	Master Protein	P50851	Lipopolysaccharide-responsive and beige-like anchor protein OS=Homo sapiens OX=9606 GN=LRBA PE=1 SV=4	0	26.704	3	9	9	9	1	2863	318.9	5.6	15.73	9
FALSE	High	Master Protein	Q96JQ2	Calmin OS=Homo sapiens OX=9606 GN=CLMN PE=1 SV=1	0	26.695	9	8	8	8	1	1002	111.6	4.94	17.65	8
FALSE	High	Master Protein	Q6PD62	RNA polymerase-associated protein CTR9 homolog OS=Homo sapiens OX=9606 GN=CTR9 PE=1 SV=1	0	26.648	9	7	7	7	1	1173	133.4	6.77	10.36	7
FALSE	High	Master Protein	Q12923	Tyrosine-protein phosphatase non-receptor type 13 OS=Homo sapiens OX=9606 GN=PTPN13 PE=1 SV=2	0	26.569	4	9	9	9	1	2485	276.7	6.42	13.67	9
FALSE	High	Master Protein	Q96N67	Dedicator of cytokinesis protein 7 OS=Homo sapiens OX=9606 GN=DOCK7 PE=1 SV=4	0	26.384	4	9	9	9	1	2140	242.4	6.8	13.75	9
FALSE	High	Master Protein	Q02880	DNA topoisomerase 2-beta OS=Homo sapiens OX=9606 GN=TOP2B PE=1 SV=3	0	26.052	5	7	7	3	1	1626	183.2	8	15.37	7
FALSE	High	Master Protein	Q12802	A-kinase anchor protein 13 OS=Homo sapiens OX=9606 GN=AKAP13 PE=1 SV=2	0	25.949	3	6	6	6	1	2813	307.4	5.24	13.63	6
FALSE	High	Master Protein	P52701	DNA mismatch repair protein Msh6 OS=Homo sapiens OX=9606 GN=MSH6 PE=1 SV=2	0	25.541	9	10	11	10	1	1360	152.7	6.9	15.33	10
FALSE	High	Master Protein	Q9UDY2	Tight junction protein ZO-2 OS=Homo sapiens OX=9606 GN=TJP2 PE=1 SV=2	0	25.434	8	8	8	8	1	1190	133.9	7.4	10.91	8
FALSE	High	Master Protein	Q9Y2H2	Phosphatidylinositide phosphatase SAC2 OS=Homo sapiens OX=9606 GN=INPP5F PE=1 SV=3	0	24.783	10	9	11	9	1	1132	128.3	7.02	10.46	9
FALSE	High	Master Protein	Q86Y13	E3 ubiquitin-protein ligase DZIP3 OS=Homo sapiens OX=9606 GN=DZIP3 PE=1 SV=2	0	24.689	7	8	8	8	1	1208	138.5	6.87	14.68	8
FALSE	High	Master Protein	Q9NYU1	UDP-glucose:glycoprotein glucosyltransferase 2 OS=Homo sapiens OX=9606 GN=UGGT2 PE=1 SV=4	0	24.483	6	9	9	9	1	1516	174.6	6.89	15.49	9
FALSE	High	Master Protein	Q7Z460	CLIP-associating protein 1 OS=Homo sapiens OX=9606 GN=CLASP1 PE=1 SV=1	0	24.427	7	9	9	5	1	1538	169.3	9.03	12.08	9
FALSE	High	Master Protein	Q9UPU5	Ubiquitin carboxyl-terminal hydrolase 24 OS=Homo sapiens OX=9606 GN=USP24 PE=1 SV=3	0	24.359	4	7	7	7	1	2620	294.2	6.14	9.98	7
FALSE	High	Master Protein	Q8IW35	Centrosomal protein of 97 kDa OS=Homo sapiens OX=9606 GN=CEP97 PE=1 SV=1	0	24.349	10	8	12	8	1	865	96.9	5.02	16.77	8
FALSE	High	Master Protein	P78347	General transcription factor II-I OS=Homo sapiens OX=9606 GN=GTF2I PE=1 SV=2	0	24.256	10	9	10	9	1	998	112.3	6.39	14.62	9
FALSE	High	Master Protein	Q9Y467	Sal-like protein 2 OS=Homo sapiens OX=9606 GN=SALL2 PE=1 SV=4	0	24.225	9	6	6	6	1	1007	105.2	6.3	12.31	6
FALSE	High	Master Protein	Q9NUA8	Zinc finger and BTB domain-containing protein 40 OS=Homo sapiens OX=9606 GN=ZBTB40 PE=1 SV=4	0	24.072	8	9	10	9	1	1239	138	6.57	8.54	9
FALSE	High	Master Protein	Q92547	DNA topoisomerase 2-binding protein 1 OS=Homo sapiens OX=9606 GN=TOPBP1 PE=1 SV=3	0	23.678	5	7	8	7	1	1522	170.6	6.96	9.11	7
FALSE	High	Master Protein	Q14C86	GTPase-activating protein and VPS9 domain-containing protein 1 OS=Homo sapiens OX=9606 GN=GAPVD1 PE=1 SV=2	0	23.197	7	8	8	8	1	1478	164.9	5.22	10.12	8
FALSE	High	Master Protein	Q8NI27	THO complex subunit 2 OS=Homo sapiens OX=9606 GN=THOC2 PE=1 SV=2	0	22.36	5	8	8	8	1	1593	182.7	8.44	13.64	8
FALSE	High	Master Protein	Q8N122	Regulatory-associated protein of mTOR OS=Homo sapiens OX=9606 GN=RPTOR PE=1 SV=1	0	22.249	5	6	6	6	1	1335	148.9	6.89	10.52	6
FALSE	High	Master Protein	P22413	Ectonucleotide pyrophosphatase/phosphodiesterase family member 1 OS=Homo sapiens OX=9606 GN=ENPP1 PE=1 SV=2	0	22.234	7	5	5	5	1	925	104.9	7.14	11.89	5
FALSE	High	Master Protein	Q13263	Transcription intermediary factor 1-beta OS=Homo sapiens OX=9606 GN=TRIM28 PE=1 SV=5	0	22.004	9	6	7	6	1	835	88.5	5.77	10.61	6
FALSE	High	Master Protein	P05556	Integrin beta-1 OS=Homo sapiens OX=9606 GN=ITGB1 PE=1 SV=2	0	21.745	11	7	8	7	1	798	88.4	5.39	8.14	7
FALSE	High	Master Protein	Q9ULH1	Arf-GAP with SH3 domain, ANK repeat and PH domain-containing protein 1 OS=Homo sapiens OX=9606 GN=ASAP1 PE=1 SV=4	0	21.571	6	6	6	6	1	1129	125.4	7.31	13.59	6
FALSE	High	Master Protein	Q5JRA6	Transport and Golgi organization protein 1 homolog OS=Homo sapiens OX=9606 GN=MIA3 PE=1 SV=1	0	21.523	4	7	7	7	1	1907	213.6	4.84	10.15	7
FALSE	High	Master Protein	P35251	Replication factor C subunit 1 OS=Homo sapiens OX=9606 GN=RFC1 PE=1 SV=4	0	21.483	6	5	5	5	1	1148	128.2	9.36	12.34	5
FALSE	High	Master Protein	P68104	Elongation factor 1-alpha 1 OS=Homo sapiens OX=9606 GN=EEF1A1 PE=1 SV=1	0	21.407	13	6	9	6	1	462	50.1	9.01	11.28	6
FALSE	High	Master Protein	Q96PY6	Serine/threonine-protein kinase Nek1 OS=Homo sapiens OX=9606 GN=NEK1 PE=1 SV=2	0	21.296	5	7	7	7	1	1258	142.7	5.94	10.53	7
FALSE	High	Master Protein	O14727	Apoptotic protease-activating factor 1 OS=Homo sapiens OX=9606 GN=APAF1 PE=1 SV=2	0	21.173	6	6	6	6	1	1248	141.7	6.4	9.27	6
FALSE	High	Master Protein	Q9BY12	S phase cyclin A-associated protein in the endoplasmic reticulum OS=Homo sapiens OX=9606 GN=SCAPER PE=1 SV=2	0	21.062	5	6	6	6	1	1400	158.2	7.44	13.99	6
FALSE	High	Master Protein	Q7L2E3	ATP-dependent RNA helicase DHX30 OS=Homo sapiens OX=9606 GN=DHX30 PE=1 SV=1	0	20.449	6	7	7	7	1	1194	133.9	8.78	12.94	7
FALSE	High	Master Protein	Q8N3C0	Activating signal cointegrator 1 complex subunit 3 OS=Homo sapiens OX=9606 GN=ASCC3 PE=1 SV=3	0	20.308	4	7	7	7	1	2202	251.3	7.09	7.44	7
FALSE	High	Master Protein	Q8WWM7	Ataxin-2-like protein OS=Homo sapiens OX=9606 GN=ATXN2L PE=1 SV=2	0	19.599	8	7	9	7	1	1075	113.3	8.59	8.94	7
FALSE	High	Master Protein	P15924	Desmoplakin OS=Homo sapiens OX=9606 GN=DSP PE=1 SV=3	0	19.563	3	7	7	7	1	2871	331.6	6.81	8.06	7
FALSE	High	Master Protein	Q9UPT6	C-Jun-amino-terminal kinase-interacting protein 3 OS=Homo sapiens OX=9606 GN=MAPK8IP3 PE=1 SV=3	0	19.363	5	6	7	3	1	1336	147.4	5.4	9.58	6
FALSE	High	Master Protein	O75161	Nephrocystin-4 OS=Homo sapiens OX=9606 GN=NPHP4 PE=1 SV=2	0	19.323	8	10	11	9	1	1426	157.5	8.13	6.61	10
FALSE	High	Master Protein	Q12979	Active breakpoint cluster region-related protein OS=Homo sapiens OX=9606 GN=ABR PE=1 SV=2	0	19.287	8	6	9	3	1	859	97.5	6.55	15.57	6
FALSE	High	Master Protein	Q7LBC6	Lysine-specific demethylase 3B OS=Homo sapiens OX=9606 GN=KDM3B PE=1 SV=2	0	19.263	7	8	8	8	1	1761	191.5	7.18	7.13	8
FALSE	High	Master Protein	Q7Z478	ATP-dependent RNA helicase DHX29 OS=Homo sapiens OX=9606 GN=DHX29 PE=1 SV=2	0	19.08	6	7	9	7	1	1369	155.1	8.09	14.58	7
FALSE	High	Master Protein	Q7Z3U7	Protein MON2 homolog OS=Homo sapiens OX=9606 GN=MON2 PE=1 SV=3	0	19.053	5	8	8	8	1	1717	190.2	6.06	13.07	8
FALSE	High	Master Protein	Q9UPN3	Microtubule-actin cross-linking factor 1, isoforms 1/2/3/5 OS=Homo sapiens OX=9606 GN=MACF1 PE=1 SV=4	0	18.63	1	11	12	11	1	7388	837.8	5.39	3.63	11
FALSE	High	Master Protein	O94915	Protein furry homolog-like OS=Homo sapiens OX=9606 GN=FRYL PE=1 SV=2	0	18.622	3	7	7	7	1	3013	339.4	5.58	8.56	7
FALSE	High	Master Protein	Q96KR1	Zinc finger RNA-binding protein OS=Homo sapiens OX=9606 GN=ZFR PE=1 SV=2	0	18.172	6	4	4	4	1	1074	116.9	9.04	9.59	4
FALSE	High	Master Protein	O75179	Ankyrin repeat domain-containing protein 17 OS=Homo sapiens OX=9606 GN=ANKRD17 PE=1 SV=3	0	18.029	2	4	4	4	1	2603	274.1	6.52	11.08	4
FALSE	High	Master Protein	Q14676	Mediator of DNA damage checkpoint protein 1 OS=Homo sapiens OX=9606 GN=MDC1 PE=1 SV=3	0	17.941	2	3	3	3	1	2089	226.5	5.47	9.16	3
FALSE	High	Master Protein	O60502	Protein O-GlcNAcase OS=Homo sapiens OX=9606 GN=OGA PE=1 SV=2	0	17.819	6	5	6	5	1	916	102.8	4.91	6.94	5
FALSE	High	Master Protein	Q12789	General transcription factor 3C polypeptide 1 OS=Homo sapiens OX=9606 GN=GTF3C1 PE=1 SV=4	0	17.512	4	8	8	8	1	2109	238.7	7.3	5.69	8
FALSE	High	Master Protein	Q9Y4F3	Meiosis regulator and mRNA stability factor 1 OS=Homo sapiens OX=9606 GN=MARF1 PE=1 SV=6	0	17.307	3	4	4	4	1	1742	192.7	7.87	9.81	4
FALSE	High	Master Protein	P42695	Condensin-2 complex subunit D3 OS=Homo sapiens OX=9606 GN=NCAPD3 PE=1 SV=2	0	17.281	3	4	5	4	1	1498	168.8	7.5	5.49	4
FALSE	High	Master Protein	Q9HAU0	Pleckstrin homology domain-containing family A member 5 OS=Homo sapiens OX=9606 GN=PLEKHA5 PE=1 SV=1	0	17.245	6	6	7	6	1	1116	127.4	7.53	6.99	6
FALSE	High	Master Protein	Q86TI0	TBC1 domain family member 1 OS=Homo sapiens OX=9606 GN=TBC1D1 PE=1 SV=2	0	17.187	5	6	6	6	1	1168	133	6.96	9.17	6
FALSE	High	Master Protein	B7ZAP0	Rab GTPase-activating protein 1-like, isoform 10 OS=Homo sapiens OX=9606 GN=RABGAP1L PE=1 SV=1	0	17.018	15	3	5	1	1	253	29	5.33	7.21	3
FALSE	High	Master Protein	P48553	Trafficking protein particle complex subunit 10 OS=Homo sapiens OX=9606 GN=TRAPPC10 PE=1 SV=2	0	16.704	4	5	5	5	1	1259	142.1	6.04	6.75	5
FALSE	High	Master Protein	P62979	Ubiquitin-40S ribosomal protein S27a OS=Homo sapiens OX=9606 GN=RPS27A PE=1 SV=2	0	16.551	20	5	13	5	1	156	18	9.64	24.16	5
FALSE	High	Master Protein	Q9UQL6	Histone deacetylase 5 OS=Homo sapiens OX=9606 GN=HDAC5 PE=1 SV=2	0	16.544	6	5	5	5	1	1122	121.9	6.24	11.24	5
FALSE	High	Master Protein	P49790	Nuclear pore complex protein Nup153 OS=Homo sapiens OX=9606 GN=NUP153 PE=1 SV=2	0	16.537	5	6	6	6	1	1475	153.8	8.73	9.57	6
FALSE	High	Master Protein	P18433	Receptor-type tyrosine-protein phosphatase alpha OS=Homo sapiens OX=9606 GN=PTPRA PE=1 SV=3	0	16.227	6	5	5	5	1	802	90.7	6.65	9.66	5
FALSE	High	Master Protein	Q9H2P0	Activity-dependent neuroprotector homeobox protein OS=Homo sapiens OX=9606 GN=ADNP PE=1 SV=1	0	16.17	4	4	4	4	1	1102	123.5	7.34	8.79	4
FALSE	High	Master Protein	Q02413	Desmoglein-1 OS=Homo sapiens OX=9606 GN=DSG1 PE=1 SV=2	0	16.116	5	4	4	4	1	1049	113.7	5.03	7.53	4
FALSE	High	Master Protein	O60293	Zinc finger C3H1 domain-containing protein OS=Homo sapiens OX=9606 GN=ZFC3H1 PE=1 SV=3	0	15.664	3	5	6	5	1	1989	226.2	8.13	6.08	5
FALSE	High	Master Protein	Q5SVZ6	Zinc finger MYM-type protein 1 OS=Homo sapiens OX=9606 GN=ZMYM1 PE=1 SV=1	0	15.474	5	4	4	4	1	1142	128.6	7.44	5.26	4
FALSE	High	Master Protein	Q52LW3	Rho GTPase-activating protein 29 OS=Homo sapiens OX=9606 GN=ARHGAP29 PE=1 SV=2	0	15.391	6	7	7	7	1	1261	142	6.74	5.9	7
FALSE	High	Master Protein	O75054	Immunoglobulin superfamily member 3 OS=Homo sapiens OX=9606 GN=IGSF3 PE=2 SV=3	0	15.029	6	6	6	6	1	1194	135.1	6.07	6.19	6
FALSE	High	Master Protein	Q01804	OTU domain-containing protein 4 OS=Homo sapiens OX=9606 GN=OTUD4 PE=1 SV=4	0	14.853	6	5	5	5	1	1114	124	6.71	6.56	5
FALSE	High	Master Protein	P42694	Probable helicase with zinc finger domain OS=Homo sapiens OX=9606 GN=HELZ PE=1 SV=2	0	14.703	3	5	5	5	1	1942	218.8	7.42	8.19	5
FALSE	High	Master Protein	Q96R06	Sperm-associated antigen 5 OS=Homo sapiens OX=9606 GN=SPAG5 PE=1 SV=2	0	14.467	4	4	4	4	1	1193	134.3	5	4.74	4
FALSE	High	Master Protein	Q8IY17	Patatin-like phospholipase domain-containing protein 6 OS=Homo sapiens OX=9606 GN=PNPLA6 PE=1 SV=3	0	14.382	3	4	5	4	1	1375	150.9	7.74	5.38	4
FALSE	High	Master Protein	O15550	Lysine-specific demethylase 6A OS=Homo sapiens OX=9606 GN=KDM6A PE=1 SV=2	0	14.31	5	6	6	6	1	1401	154.1	7.44	6.18	6
FALSE	High	Master Protein	Q504Q3	PAN2-PAN3 deadenylation complex catalytic subunit PAN2 OS=Homo sapiens OX=9606 GN=PAN2 PE=1 SV=3	0	14.278	4	5	5	5	1	1202	135.3	5.99	8.17	5
FALSE	High	Master Protein	P22670	MHC class II regulatory factor RFX1 OS=Homo sapiens OX=9606 GN=RFX1 PE=1 SV=2	0	14.261	6	4	5	4	1	979	104.7	6.29	8.76	4
FALSE	High	Master Protein	Q9H3S7	Tyrosine-protein phosphatase non-receptor type 23 OS=Homo sapiens OX=9606 GN=PTPN23 PE=1 SV=1	0	14.165	4	6	6	6	1	1636	178.9	6.92	5.67	6
FALSE	High	Master Protein	P46939	Utrophin OS=Homo sapiens OX=9606 GN=UTRN PE=1 SV=2	0	14.005	2	5	5	5	1	3433	394.2	5.33	8.36	5
FALSE	High	Master Protein	Q12888	TP53-binding protein 1 OS=Homo sapiens OX=9606 GN=TP53BP1 PE=1 SV=2	0	14.003	2	3	3	3	1	1972	213.4	4.7	7.22	3
FALSE	High	Master Protein	Q5T4S7	E3 ubiquitin-protein ligase UBR4 OS=Homo sapiens OX=9606 GN=UBR4 PE=1 SV=1	0	13.86	2	8	8	8	1	5183	573.5	6.04	2.1	8
FALSE	High	Master Protein	Q9Y6R4	Mitogen-activated protein kinase kinase kinase 4 OS=Homo sapiens OX=9606 GN=MAP3K4 PE=1 SV=2	0	13.767	2	3	3	3	1	1608	181.6	6.32	6.92	3
FALSE	High	Master Protein	Q9Y2I1	Nischarin OS=Homo sapiens OX=9606 GN=NISCH PE=1 SV=3	0	13.756	3	4	4	4	1	1504	166.5	5.14	5.49	4
FALSE	High	Master Protein	Q6Y7W6	GRB10-interacting GYF protein 2 OS=Homo sapiens OX=9606 GN=GIGYF2 PE=1 SV=1	0	13.57	3	3	3	3	1	1299	150	5.54	5.35	3
FALSE	High	Master Protein	Q9NZN5	Rho guanine nucleotide exchange factor 12 OS=Homo sapiens OX=9606 GN=ARHGEF12 PE=1 SV=1	0	13.526	3	5	5	5	1	1544	173.1	5.74	7.21	5
FALSE	High	Master Protein	O60264	SWI/SNF-related matrix-associated actin-dependent regulator of chromatin subfamily A member 5 OS=Homo sapiens OX=9606 GN=SMARCA5 PE=1 SV=1	0	13.514	4	5	5	5	1	1052	121.8	8.09	8.2	5
FALSE	High	Master Protein	O95155	Ubiquitin conjugation factor E4 B OS=Homo sapiens OX=9606 GN=UBE4B PE=1 SV=1	0	13.381	4	5	5	5	1	1302	146.1	6.55	3.62	5
FALSE	High	Master Protein	Q9Y6M7	Sodium bicarbonate cotransporter 3 OS=Homo sapiens OX=9606 GN=SLC4A7 PE=1 SV=2	0	13.363	3	3	3	3	1	1214	136	6.71	6.36	3
FALSE	High	Master Protein	Q8N1F8	Serine/threonine-protein kinase 11-interacting protein OS=Homo sapiens OX=9606 GN=STK11IP PE=1 SV=4	0	13.283	7	7	7	7	1	1088	120.2	5.36	6.37	7
FALSE	High	Master Protein	Q58EX7	Puratrophin-1 OS=Homo sapiens OX=9606 GN=PLEKHG4 PE=1 SV=1	0	13.273	3	3	3	3	1	1191	130.7	5.64	5.23	3
FALSE	High	Master Protein	Q92543	Sorting nexin-19 OS=Homo sapiens OX=9606 GN=SNX19 PE=1 SV=2	0	13.069	4	4	5	4	1	992	108.5	5.03	5.82	4
FALSE	High	Master Protein	Q10570	Cleavage and polyadenylation specificity factor subunit 1 OS=Homo sapiens OX=9606 GN=CPSF1 PE=1 SV=2	0	13.048	4	5	5	5	1	1443	160.8	6.4	6.2	5
FALSE	High	Master Protein	Q9P107	GEM-interacting protein OS=Homo sapiens OX=9606 GN=GMIP PE=1 SV=2	0	12.97	9	8	8	8	1	970	106.6	5.72	5.91	8
FALSE	High	Master Protein	Q9Y6Y8	SEC23-interacting protein OS=Homo sapiens OX=9606 GN=SEC23IP PE=1 SV=1	0	12.796	7	5	5	5	1	1000	111	5.54	5.58	5
FALSE	High	Master Protein	Q7Z794	Keratin, type II cytoskeletal 1b OS=Homo sapiens OX=9606 GN=KRT77 PE=1 SV=3	0	12.453	5	4	23	1	1	578	61.9	5.99	45.24	4
FALSE	High	Master Protein	Q7Z589	BRCA2-interacting transcriptional repressor EMSY OS=Homo sapiens OX=9606 GN=EMSY PE=1 SV=2	0	12.403	4	3	3	3	1	1322	141.4	9.33	4.87	3
FALSE	High	Master Protein	O15068	Guanine nucleotide exchange factor DBS OS=Homo sapiens OX=9606 GN=MCF2L PE=1 SV=2	0	12.337	4	3	3	3	1	1137	128	6.43	6.64	3
FALSE	High	Master Protein	Q14689	Disco-interacting protein 2 homolog A OS=Homo sapiens OX=9606 GN=DIP2A PE=1 SV=2	0	12.195	3	5	5	4	1	1571	170.3	8.03	5.76	5
FALSE	High	Master Protein	Q9C0D5	Protein TANC1 OS=Homo sapiens OX=9606 GN=TANC1 PE=1 SV=3	0	12.165	2	4	4	4	1	1861	202.1	8.32	4.81	4
FALSE	High	Master Protein	Q9Y4H2	Insulin receptor substrate 2 OS=Homo sapiens OX=9606 GN=IRS2 PE=1 SV=2	0	12.088	3	2	2	2	1	1338	137.2	8.65	4.15	2
FALSE	High	Master Protein	Q9Y2L5	Trafficking protein particle complex subunit 8 OS=Homo sapiens OX=9606 GN=TRAPPC8 PE=1 SV=2	0	12.087	4	5	5	5	1	1435	160.9	6.87	8.33	5
FALSE	High	Master Protein	Q7Z406	Myosin-14 OS=Homo sapiens OX=9606 GN=MYH14 PE=1 SV=2	0	12.084	2	4	4	1	1	1995	227.7	5.6	4.86	4
FALSE	High	Master Protein	A2RUS2	DENN domain-containing protein 3 OS=Homo sapiens OX=9606 GN=DENND3 PE=1 SV=2	0	12.072	4	5	5	5	1	1198	135.8	7.06	5.73	5
FALSE	High	Master Protein	Q09472	Histone acetyltransferase p300 OS=Homo sapiens OX=9606 GN=EP300 PE=1 SV=2	0	11.836	2	6	7	6	1	2414	264	8.5	3.94	6
FALSE	High	Master Protein	Q8N1G0	Zinc finger protein 687 OS=Homo sapiens OX=9606 GN=ZNF687 PE=1 SV=1	0	11.811	6	4	4	4	1	1237	129.4	8.19	2.87	4
FALSE	High	Master Protein	Q9H0E3	Histone deacetylase complex subunit SAP130 OS=Homo sapiens OX=9606 GN=SAP130 PE=1 SV=1	0	11.473	4	4	4	4	1	1048	110.3	9.83	8.36	4
FALSE	High	Master Protein	Q14690	Protein RRP5 homolog OS=Homo sapiens OX=9606 GN=PDCD11 PE=1 SV=3	0	11.457	2	3	3	3	1	1871	208.6	8.87	5.59	3
FALSE	High	Master Protein	Q5M775	Cytospin-B OS=Homo sapiens OX=9606 GN=SPECC1 PE=1 SV=1	0	11.367	4	4	4	4	1	1068	118.5	6.7	4.51	4
FALSE	High	Master Protein	P49321	Nuclear autoantigenic sperm protein OS=Homo sapiens OX=9606 GN=NASP PE=1 SV=2	0	11.29	6	4	4	4	1	788	85.2	4.3	5.49	4
FALSE	High	Master Protein	Q6P2Q9	Pre-mRNA-processing-splicing factor 8 OS=Homo sapiens OX=9606 GN=PRPF8 PE=1 SV=2	0	11.281	3	7	7	7	1	2335	273.4	8.84	2.22	7
FALSE	High	Master Protein	P11142	Heat shock cognate 71 kDa protein OS=Homo sapiens OX=9606 GN=HSPA8 PE=1 SV=1	0	11.247	7	3	5	1	1	646	70.9	5.52	9.81	3
FALSE	High	Master Protein	Q8IWI9	MAX gene-associated protein OS=Homo sapiens OX=9606 GN=MGA PE=1 SV=4	0	11.14	1	3	3	3	1	3065	336	6.9	4.46	3
FALSE	High	Master Protein	Q8IWX8	Calcium homeostasis endoplasmic reticulum protein OS=Homo sapiens OX=9606 GN=CHERP PE=1 SV=3	0	11.116	3	3	3	3	1	916	103.6	9.04	2.31	3
FALSE	High	Master Protein	P49815	Tuberin OS=Homo sapiens OX=9606 GN=TSC2 PE=1 SV=2	0	10.789	3	4	4	4	1	1807	200.5	7.31	6.68	4
FALSE	High	Master Protein	P07477	Trypsin-1 OS=Homo sapiens OX=9606 GN=PRSS1 PE=1 SV=1	0	10.687	8	1	1	1	1	247	26.5	6.51	4.69	1
FALSE	High	Master Protein	Q9UPZ3	Hermansky-Pudlak syndrome 5 protein OS=Homo sapiens OX=9606 GN=HPS5 PE=1 SV=2	0	10.385	4	5	5	5	1	1129	127.4	5.54	7.71	5
FALSE	High	Master Protein	Q9UHP3	Ubiquitin carboxyl-terminal hydrolase 25 OS=Homo sapiens OX=9606 GN=USP25 PE=1 SV=4	0	10.373	3	4	4	4	1	1055	122.1	5.34	4.52	4
FALSE	High	Master Protein	Q7Z392	Trafficking protein particle complex subunit 11 OS=Homo sapiens OX=9606 GN=TRAPPC11 PE=1 SV=2	0	10.202	2	3	4	3	1	1133	128.8	7.14	5.13	3
FALSE	High	Master Protein	P16615	Sarcoplasmic/endoplasmic reticulum calcium ATPase 2 OS=Homo sapiens OX=9606 GN=ATP2A2 PE=1 SV=1	0	10.163	5	4	4	4	1	1042	114.7	5.34	5.97	4
FALSE	High	Master Protein	Q2M2I8	AP2-associated protein kinase 1 OS=Homo sapiens OX=9606 GN=AAK1 PE=1 SV=3	0	10.156	3	2	2	2	1	961	103.8	6.6	4.87	2
FALSE	High	Master Protein	Q58WW2	DDB1- and CUL4-associated factor 6 OS=Homo sapiens OX=9606 GN=DCAF6 PE=1 SV=1	0	10.127	4	4	4	4	1	860	96.2	5.27	4.01	4
FALSE	High	Master Protein	Q13615	Myotubularin-related protein 3 OS=Homo sapiens OX=9606 GN=MTMR3 PE=1 SV=3	0	9.929	3	4	4	4	1	1198	133.5	5.8	1.97	4
FALSE	High	Master Protein	Q9UPN6	SR-related and CTD-associated factor 8 OS=Homo sapiens OX=9606 GN=SCAF8 PE=1 SV=1	0	9.917	3	4	6	1	1	1271	140.4	8.29	9.12	4
FALSE	High	Master Protein	O00443	Phosphatidylinositol 4-phosphate 3-kinase C2 domain-containing subunit alpha OS=Homo sapiens OX=9606 GN=PIK3C2A PE=1 SV=2	0	9.905	2	4	4	4	1	1686	190.6	8.02	4.11	4
FALSE	High	Master Protein	Q14157	Ubiquitin-associated protein 2-like OS=Homo sapiens OX=9606 GN=UBAP2L PE=1 SV=2	0	9.866	3	3	3	3	1	1087	114.5	7.11	5.61	3
FALSE	High	Master Protein	Q8IZA0	Dyslexia-associated protein KIAA0319-like protein OS=Homo sapiens OX=9606 GN=KIAA0319L PE=1 SV=2	0	9.831	5	5	5	5	1	1049	115.6	6.05	5.23	5
FALSE	High	Master Protein	Q07157	Tight junction protein ZO-1 OS=Homo sapiens OX=9606 GN=TJP1 PE=1 SV=3	0	9.708	2	3	3	3	1	1748	195.3	6.7	6.33	3
FALSE	High	Master Protein	Q5VZK9	F-actin-uncapping protein LRRC16A OS=Homo sapiens OX=9606 GN=CARMIL1 PE=1 SV=1	0	9.635	3	3	3	3	1	1371	151.5	7.85	4.82	3
FALSE	High	Master Protein	Q8IWB9	Testis-expressed protein 2 OS=Homo sapiens OX=9606 GN=TEX2 PE=1 SV=2	0	9.632	4	5	5	5	1	1127	125.2	6.01	4.05	5
FALSE	High	Master Protein	Q8WVM7	Cohesin subunit SA-1 OS=Homo sapiens OX=9606 GN=STAG1 PE=1 SV=3	0	9.548	4	4	4	2	1	1258	144.3	5.59	4.83	4
FALSE	High	Master Protein	Q969V6	Myocardin-related transcription factor A OS=Homo sapiens OX=9606 GN=MRTFA PE=1 SV=1	0	9.453	5	2	2	2	1	931	98.9	5.86	3.65	2
FALSE	High	Master Protein	O43432	Eukaryotic translation initiation factor 4 gamma 3 OS=Homo sapiens OX=9606 GN=EIF4G3 PE=1 SV=2	0	9.252	2	3	3	2	1	1585	176.5	5.38	6.74	3
FALSE	High	Master Protein	Q8IWE5	Pleckstrin homology domain-containing family M member 2 OS=Homo sapiens OX=9606 GN=PLEKHM2 PE=1 SV=2	0	9.222	3	3	3	3	1	1019	112.7	4.93	5.65	3
FALSE	High	Master Protein	O60307	Microtubule-associated serine/threonine-protein kinase 3 OS=Homo sapiens OX=9606 GN=MAST3 PE=1 SV=2	0	9.203	3	4	4	4	1	1309	143	8.06	4.59	4
FALSE	High	Master Protein	Q6VMQ6	Activating transcription factor 7-interacting protein 1 OS=Homo sapiens OX=9606 GN=ATF7IP PE=1 SV=3	0	9.16	3	3	3	3	1	1270	136.3	4.7	1.71	3
FALSE	High	Master Protein	Q9HAV4	Exportin-5 OS=Homo sapiens OX=9606 GN=XPO5 PE=1 SV=1	0	9.144	3	4	4	4	1	1204	136.2	5.8	6.34	4
FALSE	High	Master Protein	Q99615	DnaJ homolog subfamily C member 7 OS=Homo sapiens OX=9606 GN=DNAJC7 PE=1 SV=2	0	8.886	5	2	2	2	1	494	56.4	6.96	4.69	2
FALSE	High	Master Protein	Q92574	Hamartin OS=Homo sapiens OX=9606 GN=TSC1 PE=1 SV=2	0	8.762	3	2	2	2	1	1164	129.7	6.47	3.33	2
FALSE	High	Master Protein	Q15468	SCL-interrupting locus protein OS=Homo sapiens OX=9606 GN=STIL PE=1 SV=2	0	8.757	2	2	2	2	1	1287	142.9	6.46	3.95	2
FALSE	High	Master Protein	O60216	Double-strand-break repair protein rad21 homolog OS=Homo sapiens OX=9606 GN=RAD21 PE=1 SV=2	0	8.662	8	5	6	5	1	631	71.6	4.65	7.51	5
FALSE	High	Master Protein	Q6ZRV2	Protein FAM83H OS=Homo sapiens OX=9606 GN=FAM83H PE=1 SV=3	0	8.65	4	3	3	3	1	1179	127	6.98	4.97	3
FALSE	High	Master Protein	O95197	Reticulon-3 OS=Homo sapiens OX=9606 GN=RTN3 PE=1 SV=2	0	8.541	3	3	4	2	1	1032	112.5	4.96	5.45	3
FALSE	High	Master Protein	Q15047	Histone-lysine N-methyltransferase SETDB1 OS=Homo sapiens OX=9606 GN=SETDB1 PE=1 SV=1	0	8.528	3	3	3	3	1	1291	143.1	6.02	2.85	3
FALSE	High	Master Protein	Q6R2W3	SCAN domain-containing protein 3 OS=Homo sapiens OX=9606 GN=ZBED9 PE=1 SV=1	0	8.433	3	4	4	4	1	1325	151.6	6.73	3.76	4
FALSE	High	Master Protein	Q12968	Nuclear factor of activated T-cells, cytoplasmic 3 OS=Homo sapiens OX=9606 GN=NFATC3 PE=1 SV=1	0	8.407	3	2	2	2	1	1075	115.5	6.37	4.56	2
FALSE	High	Master Protein	Q9UBN7	Histone deacetylase 6 OS=Homo sapiens OX=9606 GN=HDAC6 PE=1 SV=2	0	8.387	3	3	3	3	1	1215	131.3	5.3	2.78	3
FALSE	High	Master Protein	Q01970	1-phosphatidylinositol 4,5-bisphosphate phosphodiesterase beta-3 OS=Homo sapiens OX=9606 GN=PLCB3 PE=1 SV=2	0	8.377	3	3	3	3	1	1234	138.7	5.9	2.22	3
FALSE	High	Master Protein	O94761	ATP-dependent DNA helicase Q4 OS=Homo sapiens OX=9606 GN=RECQL4 PE=1 SV=2	0	8.365	4	3	3	3	1	1208	133	8.09	2.86	3
FALSE	High	Master Protein	P28340	DNA polymerase delta catalytic subunit OS=Homo sapiens OX=9606 GN=POLD1 PE=1 SV=2	0	8.353	4	4	4	4	1	1107	123.6	7.03	5.25	4
FALSE	High	Master Protein	Q6ULP2	Aftiphilin OS=Homo sapiens OX=9606 GN=AFTPH PE=1 SV=3	0	8.35	4	2	2	2	1	936	102.1	4.54	3.54	2
FALSE	High	Master Protein	Q15648	Mediator of RNA polymerase II transcription subunit 1 OS=Homo sapiens OX=9606 GN=MED1 PE=1 SV=4	0	8.279	3	4	4	4	1	1581	168.4	8.73	6.5	4
FALSE	High	Master Protein	Q9NSV4	Protein diaphanous homolog 3 OS=Homo sapiens OX=9606 GN=DIAPH3 PE=1 SV=4	0	8.279	2	3	3	2	1	1193	136.8	7.03	6.18	3
FALSE	High	Master Protein	B2RTY4	Unconventional myosin-IXa OS=Homo sapiens OX=9606 GN=MYO9A PE=1 SV=2	0	8.26	1	3	3	2	1	2548	292.5	8.88	3.89	3
FALSE	High	Master Protein	Q2M1P5	Kinesin-like protein KIF7 OS=Homo sapiens OX=9606 GN=KIF7 PE=1 SV=2	0	8.26	3	4	4	4	1	1343	150.5	6.79	2.61	4
FALSE	High	Master Protein	Q5SW79	Centrosomal protein of 170 kDa OS=Homo sapiens OX=9606 GN=CEP170 PE=1 SV=1	0	8.245	2	2	2	2	1	1584	175.2	7.11	4.09	2
FALSE	High	Master Protein	Q7Z2Z2	Elongation factor-like GTPase 1 OS=Homo sapiens OX=9606 GN=EFL1 PE=1 SV=2	0	8.235	3	3	3	3	1	1120	125.4	5.91	6.72	3
FALSE	High	Master Protein	P24928	DNA-directed RNA polymerase II subunit RPB1 OS=Homo sapiens OX=9606 GN=POLR2A PE=1 SV=2	0	8.233	3	5	5	5	1	1970	217	7.37	1.9	5
FALSE	High	Master Protein	O94991	SLIT and NTRK-like protein 5 OS=Homo sapiens OX=9606 GN=SLITRK5 PE=1 SV=2	0	8.194	2	2	3	2	1	958	107.4	6.95	4.18	2
FALSE	High	Master Protein	O15164	Transcription intermediary factor 1-alpha OS=Homo sapiens OX=9606 GN=TRIM24 PE=1 SV=3	0	8.187	2	2	2	1	1	1050	116.8	7.11	4.83	2
FALSE	High	Master Protein	O75182	Paired amphipathic helix protein Sin3b OS=Homo sapiens OX=9606 GN=SIN3B PE=1 SV=2	0	8.171	2	3	3	3	1	1162	133	6.93	5.69	3
FALSE	High	Master Protein	Q7Z6B7	SLIT-ROBO Rho GTPase-activating protein 1 OS=Homo sapiens OX=9606 GN=SRGAP1 PE=1 SV=1	0	8.083	4	4	4	4	1	1085	124.2	6.83	3.84	4
FALSE	High	Master Protein	Q6ZU65	Ubinuclein-2 OS=Homo sapiens OX=9606 GN=UBN2 PE=1 SV=2	0	8.083	3	3	3	3	1	1347	146	9.19	6.24	3
FALSE	High	Master Protein	P35573	Glycogen debranching enzyme OS=Homo sapiens OX=9606 GN=AGL PE=1 SV=3	0	8.077	3	5	5	5	1	1532	174.7	6.76	1.63	5
FALSE	High	Master Protein	P08648	Integrin alpha-5 OS=Homo sapiens OX=9606 GN=ITGA5 PE=1 SV=2	0	8.071	3	2	2	2	1	1049	114.5	5.77	4.1	2
FALSE	High	Master Protein	Q15020	Squamous cell carcinoma antigen recognized by T-cells 3 OS=Homo sapiens OX=9606 GN=SART3 PE=1 SV=1	0	8.014	4	4	4	4	1	963	109.9	5.57	4.08	4
FALSE	High	Master Protein	Q12830	Nucleosome-remodeling factor subunit BPTF OS=Homo sapiens OX=9606 GN=BPTF PE=1 SV=3	0	7.924	1	4	4	3	1	3046	338.1	6.54	5.57	4
FALSE	High	Master Protein	Q15334	Lethal(2) giant larvae protein homolog 1 OS=Homo sapiens OX=9606 GN=LLGL1 PE=1 SV=3	0	7.81	3	2	2	2	1	1064	115.3	6.29	4.72	2
FALSE	High	Master Protein	P00533	Epidermal growth factor receptor OS=Homo sapiens OX=9606 GN=EGFR PE=1 SV=2	0	7.565	2	3	3	3	1	1210	134.2	6.68	3.85	3
FALSE	High	Master Protein	Q9HC56	Protocadherin-9 OS=Homo sapiens OX=9606 GN=PCDH9 PE=1 SV=2	0	7.541	2	3	3	3	1	1237	136	5.47	3.82	3
FALSE	High	Master Protein	Q6GYQ0	Ral GTPase-activating protein subunit alpha-1 OS=Homo sapiens OX=9606 GN=RALGAPA1 PE=1 SV=1	0	7.521	1	3	3	3	1	2036	229.7	6.19	5.91	3
FALSE	High	Master Protein	Q9Y265	RuvB-like 1 OS=Homo sapiens OX=9606 GN=RUVBL1 PE=1 SV=1	0	7.495	6	2	2	2	1	456	50.2	6.42	5.56	2
FALSE	High	Master Protein	O60524	Nuclear export mediator factor NEMF OS=Homo sapiens OX=9606 GN=NEMF PE=1 SV=4	0	7.409	3	4	4	4	1	1076	122.9	6.35	3.68	4
FALSE	High	Master Protein	Q96P48	Arf-GAP with Rho-GAP domain, ANK repeat and PH domain-containing protein 1 OS=Homo sapiens OX=9606 GN=ARAP1 PE=1 SV=3	0	7.407	2	4	4	4	1	1450	162.1	6.23	4.53	4
FALSE	High	Master Protein	Q14118	Dystroglycan OS=Homo sapiens OX=9606 GN=DAG1 PE=1 SV=2	0	7.334	3	2	2	2	1	895	97.4	8.56	4.17	2
FALSE	High	Master Protein	Q9BZH6	WD repeat-containing protein 11 OS=Homo sapiens OX=9606 GN=WDR11 PE=1 SV=1	0	7.267	3	3	3	3	1	1224	136.6	6.92	2.06	3
FALSE	High	Master Protein	Q9H2Y7	Zinc finger protein 106 OS=Homo sapiens OX=9606 GN=ZNF106 PE=1 SV=1	0	7.221	1	2	3	2	1	1883	208.8	7.15	6.06	2
FALSE	High	Master Protein	P42566	Epidermal growth factor receptor substrate 15 OS=Homo sapiens OX=9606 GN=EPS15 PE=1 SV=2	0	7.206	2	2	2	2	1	896	98.6	4.64	3.9	2
FALSE	High	Master Protein	Q9HCK8	Chromodomain-helicase-DNA-binding protein 8 OS=Homo sapiens OX=9606 GN=CHD8 PE=1 SV=5	0	7.204	1	2	2	2	1	2581	290.3	6.47	4.02	2
FALSE	High	Master Protein	P78527	DNA-dependent protein kinase catalytic subunit OS=Homo sapiens OX=9606 GN=PRKDC PE=1 SV=3	0	7.166	1	3	3	3	1	4128	468.8	7.12	5.16	3
FALSE	High	Master Protein	Q8TEV9	Guanine nucleotide exchange protein SMCR8 OS=Homo sapiens OX=9606 GN=SMCR8 PE=1 SV=2	0	7.027	4	3	3	3	1	937	105	5.58	3.83	3
FALSE	High	Master Protein	O15067	Phosphoribosylformylglycinamidine synthase OS=Homo sapiens OX=9606 GN=PFAS PE=1 SV=4	0	7	2	2	2	2	1	1338	144.6	5.76	3.88	2
FALSE	High	Master Protein	Q96DT7	Zinc finger and BTB domain-containing protein 10 OS=Homo sapiens OX=9606 GN=ZBTB10 PE=1 SV=2	0	6.926	3	2	2	2	1	871	94.8	5.16	3.5	2
FALSE	High	Master Protein	Q99683	Mitogen-activated protein kinase kinase kinase 5 OS=Homo sapiens OX=9606 GN=MAP3K5 PE=1 SV=1	0	6.882	3	4	4	2	1	1374	154.4	5.78	2.09	4
FALSE	High	Master Protein	P55884	Eukaryotic translation initiation factor 3 subunit B OS=Homo sapiens OX=9606 GN=EIF3B PE=1 SV=3	0	6.875	4	3	3	3	1	814	92.4	5	1.73	3
FALSE	High	Master Protein	Q32MZ4	Leucine-rich repeat flightless-interacting protein 1 OS=Homo sapiens OX=9606 GN=LRRFIP1 PE=1 SV=2	0	6.843	5	3	3	3	1	808	89.2	4.65	2.42	3
FALSE	High	Master Protein	Q6R327	Rapamycin-insensitive companion of mTOR OS=Homo sapiens OX=9606 GN=RICTOR PE=1 SV=1	0	6.831	2	4	4	4	1	1708	192.1	7.47	3.72	4
FALSE	High	Master Protein	Q13332	Receptor-type tyrosine-protein phosphatase S OS=Homo sapiens OX=9606 GN=PTPRS PE=1 SV=3	0	6.828	1	2	2	2	1	1948	216.9	6.46	2.84	2
FALSE	High	Master Protein	Q06190	Serine/threonine-protein phosphatase 2A regulatory subunit B'' subunit alpha OS=Homo sapiens OX=9606 GN=PPP2R3A PE=1 SV=1	0	6.57	2	2	2	2	1	1150	130.2	5.21	2.53	2
FALSE	High	Master Protein	Q96T58	Msx2-interacting protein OS=Homo sapiens OX=9606 GN=SPEN PE=1 SV=1	0	6.539	1	2	2	2	1	3664	402	7.64	2.09	2
FALSE	High	Master Protein	Q9Y613	FH1/FH2 domain-containing protein 1 OS=Homo sapiens OX=9606 GN=FHOD1 PE=1 SV=3	0	6.539	4	3	3	3	1	1164	126.5	6.39	0	3
FALSE	High	Master Protein	Q14562	ATP-dependent RNA helicase DHX8 OS=Homo sapiens OX=9606 GN=DHX8 PE=1 SV=1	0	6.432	2	2	2	2	1	1220	139.2	8.32	1.89	2
FALSE	High	Master Protein	Q9NY47	Voltage-dependent calcium channel subunit alpha-2/delta-2 OS=Homo sapiens OX=9606 GN=CACNA2D2 PE=1 SV=2	0	6.416	3	4	4	4	1	1150	129.7	5.8	0	4
FALSE	High	Master Protein	Q03001	Dystonin OS=Homo sapiens OX=9606 GN=DST PE=1 SV=4	0	6.307	0	4	4	4	1	7570	860.1	5.25	1.7	4
FALSE	High	Master Protein	O43156	TELO2-interacting protein 1 homolog OS=Homo sapiens OX=9606 GN=TTI1 PE=1 SV=3	0	6.3	3	2	2	2	1	1089	122	5.97	2.41	2
FALSE	High	Master Protein	P19174	1-phosphatidylinositol 4,5-bisphosphate phosphodiesterase gamma-1 OS=Homo sapiens OX=9606 GN=PLCG1 PE=1 SV=1	0	6.295	2	3	3	3	1	1290	148.4	6.05	1.8	3
FALSE	High	Master Protein	Q9H2G2	STE20-like serine/threonine-protein kinase OS=Homo sapiens OX=9606 GN=SLK PE=1 SV=1	0	6.278	2	2	2	2	1	1235	142.6	5.15	3.65	2
FALSE	High	Master Protein	Q2NKX8	DNA excision repair protein ERCC-6-like OS=Homo sapiens OX=9606 GN=ERCC6L PE=1 SV=1	0	6.274	2	2	2	2	1	1250	141	5.31	3.93	2
FALSE	High	Master Protein	P82094	TATA element modulatory factor OS=Homo sapiens OX=9606 GN=TMF1 PE=1 SV=2	0	6.248	2	2	2	2	1	1093	122.8	4.92	2.16	2
FALSE	High	Master Protein	O15118	NPC intracellular cholesterol transporter 1 OS=Homo sapiens OX=9606 GN=NPC1 PE=1 SV=2	0	6.221	2	2	2	2	1	1278	142.1	5.36	3.79	2
FALSE	High	Master Protein	Q9NW08	DNA-directed RNA polymerase III subunit RPC2 OS=Homo sapiens OX=9606 GN=POLR3B PE=1 SV=2	0	6.218	2	2	2	2	1	1133	127.7	8.5	3.77	2
FALSE	High	Master Protein	Q15058	Kinesin-like protein KIF14 OS=Homo sapiens OX=9606 GN=KIF14 PE=1 SV=1	0	6.215	1	2	2	2	1	1648	186.4	7.91	3.76	2
FALSE	High	Master Protein	Q13459	Unconventional myosin-IXb OS=Homo sapiens OX=9606 GN=MYO9B PE=1 SV=3	0	6.211	1	2	2	1	1	2157	243.2	8.75	4.27	2
FALSE	High	Master Protein	P48634	Protein PRRC2A OS=Homo sapiens OX=9606 GN=PRRC2A PE=1 SV=3	0	6.202	2	2	2	2	1	2157	228.7	9.45	3.24	2
FALSE	High	Master Protein	Q01484	Ankyrin-2 OS=Homo sapiens OX=9606 GN=ANK2 PE=1 SV=4	0	6.198	1	2	2	2	1	3957	433.4	5.14	1.94	2
FALSE	High	Master Protein	P02768	Albumin OS=Homo sapiens OX=9606 GN=ALB PE=1 SV=2	0	6.197	2	1	2	1	1	609	69.3	6.28	4.11	1
FALSE	High	Master Protein	P51532	Transcription activator BRG1 OS=Homo sapiens OX=9606 GN=SMARCA4 PE=1 SV=2	0	6.033	2	3	3	3	1	1647	184.5	7.88	1.98	3
FALSE	High	Master Protein	Q9UPN7	Serine/threonine-protein phosphatase 6 regulatory subunit 1 OS=Homo sapiens OX=9606 GN=PPP6R1 PE=1 SV=5	0	6.027	2	2	2	2	1	881	96.7	4.55	2.97	2
FALSE	High	Master Protein	P54098	DNA polymerase subunit gamma-1 OS=Homo sapiens OX=9606 GN=POLG PE=1 SV=1	0	6.025	2	2	2	2	1	1239	139.5	6.9	2.57	2
FALSE	High	Master Protein	Q9NYI0	PH and SEC7 domain-containing protein 3 OS=Homo sapiens OX=9606 GN=PSD3 PE=1 SV=2	0	5.889	3	3	3	3	1	1048	116	5.99	1.95	3
FALSE	High	Master Protein	Q9Y6A5	Transforming acidic coiled-coil-containing protein 3 OS=Homo sapiens OX=9606 GN=TACC3 PE=1 SV=1	0	5.868	2	2	2	2	1	838	90.3	5.05	2.82	2
FALSE	High	Master Protein	Q14674	Separin OS=Homo sapiens OX=9606 GN=ESPL1 PE=1 SV=3	0	5.81	1	2	2	2	1	2120	233	7.55	2.13	2
FALSE	High	Master Protein	P14543	Nidogen-1 OS=Homo sapiens OX=9606 GN=NID1 PE=1 SV=3	0	5.8	2	2	2	2	1	1247	136.3	5.29	2.2	2
FALSE	High	Master Protein	Q5XPI4	E3 ubiquitin-protein ligase RNF123 OS=Homo sapiens OX=9606 GN=RNF123 PE=1 SV=1	0	5.635	2	2	2	2	1	1314	148.4	6.74	4.33	2
FALSE	High	Master Protein	P35030	Trypsin-3 OS=Homo sapiens OX=9606 GN=PRSS3 PE=1 SV=2	0	5.599	4	1	1	1	1	304	32.5	7.49	2.35	1
FALSE	High	Master Protein	Q8TEX9	Importin-4 OS=Homo sapiens OX=9606 GN=IPO4 PE=1 SV=2	0	5.495	2	2	2	2	1	1081	118.6	4.96	2.11	2
FALSE	High	Master Protein	Q9Y6X4	Soluble lamin-associated protein of 75 kDa OS=Homo sapiens OX=9606 GN=FAM169A PE=1 SV=2	0	5.437	4	3	3	3	1	670	74.9	4.6	1.63	3
FALSE	High	Master Protein	P55265	Double-stranded RNA-specific adenosine deaminase OS=Homo sapiens OX=9606 GN=ADAR PE=1 SV=4	0	5.344	2	2	3	2	1	1226	136	8.65	0	2
FALSE	High	Master Protein	P10599	Thioredoxin OS=Homo sapiens OX=9606 GN=TXN PE=1 SV=3	0	5.329	12	1	1	1	1	105	11.7	4.92	2.12	1
FALSE	High	Master Protein	P31948	Stress-induced-phosphoprotein 1 OS=Homo sapiens OX=9606 GN=STIP1 PE=1 SV=1	0	5.308	5	3	3	3	1	543	62.6	6.8	3.9	3
FALSE	High	Master Protein	P42356	Phosphatidylinositol 4-kinase alpha OS=Homo sapiens OX=9606 GN=PI4KA PE=1 SV=4	0	5.284	2	3	3	3	1	2102	236.7	7.06	1.8	3
FALSE	High	Master Protein	Q27J81	Inverted formin-2 OS=Homo sapiens OX=9606 GN=INF2 PE=1 SV=2	0	5.231	2	2	2	2	1	1249	135.5	5.38	2.71	2
FALSE	High	Master Protein	Q5VZL5	Zinc finger MYM-type protein 4 OS=Homo sapiens OX=9606 GN=ZMYM4 PE=1 SV=1	0	5.199	2	2	2	2	1	1548	172.7	6.84	3.91	2
FALSE	High	Master Protein	Q9P2F8	Signal-induced proliferation-associated 1-like protein 2 OS=Homo sapiens OX=9606 GN=SIPA1L2 PE=1 SV=2	0	5.197	1	2	2	2	1	1722	190.3	6.77	0	2
FALSE	High	Master Protein	Q68DQ2	Very large A-kinase anchor protein OS=Homo sapiens OX=9606 GN=CRYBG3 PE=1 SV=3	0	5.181	1	3	3	3	1	2970	330.4	5.2	0	3
FALSE	High	Master Protein	P11279	Lysosome-associated membrane glycoprotein 1 OS=Homo sapiens OX=9606 GN=LAMP1 PE=1 SV=3	0	5.169	4	1	1	1	1	417	44.9	8.75	2.27	1
FALSE	High	Master Protein	P29144	Tripeptidyl-peptidase 2 OS=Homo sapiens OX=9606 GN=TPP2 PE=1 SV=4	0	5.15	2	3	3	3	1	1249	138.3	6.32	1.66	3
FALSE	High	Master Protein	Q14146	Unhealthy ribosome biogenesis protein 2 homolog OS=Homo sapiens OX=9606 GN=URB2 PE=1 SV=2	0	5.139	2	3	3	3	1	1524	170.4	7.31	3.45	3
FALSE	High	Master Protein	P27816	Microtubule-associated protein 4 OS=Homo sapiens OX=9606 GN=MAP4 PE=1 SV=3	0	5.122	2	2	2	2	1	1152	120.9	5.43	3.37	2
FALSE	High	Master Protein	A6NDB9	Paralemmin-3 OS=Homo sapiens OX=9606 GN=PALM3 PE=1 SV=2	0	5.066	3	2	2	2	1	673	71.7	4.53	2.03	2
FALSE	High	Master Protein	Q7Z3T8	Zinc finger FYVE domain-containing protein 16 OS=Homo sapiens OX=9606 GN=ZFYVE16 PE=1 SV=3	0	5.046	1	2	2	2	1	1539	168.8	4.82	1.87	2
FALSE	High	Master Protein	Q12770	Sterol regulatory element-binding protein cleavage-activating protein OS=Homo sapiens OX=9606 GN=SCAP PE=1 SV=4	0	4.969	2	2	2	2	1	1279	139.6	6.86	2.22	2
FALSE	High	Master Protein	Q92610	Zinc finger protein 592 OS=Homo sapiens OX=9606 GN=ZNF592 PE=1 SV=2	0	4.909	1	1	1	1	1	1267	137.4	7.84	2.87	1
FALSE	High	Master Protein	P49711	Transcriptional repressor CTCF OS=Homo sapiens OX=9606 GN=CTCF PE=1 SV=1	0	4.87	2	2	2	2	1	727	82.7	6.96	2.1	2
FALSE	High	Master Protein	Q8N1N4	Keratin, type II cytoskeletal 78 OS=Homo sapiens OX=9606 GN=KRT78 PE=1 SV=2	0	4.836	6	3	3	2	1	520	56.8	6.02	2.2	3
FALSE	High	Master Protein	Q9Y5B9	FACT complex subunit SPT16 OS=Homo sapiens OX=9606 GN=SUPT16H PE=1 SV=1	0	4.782	2	2	2	2	1	1047	119.8	5.66	3.55	2
FALSE	High	Master Protein	Q08554	Desmocollin-1 OS=Homo sapiens OX=9606 GN=DSC1 PE=1 SV=2	0	4.75	2	1	1	1	1	894	99.9	5.43	0	1
FALSE	High	Master Protein	Q96NH3	Protein broad-minded OS=Homo sapiens OX=9606 GN=TBC1D32 PE=1 SV=4	0	4.74	3	3	3	3	1	1257	144.7	6.74	1.82	3
FALSE	High	Master Protein	Q08379	Golgin subfamily A member 2 OS=Homo sapiens OX=9606 GN=GOLGA2 PE=1 SV=3	0	4.724	1	1	1	1	1	1002	113	5.02	2.28	1
FALSE	High	Master Protein	Q6ZN16	Mitogen-activated protein kinase kinase kinase 15 OS=Homo sapiens OX=9606 GN=MAP3K15 PE=1 SV=2	0	4.656	2	3	3	1	1	1313	147.3	5.63	0	3
FALSE	High	Master Protein	Q92542	Nicastrin OS=Homo sapiens OX=9606 GN=NCSTN PE=1 SV=2	0	4.603	3	2	2	2	1	709	78.4	5.99	3.82	2
FALSE	High	Master Protein	Q5VYK3	Proteasome adapter and scaffold protein ECM29 OS=Homo sapiens OX=9606 GN=ECPAS PE=1 SV=2	0	4.583	2	2	2	2	1	1845	204.2	7.12	2.53	2
FALSE	High	Master Protein	Q5VW36	Focadhesin OS=Homo sapiens OX=9606 GN=FOCAD PE=1 SV=1	0	4.544	1	2	2	2	1	1801	199.9	6.62	2.41	2
FALSE	High	Master Protein	Q5VZ89	DENN domain-containing protein 4C OS=Homo sapiens OX=9606 GN=DENND4C PE=1 SV=3	0	4.519	1	2	2	2	1	1909	212.6	6.83	2	2
FALSE	High	Master Protein	O95625	Zinc finger and BTB domain-containing protein 11 OS=Homo sapiens OX=9606 GN=ZBTB11 PE=1 SV=2	0	4.466	2	2	2	2	1	1053	119.3	8.66	0	2
FALSE	High	Master Protein	O15360	Fanconi anemia group A protein OS=Homo sapiens OX=9606 GN=FANCA PE=1 SV=2	0	4.349	2	2	2	2	1	1455	162.7	6.6	3.77	2
FALSE	High	Master Protein	Q2NKJ3	CST complex subunit CTC1 OS=Homo sapiens OX=9606 GN=CTC1 PE=1 SV=2	0	4.336	1	2	2	2	1	1217	134.5	7.88	4.12	2
FALSE	High	Master Protein	O75132	Zinc finger BED domain-containing protein 4 OS=Homo sapiens OX=9606 GN=ZBED4 PE=1 SV=2	0	4.331	2	2	2	2	1	1171	130.2	6.83	1.9	2
FALSE	High	Master Protein	P35670	Copper-transporting ATPase 2 OS=Homo sapiens OX=9606 GN=ATP7B PE=1 SV=4	0	4.289	2	2	2	2	1	1465	157.2	6.7	2.17	2
FALSE	High	Master Protein	Q96SB8	Structural maintenance of chromosomes protein 6 OS=Homo sapiens OX=9606 GN=SMC6 PE=1 SV=2	0	4.281	1	1	1	1	1	1091	126.2	6.99	1.7	1
FALSE	High	Master Protein	Q09666	Neuroblast differentiation-associated protein AHNAK OS=Homo sapiens OX=9606 GN=AHNAK PE=1 SV=2	0	4.215	1	2	2	2	1	5890	628.7	6.15	1.71	2
FALSE	High	Master Protein	Q68CZ1	Protein fantom OS=Homo sapiens OX=9606 GN=RPGRIP1L PE=1 SV=2	0	4.207	1	1	1	1	1	1315	151.1	5.35	2.11	1
FALSE	High	Master Protein	Q8IY63	Angiomotin-like protein 1 OS=Homo sapiens OX=9606 GN=AMOTL1 PE=1 SV=1	0	4.179	3	3	3	1	1	956	106.5	7.11	1.78	3
FALSE	High	Master Protein	Q93073	Selenocysteine insertion sequence-binding protein 2-like OS=Homo sapiens OX=9606 GN=SECISBP2L PE=1 SV=3	0	4.162	2	2	2	2	1	1101	121.7	6.04	1.64	2
FALSE	High	Master Protein	O95602	DNA-directed RNA polymerase I subunit RPA1 OS=Homo sapiens OX=9606 GN=POLR1A PE=1 SV=2	0.002	4.108	1	2	2	1	1	1720	194.7	7.03	0	2
FALSE	High	Master Protein	P43121	Cell surface glycoprotein MUC18 OS=Homo sapiens OX=9606 GN=MCAM PE=1 SV=2	0.002	4.043	2	1	1	1	1	646	71.6	5.76	2.2	1
FALSE	High	Master Protein	Q9Y678	Coatomer subunit gamma-1 OS=Homo sapiens OX=9606 GN=COPG1 PE=1 SV=1	0.002	4.032	1	1	1	1	1	874	97.7	5.47	2.28	1
FALSE	High	Master Protein	O95239	Chromosome-associated kinesin KIF4A OS=Homo sapiens OX=9606 GN=KIF4A PE=1 SV=3	0.002	4.022	2	2	2	2	1	1232	139.8	6.27	3.42	2
FALSE	High	Master Protein	O95382	Mitogen-activated protein kinase kinase kinase 6 OS=Homo sapiens OX=9606 GN=MAP3K6 PE=1 SV=3	0.002	3.983	3	2	2	2	1	1288	142.5	7.11	2.49	2
FALSE	High	Master Protein	Q9UIQ6	Leucyl-cystinyl aminopeptidase OS=Homo sapiens OX=9606 GN=LNPEP PE=1 SV=3	0.002	3.979	2	2	2	2	1	1025	117.3	5.73	3.33	2
FALSE	High	Master Protein	Q9NR28	Diablo homolog, mitochondrial OS=Homo sapiens OX=9606 GN=DIABLO PE=1 SV=1	0.002	3.913	4	1	1	1	1	239	27.1	5.9	0	1
FALSE	High	Master Protein	Q9ULM3	YEATS domain-containing protein 2 OS=Homo sapiens OX=9606 GN=YEATS2 PE=1 SV=2	0.002	3.872	3	3	3	3	1	1422	150.7	8.98	2.27	3
FALSE	High	Master Protein	Q04721	Neurogenic locus notch homolog protein 2 OS=Homo sapiens OX=9606 GN=NOTCH2 PE=1 SV=3	0.002	3.865	0	1	2	1	1	2471	265.2	5.14	2.4	1
FALSE	High	Master Protein	P55011	Solute carrier family 12 member 2 OS=Homo sapiens OX=9606 GN=SLC12A2 PE=1 SV=1	0.002	3.823	1	1	1	1	1	1212	131.4	6.4	1.81	1
FALSE	High	Master Protein	P81605	Dermcidin OS=Homo sapiens OX=9606 GN=DCD PE=1 SV=2	0.002	3.771	10	1	1	1	1	110	11.3	6.54	2.15	1
FALSE	High	Master Protein	Q9P265	Disco-interacting protein 2 homolog B OS=Homo sapiens OX=9606 GN=DIP2B PE=1 SV=3	0.002	3.671	1	2	2	1	1	1576	171.4	8.09	2.03	2
FALSE	High	Master Protein	Q9Y490	Talin-1 OS=Homo sapiens OX=9606 GN=TLN1 PE=1 SV=3	0.002	3.632	0	1	1	1	1	2541	269.6	6.07	2.14	1
FALSE	High	Master Protein	Q92621	Nuclear pore complex protein Nup205 OS=Homo sapiens OX=9606 GN=NUP205 PE=1 SV=3	0.002	3.614	1	2	2	2	1	2012	227.8	6.19	0	2
FALSE	High	Master Protein	Q9UBW7	Zinc finger MYM-type protein 2 OS=Homo sapiens OX=9606 GN=ZMYM2 PE=1 SV=1	0.002	3.527	2	2	2	2	1	1377	154.8	6.34	3.56	2
FALSE	High	Master Protein	Q99700	Ataxin-2 OS=Homo sapiens OX=9606 GN=ATXN2 PE=1 SV=2	0.002	3.484	2	2	2	2	1	1313	140.2	9.57	1.68	2
FALSE	High	Master Protein	P34932	Heat shock 70 kDa protein 4 OS=Homo sapiens OX=9606 GN=HSPA4 PE=1 SV=4	0.002	3.466	2	1	1	1	1	840	94.3	5.19	2.3	1
FALSE	High	Master Protein	Q86V15	Zinc finger protein castor homolog 1 OS=Homo sapiens OX=9606 GN=CASZ1 PE=1 SV=4	0.002	3.465	1	2	3	1	1	1759	189.9	7.03	3.55	2
FALSE	High	Master Protein	Q5VU43	Myomegalin OS=Homo sapiens OX=9606 GN=PDE4DIP PE=1 SV=3	0.002	3.424	0	1	1	1	1	2346	264.9	5.47	2.05	1
FALSE	High	Master Protein	P21439	Phosphatidylcholine translocator ABCB4 OS=Homo sapiens OX=9606 GN=ABCB4 PE=1 SV=2	0.002	3.424	1	2	2	2	1	1286	141.4	8.48	1.6	2
FALSE	High	Master Protein	Q4G0X9	Coiled-coil domain-containing protein 40 OS=Homo sapiens OX=9606 GN=CCDC40 PE=1 SV=2	0.002	3.277	1	1	1	1	1	1142	130	5.29	2.1	1
FALSE	High	Master Protein	Q9P2K8	eIF-2-alpha kinase GCN2 OS=Homo sapiens OX=9606 GN=EIF2AK4 PE=1 SV=3	0.002	3.236	1	1	1	1	1	1649	186.8	6.28	1.93	1
FALSE	High	Master Protein	A3KN83	Protein strawberry notch homolog 1 OS=Homo sapiens OX=9606 GN=SBNO1 PE=1 SV=1	0.002	3.175	1	1	1	1	1	1393	154.2	7.88	2.14	1
FALSE	High	Master Protein	Q9P2P1	Protein NYNRIN OS=Homo sapiens OX=9606 GN=NYNRIN PE=2 SV=3	0.002	3.163	1	2	2	2	1	1898	208.2	8.02	0	2
FALSE	High	Master Protein	Q14974	Importin subunit beta-1 OS=Homo sapiens OX=9606 GN=KPNB1 PE=1 SV=2	0.002	3.149	1	1	1	1	1	876	97.1	4.78	1.84	1
FALSE	High	Master Protein	O43164	E3 ubiquitin-protein ligase Praja-2 OS=Homo sapiens OX=9606 GN=PJA2 PE=1 SV=4	0.002	3.106	2	1	1	1	1	708	78.2	4.39	0	1
FALSE	High	Master Protein	Q9H792	Inactive tyrosine-protein kinase PEAK1 OS=Homo sapiens OX=9606 GN=PEAK1 PE=1 SV=4	0.002	3.064	1	2	2	2	1	1746	193	6.89	0	2
FALSE	High	Master Protein	Q15459	Splicing factor 3A subunit 1 OS=Homo sapiens OX=9606 GN=SF3A1 PE=1 SV=1	0.002	3.047	2	1	1	1	1	793	88.8	5.22	1.76	1
FALSE	High	Master Protein	P18583	Protein SON OS=Homo sapiens OX=9606 GN=SON PE=1 SV=4	0.002	3.03	2	2	2	2	1	2426	263.7	5.64	3.37	2
FALSE	High	Master Protein	O94953	Lysine-specific demethylase 4B OS=Homo sapiens OX=9606 GN=KDM4B PE=1 SV=4	0.002	2.999	1	1	1	1	1	1096	121.8	7.09	1.73	1
FALSE	High	Master Protein	Q9H501	ESF1 homolog OS=Homo sapiens OX=9606 GN=ESF1 PE=1 SV=1	0.002	2.989	1	1	1	1	1	851	98.7	5.11	2.09	1
FALSE	High	Master Protein	Q14596	Next to BRCA1 gene 1 protein OS=Homo sapiens OX=9606 GN=NBR1 PE=1 SV=3	0.002	2.978	1	1	1	1	1	966	107.3	5.12	1.92	1
FALSE	High	Master Protein	Q96JM3	Chromosome alignment-maintaining phosphoprotein 1 OS=Homo sapiens OX=9606 GN=CHAMP1 PE=1 SV=2	0.002	2.95	1	1	1	1	1	812	89	8.44	2.29	1
FALSE	High	Master Protein	Q9NRR4	Ribonuclease 3 OS=Homo sapiens OX=9606 GN=DROSHA PE=1 SV=2	0.002	2.936	1	1	1	1	1	1374	159.2	7.87	1.76	1
FALSE	High	Master Protein	O75145	Liprin-alpha-3 OS=Homo sapiens OX=9606 GN=PPFIA3 PE=1 SV=3	0.002	2.924	1	1	1	1	1	1194	133.4	5.68	1.89	1
FALSE	High	Master Protein	Q9UKE5	TRAF2 and NCK-interacting protein kinase OS=Homo sapiens OX=9606 GN=TNIK PE=1 SV=1	0.003	2.876	1	1	1	1	1	1360	154.8	7.17	0	1
FALSE	High	Master Protein	O60281	Zinc finger protein 292 OS=Homo sapiens OX=9606 GN=ZNF292 PE=1 SV=3	0.003	2.865	1	2	2	2	1	2723	304.6	7.39	0	2
FALSE	High	Master Protein	Q96HA1	Nuclear envelope pore membrane protein POM 121 OS=Homo sapiens OX=9606 GN=POM121 PE=1 SV=2	0.003	2.835	1	1	1	1	1	1249	127.6	10.56	0	1
FALSE	High	Master Protein	Q92859	Neogenin OS=Homo sapiens OX=9606 GN=NEO1 PE=1 SV=2	0.003	2.83	1	1	1	1	1	1461	159.9	6.54	2.36	1
FALSE	High	Master Protein	P49411	Elongation factor Tu, mitochondrial OS=Homo sapiens OX=9606 GN=TUFM PE=1 SV=2	0.003	2.803	4	1	1	1	1	452	49.5	7.61	0	1
FALSE	High	Master Protein	Q9UL54	Serine/threonine-protein kinase TAO2 OS=Homo sapiens OX=9606 GN=TAOK2 PE=1 SV=2	0.003	2.795	1	1	1	1	1	1235	138.2	7.27	1.7	1
FALSE	High	Master Protein	Q9Y5B0	RNA polymerase II subunit A C-terminal domain phosphatase OS=Homo sapiens OX=9606 GN=CTDP1 PE=1 SV=3	0.003	2.784	2	1	1	1	1	961	104.3	5.27	1.72	1
FALSE	High	Master Protein	Q9NYV4	Cyclin-dependent kinase 12 OS=Homo sapiens OX=9606 GN=CDK12 PE=1 SV=2	0.003	2.784	1	1	1	1	1	1490	164.1	9.44	2.5	1
FALSE	High	Master Protein	Q7Z2K8	G protein-regulated inducer of neurite outgrowth 1 OS=Homo sapiens OX=9606 GN=GPRIN1 PE=1 SV=2	0.005	2.75	2	2	2	2	1	1008	102.3	8.06	1.7	2
FALSE	High	Master Protein	Q8NFD5	AT-rich interactive domain-containing protein 1B OS=Homo sapiens OX=9606 GN=ARID1B PE=1 SV=2	0.005	2.741	0	1	1	1	1	2236	236	6.73	1.67	1
FALSE	High	Master Protein	Q00059	Transcription factor A, mitochondrial OS=Homo sapiens OX=9606 GN=TFAM PE=1 SV=1	0.005	2.73	4	1	1	1	1	246	29.1	9.72	0	1
FALSE	High	Master Protein	Q8NEZ4	Histone-lysine N-methyltransferase 2C OS=Homo sapiens OX=9606 GN=KMT2C PE=1 SV=3	0.005	2.717	0	1	1	1	1	4911	541	6.49	1.9	1
FALSE	High	Master Protein	O60279	Sushi domain-containing protein 5 OS=Homo sapiens OX=9606 GN=SUSD5 PE=1 SV=3	0.005	2.612	2	1	1	1	1	629	68	4.91	1.87	1
FALSE	High	Master Protein	Q03164	Histone-lysine N-methyltransferase 2A OS=Homo sapiens OX=9606 GN=KMT2A PE=1 SV=5	0.005	2.605	0	1	1	1	1	3969	431.5	9.09	1.85	1
FALSE	High	Master Protein	Q53EZ4	Centrosomal protein of 55 kDa OS=Homo sapiens OX=9606 GN=CEP55 PE=1 SV=3	0.005	2.592	2	1	1	1	1	464	54.1	7.01	1.72	1
FALSE	High	Master Protein	Q5D862	Filaggrin-2 OS=Homo sapiens OX=9606 GN=FLG2 PE=1 SV=1	0.005	2.591	1	1	1	1	1	2391	247.9	8.31	0	1
FALSE	High	Master Protein	A7E2V4	Zinc finger SWIM domain-containing protein 8 OS=Homo sapiens OX=9606 GN=ZSWIM8 PE=1 SV=1	0.005	2.583	1	1	1	1	1	1837	197.2	6.8	1.81	1
FALSE	High	Master Protein	Q9UPV0	Centrosomal protein of 164 kDa OS=Homo sapiens OX=9606 GN=CEP164 PE=1 SV=3	0.005	2.577	1	2	2	2	1	1460	164.2	5.36	3.8	2
FALSE	High	Master Protein	Q92625	Ankyrin repeat and SAM domain-containing protein 1A OS=Homo sapiens OX=9606 GN=ANKS1A PE=1 SV=4	0.005	2.548	1	2	2	2	1	1134	123	6.38	0	2
FALSE	High	Master Protein	O43426	Synaptojanin-1 OS=Homo sapiens OX=9606 GN=SYNJ1 PE=1 SV=2	0.005	2.543	1	1	1	1	1	1573	173	7.42	1.82	1
FALSE	High	Master Protein	P40818	Ubiquitin carboxyl-terminal hydrolase 8 OS=Homo sapiens OX=9606 GN=USP8 PE=1 SV=1	0.005	2.539	1	1	1	1	1	1118	127.4	8.51	0	1
FALSE	High	Master Protein	Q9ULU4	Protein kinase C-binding protein 1 OS=Homo sapiens OX=9606 GN=ZMYND8 PE=1 SV=2	0.005	2.537	1	1	1	1	1	1186	131.6	7.2	2.03	1
FALSE	High	Master Protein	Q07864	DNA polymerase epsilon catalytic subunit A OS=Homo sapiens OX=9606 GN=POLE PE=1 SV=5	0.005	2.528	0	1	1	1	1	2286	261.4	6.39	0	1
FALSE	High	Master Protein	Q9NZ71	Regulator of telomere elongation helicase 1 OS=Homo sapiens OX=9606 GN=RTEL1 PE=1 SV=2	0.005	2.507	2	2	2	2	1	1219	133.6	8.29	0	2
FALSE	High	Master Protein	A6NFI3	Zinc finger protein 316 OS=Homo sapiens OX=9606 GN=ZNF316 PE=1 SV=1	0.005	2.481	1	1	1	1	1	1004	108.4	5.31	1.71	1
FALSE	High	Master Protein	Q8WYP5	Protein ELYS OS=Homo sapiens OX=9606 GN=AHCTF1 PE=1 SV=3	0.005	2.47	1	2	2	2	1	2266	252.3	6.6	0	2
FALSE	High	Master Protein	Q9C0C9	(E3-independent) E2 ubiquitin-conjugating enzyme OS=Homo sapiens OX=9606 GN=UBE2O PE=1 SV=3	0.005	2.431	1	2	2	2	1	1292	141.2	5.12	0	2
FALSE	High	Master Protein	P54132	Bloom syndrome protein OS=Homo sapiens OX=9606 GN=BLM PE=1 SV=1	0.005	2.366	1	1	1	1	1	1417	158.9	7.49	1.62	1
FALSE	High	Master Protein	Q8TD19	Serine/threonine-protein kinase Nek9 OS=Homo sapiens OX=9606 GN=NEK9 PE=1 SV=2	0.005	2.36	1	1	1	1	1	979	107.1	5.74	1.72	1
FALSE	High	Master Protein	Q2TAZ0	Autophagy-related protein 2 homolog A OS=Homo sapiens OX=9606 GN=ATG2A PE=1 SV=3	0.005	2.346	0	1	1	1	1	1938	212.7	5.88	0	1
FALSE	High	Master Protein	Q9HAU5	Regulator of nonsense transcripts 2 OS=Homo sapiens OX=9606 GN=UPF2 PE=1 SV=1	0.005	2.33	1	2	2	2	1	1272	147.7	5.69	1.66	2
FALSE	High	Master Protein	Q14149	MORC family CW-type zinc finger protein 3 OS=Homo sapiens OX=9606 GN=MORC3 PE=1 SV=3	0.005	2.322	3	2	2	2	1	939	107	5.6	0	2
FALSE	High	Master Protein	Q5VT52	Regulation of nuclear pre-mRNA domain-containing protein 2 OS=Homo sapiens OX=9606 GN=RPRD2 PE=1 SV=1	0.005	2.313	1	1	1	1	1	1461	155.9	7.42	1.62	1
FALSE	High	Master Protein	O75592	E3 ubiquitin-protein ligase MYCBP2 OS=Homo sapiens OX=9606 GN=MYCBP2 PE=1 SV=4	0.004	2.28	0	1	1	1	1	4678	513.3	7.02	2	1
FALSE	High	Master Protein	Q14980	Nuclear mitotic apparatus protein 1 OS=Homo sapiens OX=9606 GN=NUMA1 PE=1 SV=2	0.004	2.266	1	1	1	1	1	2115	238.1	5.78	0	1
FALSE	High	Master Protein	Q8IY37	Probable ATP-dependent RNA helicase DHX37 OS=Homo sapiens OX=9606 GN=DHX37 PE=1 SV=1	0.006	2.209	1	1	1	1	1	1157	129.5	8.1	0	1
FALSE	High	Master Protein	Q9Y230	RuvB-like 2 OS=Homo sapiens OX=9606 GN=RUVBL2 PE=1 SV=3	0.006	2.16	3	1	1	1	1	463	51.1	5.64	1.7	1
FALSE	High	Master Protein	Q15772	Striated muscle preferentially expressed protein kinase OS=Homo sapiens OX=9606 GN=SPEG PE=1 SV=4	0.009	2.126	1	1	2	1	1	3267	354.1	8.51	2.27	1
FALSE	High	Master Protein	Q9H1A4	Anaphase-promoting complex subunit 1 OS=Homo sapiens OX=9606 GN=ANAPC1 PE=1 SV=1	0.009	2.107	0	1	1	1	1	1944	216.4	6.3	0	1
FALSE	Medium	Master Protein	P38646	Stress-70 protein, mitochondrial OS=Homo sapiens OX=9606 GN=HSPA9 PE=1 SV=2	0.01	2.047	2	1	1	1	1	679	73.6	6.16	0	1
FALSE	Medium	Master Protein	Q9Y4G2	Pleckstrin homology domain-containing family M member 1 OS=Homo sapiens OX=9606 GN=PLEKHM1 PE=1 SV=3	0.01	2.024	1	1	1	1	1	1056	117.4	6.52	1.88	1
FALSE	Medium	Master Protein	O15013	Rho guanine nucleotide exchange factor 10 OS=Homo sapiens OX=9606 GN=ARHGEF10 PE=1 SV=4	0.01	2.019	1	1	1	1	1	1369	151.5	5.68	0	1
FALSE	Medium	Master Protein	Q8NDA8	Maestro heat-like repeat-containing protein family member 1 OS=Homo sapiens OX=9606 GN=MROH1 PE=2 SV=3	0.01	2.006	0	1	1	1	1	1641	181.1	6.89	1.92	1
FALSE	Medium	Master Protein	Q86Y79	Probable peptidyl-tRNA hydrolase OS=Homo sapiens OX=9606 GN=PTRH1 PE=1 SV=1	0.012	1.997	5	1	1	1	1	214	22.9	10.56	1.62	1
FALSE	Medium	Master Protein	Q9NU22	Midasin OS=Homo sapiens OX=9606 GN=MDN1 PE=1 SV=2	0.012	1.983	0	1	1	1	1	5596	632.4	5.68	2.31	1
FALSE	Medium	Master Protein	P09884	DNA polymerase alpha catalytic subunit OS=Homo sapiens OX=9606 GN=POLA1 PE=1 SV=2	0.012	1.976	1	1	1	1	1	1462	165.8	5.85	1.71	1
FALSE	Medium	Master Protein	O75376	Nuclear receptor corepressor 1 OS=Homo sapiens OX=9606 GN=NCOR1 PE=1 SV=2	0.012	1.976	1	1	1	1	1	2440	270	7.11	0	1
FALSE	Medium	Master Protein	Q96EY7	Pentatricopeptide repeat domain-containing protein 3, mitochondrial OS=Homo sapiens OX=9606 GN=PTCD3 PE=1 SV=3	0.012	1.975	2	2	2	1	1	689	78.5	6.42	1.66	2
FALSE	Medium	Master Protein	Q14147	Probable ATP-dependent RNA helicase DHX34 OS=Homo sapiens OX=9606 GN=DHX34 PE=1 SV=2	0.012	1.945	1	1	1	1	1	1143	128	7.56	0	1
FALSE	Medium	Master Protein	Q15517	Corneodesmosin OS=Homo sapiens OX=9606 GN=CDSN PE=1 SV=3	0.013	1.906	2	1	1	1	1	529	51.5	8.35	0	1
FALSE	Medium	Master Protein	Q7Z5K2	Wings apart-like protein homolog OS=Homo sapiens OX=9606 GN=WAPL PE=1 SV=1	0.013	1.865	1	1	1	1	1	1190	132.9	5.44	0	1
FALSE	Medium	Master Protein	Q86X10	Ral GTPase-activating protein subunit beta OS=Homo sapiens OX=9606 GN=RALGAPB PE=1 SV=1	0.013	1.824	1	1	1	1	1	1494	166.7	6.79	2.32	1
FALSE	Medium	Master Protein	P06756	Integrin alpha-V OS=Homo sapiens OX=9606 GN=ITGAV PE=1 SV=2	0.013	1.771	1	1	1	1	1	1048	116	5.68	1.77	1
FALSE	Medium	Master Protein	O15534	Period circadian protein homolog 1 OS=Homo sapiens OX=9606 GN=PER1 PE=1 SV=2	0.013	1.758	1	1	1	1	1	1290	136.1	6.09	0	1
FALSE	Medium	Master Protein	Q9NX47	E3 ubiquitin-protein ligase MARCHF5 OS=Homo sapiens OX=9606 GN=MARCHF5 PE=1 SV=1	0.013	1.742	5	1	2	1	1	278	31.2	8.7	0	1
FALSE	Medium	Master Protein	P05089	Arginase-1 OS=Homo sapiens OX=9606 GN=ARG1 PE=1 SV=2	0.013	1.726	3	1	1	1	1	322	34.7	7.21	1.63	1
FALSE	Medium	Master Protein	Q07889	Son of sevenless homolog 1 OS=Homo sapiens OX=9606 GN=SOS1 PE=1 SV=1	0.013	1.717	1	1	1	1	1	1333	152.4	6.84	0	1
FALSE	Medium	Master Protein	Q96RT1	Erbin OS=Homo sapiens OX=9606 GN=ERBIN PE=1 SV=2	0.013	1.714	0	1	1	1	1	1412	158.2	5.5	0	1
FALSE	Medium	Master Protein	P04843	Dolichyl-diphosphooligosaccharide--protein glycosyltransferase subunit 1 OS=Homo sapiens OX=9606 GN=RPN1 PE=1 SV=1	0.013	1.7	1	1	1	1	1	607	68.5	6.38	0	1
FALSE	Medium	Master Protein	P23490	Loricrin OS=Homo sapiens OX=9606 GN=LORICRIN PE=1 SV=2	0.013	1.691	3	1	1	1	1	312	25.7	8.09	1.7	1
FALSE	Medium	Master Protein	Q5VWN6	Protein TASOR 2 OS=Homo sapiens OX=9606 GN=TASOR2 PE=1 SV=1	0.013	1.69	1	1	1	1	1	2430	268.7	5.9	0	1
FALSE	Medium	Master Protein	Q8IUD2	ELKS/Rab6-interacting/CAST family member 1 OS=Homo sapiens OX=9606 GN=ERC1 PE=1 SV=1	0.013	1.683	1	1	1	1	1	1116	128	5.97	0	1
FALSE	Medium	Master Protein	Q8NEY1	Neuron navigator 1 OS=Homo sapiens OX=9606 GN=NAV1 PE=1 SV=2	0.013	1.648	1	1	1	1	1	1877	202.3	8.07	0	1
FALSE	Medium	Master Protein	Q8TEU7	Rap guanine nucleotide exchange factor 6 OS=Homo sapiens OX=9606 GN=RAPGEF6 PE=1 SV=2	0.015	1.586	0	1	1	1	1	1601	179.3	6.4	0	1
FALSE	Medium	Master Protein	Q8IY92	Structure-specific endonuclease subunit SLX4 OS=Homo sapiens OX=9606 GN=SLX4 PE=1 SV=3	0.015	1.583	1	1	1	1	1	1834	199.9	6.06	0	1
FALSE	Medium	Master Protein	O75976	Carboxypeptidase D OS=Homo sapiens OX=9606 GN=CPD PE=1 SV=2	0.018	1.541	1	1	1	1	1	1380	152.8	6.05	1.61	1
FALSE	Medium	Master Protein	Q9NZJ4	Sacsin OS=Homo sapiens OX=9606 GN=SACS PE=1 SV=2	0.02	1.533	0	1	1	1	1	4579	520.8	7.05	0	1
FALSE	Medium	Master Protein	Q9P2R3	Rabankyrin-5 OS=Homo sapiens OX=9606 GN=ANKFY1 PE=1 SV=2	0.019	1.507	1	1	1	1	1	1169	128.3	6.1	1.64	1
FALSE	Medium	Master Protein	Q96RU2	Ubiquitin carboxyl-terminal hydrolase 28 OS=Homo sapiens OX=9606 GN=USP28 PE=1 SV=1	0.021	1.482	1	1	1	1	1	1077	122.4	5.2	1.66	1
FALSE	Medium	Master Protein	Q92508	Piezo-type mechanosensitive ion channel component 1 OS=Homo sapiens OX=9606 GN=PIEZO1 PE=1 SV=4	0.021	1.429	0	1	1	1	1	2521	286.6	7.47	0	1
FALSE	Medium	Master Protein	Q8IYJ2	Uncharacterized protein C10orf67, mitochondrial OS=Homo sapiens OX=9606 GN=C10orf67 PE=1 SV=3	0.021	1.417	2	1	1	1	1	551	63.6	8.84	1.66	1
FALSE	Medium	Master Protein	Q9NQC3	Reticulon-4 OS=Homo sapiens OX=9606 GN=RTN4 PE=1 SV=2	0.025	1.41	1	1	1	1	1	1192	129.9	4.5	0	1
FALSE	Medium	Master Protein	Q96KQ4	Apoptosis-stimulating of p53 protein 1 OS=Homo sapiens OX=9606 GN=PPP1R13B PE=1 SV=3	0.025	1.409	1	1	1	1	1	1090	119.5	6.76	0	1
FALSE	Medium	Master Protein	O75385	Serine/threonine-protein kinase ULK1 OS=Homo sapiens OX=9606 GN=ULK1 PE=1 SV=2	0.025	1.397	1	1	1	1	1	1050	112.6	8.79	0	1
FALSE	Medium	Master Protein	P35222	Catenin beta-1 OS=Homo sapiens OX=9606 GN=CTNNB1 PE=1 SV=1	0.026	1.391	1	1	1	1	1	781	85.4	5.86	0	1
FALSE	Medium	Master Protein	Q5T5Y3	Calmodulin-regulated spectrin-associated protein 1 OS=Homo sapiens OX=9606 GN=CAMSAP1 PE=1 SV=2	0.026	1.387	1	1	1	1	1	1602	177.9	6.73	0	1
FALSE	Medium	Master Protein	Q6ZW49	PAX-interacting protein 1 OS=Homo sapiens OX=9606 GN=PAXIP1 PE=1 SV=2	0.027	1.381	1	1	1	1	1	1069	121.3	6.7	2.04	1
FALSE	Medium	Master Protein	Q9C091	GREB1-like protein OS=Homo sapiens OX=9606 GN=GREB1L PE=1 SV=2	0.031	1.347	0	1	1	1	1	1923	214.2	6.62	1.89	1
FALSE	Medium	Master Protein	Q9P2H0	Centrosomal protein of 126 kDa OS=Homo sapiens OX=9606 GN=CEP126 PE=1 SV=3	0.034	1.334	1	1	1	1	1	1117	125.8	8.76	0	1
FALSE	Medium	Master Protein	Q9Y520	Protein PRRC2C OS=Homo sapiens OX=9606 GN=PRRC2C PE=1 SV=4	0.035	1.33	0	1	1	1	1	2896	316.7	9.13	0	1
FALSE	Medium	Master Protein	Q5SRE5	Nucleoporin NUP188 OS=Homo sapiens OX=9606 GN=NUP188 PE=1 SV=1	0.038	1.306	1	1	1	1	1	1749	195.9	6.73	0	1
FALSE	Medium	Master Protein	Q5TCS8	Adenylate kinase 9 OS=Homo sapiens OX=9606 GN=AK9 PE=1 SV=2	0.038	1.302	0	1	1	1	1	1911	221.3	5.01	0	1
FALSE	Medium	Master Protein	O75970	Multiple PDZ domain protein OS=Homo sapiens OX=9606 GN=MPDZ PE=1 SV=2	0.038	1.288	1	1	1	1	1	2070	221.5	5.06	0	1
FALSE	Medium	Master Protein	Q9ULH0	Kinase D-interacting substrate of 220 kDa OS=Homo sapiens OX=9606 GN=KIDINS220 PE=1 SV=3	0.044	1.243	1	1	1	1	1	1771	196.4	6.62	1.72	1
FALSE	Low	Master Protein	Q8TEW0	Partitioning defective 3 homolog OS=Homo sapiens OX=9606 GN=PARD3 PE=1 SV=2	0.051	1.216	1	1	1	1	1	1356	151.3	7.68	0	1
FALSE	Low	Master Protein	Q8NDX5	Polyhomeotic-like protein 3 OS=Homo sapiens OX=9606 GN=PHC3 PE=1 SV=1	0.052	1.204	1	1	1	1	1	983	106.1	6.62	0	1
FALSE	Low	Master Protein	Q8TE82	SH3 domain and tetratricopeptide repeat-containing protein 1 OS=Homo sapiens OX=9606 GN=SH3TC1 PE=1 SV=3	0.057	1.195	1	1	1	1	1	1336	146.9	6.25	0	1
FALSE	Low	Master Protein	P48165	Gap junction alpha-8 protein OS=Homo sapiens OX=9606 GN=GJA8 PE=1 SV=3	0.057	1.185	2	1	1	1	1	433	48.2	5.27	1.79	1
FALSE	Low	Master Protein	P26358	DNA (cytosine-5)-methyltransferase 1 OS=Homo sapiens OX=9606 GN=DNMT1 PE=1 SV=2	0.059	1.169	0	1	1	1	1	1616	183.1	7.75	0	1
FALSE	Low	Master Protein	O60763	General vesicular transport factor p115 OS=Homo sapiens OX=9606 GN=USO1 PE=1 SV=2	0.06	1.164	1	1	1	1	1	962	107.8	4.91	0	1
FALSE	Low	Master Protein	Q9NP73	Putative bifunctional UDP-N-acetylglucosamine transferase and deubiquitinase ALG13 OS=Homo sapiens OX=9606 GN=ALG13 PE=1 SV=2	0.06	1.163	1	1	1	1	1	1137	126	6.74	0	1
FALSE	Low	Master Protein	Q9Y6D6	Brefeldin A-inhibited guanine nucleotide-exchange protein 1 OS=Homo sapiens OX=9606 GN=ARFGEF1 PE=1 SV=2	0.059	1.162	0	1	1	1	1	1849	208.6	5.85	0	1
FALSE	Low	Master Protein	Q24JQ0	Transmembrane protein 241 OS=Homo sapiens OX=9606 GN=TMEM241 PE=1 SV=1	0.064	1.135	6	1	1	1	1	296	32.6	8.66	0	1
FALSE	Low	Master Protein	Q9UDY8	Mucosa-associated lymphoid tissue lymphoma translocation protein 1 OS=Homo sapiens OX=9606 GN=MALT1 PE=1 SV=1	0.069	1.106	2	1	1	1	1	824	92.2	5.73	0	1
FALSE	Low	Master Protein	O60885	Bromodomain-containing protein 4 OS=Homo sapiens OX=9606 GN=BRD4 PE=1 SV=2	0.078	1.085	1	1	1	1	1	1362	152.1	9.19	0	1
FALSE	Low	Master Protein	Q99733	Nucleosome assembly protein 1-like 4 OS=Homo sapiens OX=9606 GN=NAP1L4 PE=1 SV=1	0.079	1.083	3	1	1	1	1	375	42.8	4.69	0	1
FALSE	Low	Master Protein	O15085	Rho guanine nucleotide exchange factor 11 OS=Homo sapiens OX=9606 GN=ARHGEF11 PE=1 SV=1	0.091	1.065	1	1	1	1	1	1522	167.6	5.5	0	1
FALSE	Low	Master Protein	Q9ULJ3	Zinc finger and BTB domain-containing protein 21 OS=Homo sapiens OX=9606 GN=ZBTB21 PE=1 SV=2	0.099	1.049	1	1	1	1	1	1066	118.8	8.29	0	1
FALSE	Low	Master Protein	Q14524	Sodium channel protein type 5 subunit alpha OS=Homo sapiens OX=9606 GN=SCN5A PE=1 SV=2	0.099	1.046	1	1	1	1	1	2016	226.8	5.49	0	1
FALSE	Low	Master Protein	Q5VWQ8	Disabled homolog 2-interacting protein OS=Homo sapiens OX=9606 GN=DAB2IP PE=1 SV=2	0.104	1.035	1	1	1	1	1	1189	131.5	8.72	1.62	1
FALSE	Low	Master Protein	Q7KZF4	Staphylococcal nuclease domain-containing protein 1 OS=Homo sapiens OX=9606 GN=SND1 PE=1 SV=1	0.105	1.028	1	1	1	1	1	910	101.9	7.17	0	1
FALSE	Low	Master Protein	Q5TAX3	Terminal uridylyltransferase 4 OS=Homo sapiens OX=9606 GN=TUT4 PE=1 SV=3	0.105	1.021	1	1	1	1	1	1644	185	7.97	0	1
FALSE	Low	Master Protein	O75165	DnaJ homolog subfamily C member 13 OS=Homo sapiens OX=9606 GN=DNAJC13 PE=1 SV=5	0.105	1.011	0	1	1	1	1	2243	254.3	6.74	0	1
FALSE	Low	Master Protein	Q9UJF2	Ras GTPase-activating protein nGAP OS=Homo sapiens OX=9606 GN=RASAL2 PE=1 SV=2	0.106	1.008	1	1	1	1	1	1139	128.5	8.24	0	1
FALSE	Low	Master Protein	Q8WVB6	Chromosome transmission fidelity protein 18 homolog OS=Homo sapiens OX=9606 GN=CHTF18 PE=1 SV=1	0.105	1.002	1	1	1	1	1	975	107.3	7.21	0	1
FALSE	Low	Master Protein	Q5T749	Keratinocyte proline-rich protein OS=Homo sapiens OX=9606 GN=KPRP PE=1 SV=1	0.105	1	1	1	1	1	1	579	64.1	8.27	0	1
FALSE	Low	Master Protein	Q9Y5S2	Serine/threonine-protein kinase MRCK beta OS=Homo sapiens OX=9606 GN=CDC42BPB PE=1 SV=2	0.109	0.976	1	1	1	1	1	1711	194.2	6.37	0	1
FALSE	Low	Master Protein	O43683	Mitotic checkpoint serine/threonine-protein kinase BUB1 OS=Homo sapiens OX=9606 GN=BUB1 PE=1 SV=1	0.109	0.971	1	1	1	1	1	1085	122.3	6.47	0	1
FALSE	Low	Master Protein	Q8N1V2	Cilia- and flagella-associated protein 52 OS=Homo sapiens OX=9606 GN=CFAP52 PE=1 SV=3	0.11	0.971	2	1	1	1	1	620	68.3	6.95	0	1
FALSE	Low	Master Protein	Q53G59	Kelch-like protein 12 OS=Homo sapiens OX=9606 GN=KLHL12 PE=1 SV=2	0.116	0.937	1	1	1	1	1	568	63.2	5.44	0	1
FALSE	Low	Master Protein	Q86VQ3	Thioredoxin domain-containing protein 2 OS=Homo sapiens OX=9606 GN=TXNDC2 PE=1 SV=4	0.117	0.931	4	1	1	1	1	553	60.4	4.87	1.87	1
FALSE	Low	Master Protein	Q12965	Unconventional myosin-Ie OS=Homo sapiens OX=9606 GN=MYO1E PE=1 SV=2	0.117	0.923	1	1	1	1	1	1108	127	8.92	0	1
FALSE	Low	Master Protein	Q6IQ22	Ras-related protein Rab-12 OS=Homo sapiens OX=9606 GN=RAB12 PE=1 SV=3	0.116	0.92	5	1	1	1	1	244	27.2	8.41	0	1

## Sheet: 3-1
Checked	Protein FDR Confidence: Combined	Master	Accession	Description	Exp. q-value: Combined	Sum PEP Score	Coverage [%]	# Peptides	# PSMs	# Unique Peptides	# Protein Groups	# AAs	MW [kDa]	calc. pI	Score Sequest HT: Sequest HT	# Peptides (by Search Engine): Sequest HT
FALSE	High	Master Protein	Q9NR09	Baculoviral IAP repeat-containing protein 6 OS=Homo sapiens OX=9606 GN=BIRC6 PE=1 SV=2	0	1139.68	34	120	720	120	1	4857	529.9	6.05	2190.12	120
FALSE	High	Master Protein	Q6DKK2	Tetratricopeptide repeat protein 19, mitochondrial OS=Homo sapiens OX=9606 GN=TTC19 PE=1 SV=4	0	364.341	64	27	266	27	1	380	42.4	5.77	835.43	27
FALSE	High	Master Protein	P0DMV9	Heat shock 70 kDa protein 1B OS=Homo sapiens OX=9606 GN=HSPA1B PE=1 SV=1	0	247.251	57	30	106	28	1	641	70	5.66	347.12	30
FALSE	High	Master Protein	P31937	3-hydroxyisobutyrate dehydrogenase, mitochondrial OS=Homo sapiens OX=9606 GN=HIBADH PE=1 SV=2	0	226.189	55	18	119	18	1	336	35.3	8.13	421.21	18
FALSE	High	Master Protein	O43464	Serine protease HTRA2, mitochondrial OS=Homo sapiens OX=9606 GN=HTRA2 PE=1 SV=2	0	225.609	54	23	147	23	1	458	48.8	10.07	477.93	23
FALSE	High	Master Protein	P13645	Keratin, type I cytoskeletal 10 OS=Homo sapiens OX=9606 GN=KRT10 PE=1 SV=6	0	220.798	54	33	101	30	1	584	58.8	5.21	265.72	33
FALSE	High	Master Protein	Q00610	Clathrin heavy chain 1 OS=Homo sapiens OX=9606 GN=CLTC PE=1 SV=5	0	214.099	34	42	54	42	1	1675	191.5	5.69	150.63	42
FALSE	High	Master Protein	Q99714	3-hydroxyacyl-CoA dehydrogenase type-2 OS=Homo sapiens OX=9606 GN=HSD17B10 PE=1 SV=3	0	209.099	92	21	80	21	1	261	26.9	7.78	275.56	21
FALSE	High	Master Protein	P51398	28S ribosomal protein S29, mitochondrial OS=Homo sapiens OX=9606 GN=DAP3 PE=1 SV=1	0	208.106	66	23	70	23	1	398	45.5	8.88	238.84	23
FALSE	High	Master Protein	Q86YH6	All trans-polyprenyl-diphosphate synthase PDSS2 OS=Homo sapiens OX=9606 GN=PDSS2 PE=1 SV=2	0	197.428	78	22	75	22	1	399	44.1	8.24	255.15	22
FALSE	High	Master Protein	P82650	28S ribosomal protein S22, mitochondrial OS=Homo sapiens OX=9606 GN=MRPS22 PE=1 SV=1	0	188.886	59	22	72	22	1	360	41.3	7.9	214.18	22
FALSE	High	Master Protein	P35527	Keratin, type I cytoskeletal 9 OS=Homo sapiens OX=9606 GN=KRT9 PE=1 SV=3	0	186.104	57	26	70	25	1	623	62	5.24	205.95	26
FALSE	High	Master Protein	P35908	Keratin, type II cytoskeletal 2 epidermal OS=Homo sapiens OX=9606 GN=KRT2 PE=1 SV=2	0	169.245	60	30	82	21	1	639	65.4	8	212.18	30
FALSE	High	Master Protein	Q13347	Eukaryotic translation initiation factor 3 subunit I OS=Homo sapiens OX=9606 GN=EIF3I PE=1 SV=1	0	166.192	77	18	56	18	1	325	36.5	5.64	158.66	18
FALSE	High	Master Protein	P00387	NADH-cytochrome b5 reductase 3 OS=Homo sapiens OX=9606 GN=CYB5R3 PE=1 SV=3	0	160.433	60	15	37	15	1	301	34.2	7.59	132.39	15
FALSE	High	Master Protein	O43488	Aflatoxin B1 aldehyde reductase member 2 OS=Homo sapiens OX=9606 GN=AKR7A2 PE=1 SV=3	0	160.42	54	18	132	18	1	359	39.6	7.17	343.62	18
FALSE	High	Master Protein	Q8IVS2	Malonyl-CoA-acyl carrier protein transacylase, mitochondrial OS=Homo sapiens OX=9606 GN=MCAT PE=1 SV=2	0	159.53	61	16	50	16	1	390	42.9	8.72	158.51	16
FALSE	High	Master Protein	P04264	Keratin, type II cytoskeletal 1 OS=Homo sapiens OX=9606 GN=KRT1 PE=1 SV=6	0	144.863	45	28	103	24	1	644	66	8.12	257.48	28
FALSE	High	Master Protein	Q92665	28S ribosomal protein S31, mitochondrial OS=Homo sapiens OX=9606 GN=MRPS31 PE=1 SV=3	0	141.406	52	19	55	19	1	395	45.3	9.29	151.14	19
FALSE	High	Master Protein	Q9UNE7	E3 ubiquitin-protein ligase CHIP OS=Homo sapiens OX=9606 GN=STUB1 PE=1 SV=2	0	139.854	61	19	74	19	1	303	34.8	5.87	191.65	19
FALSE	High	Master Protein	Q9Y2R9	28S ribosomal protein S7, mitochondrial OS=Homo sapiens OX=9606 GN=MRPS7 PE=1 SV=2	0	139.043	55	16	133	16	1	242	28.1	9.99	321.51	16
FALSE	High	Master Protein	Q9H7Z7	Prostaglandin E synthase 2 OS=Homo sapiens OX=9606 GN=PTGES2 PE=1 SV=1	0	138.69	56	16	32	16	1	377	41.9	9.16	108.24	16
FALSE	High	Master Protein	P51659	Peroxisomal multifunctional enzyme type 2 OS=Homo sapiens OX=9606 GN=HSD17B4 PE=1 SV=3	0	135.126	43	22	32	22	1	736	79.6	8.84	105.81	22
FALSE	High	Master Protein	Q9HB71	Calcyclin-binding protein OS=Homo sapiens OX=9606 GN=CACYBP PE=1 SV=2	0	132.913	61	12	32	12	1	228	26.2	8.25	115.38	12
FALSE	High	Master Protein	Q5T440	Putative transferase CAF17, mitochondrial OS=Homo sapiens OX=9606 GN=IBA57 PE=1 SV=1	0	132.107	63	15	37	15	1	356	38.1	9.83	127.12	15
FALSE	High	Master Protein	Q12904	Aminoacyl tRNA synthase complex-interacting multifunctional protein 1 OS=Homo sapiens OX=9606 GN=AIMP1 PE=1 SV=2	0	131.522	67	15	37	15	1	312	34.3	8.43	124.94	15
FALSE	High	Master Protein	Q9Y2S7	Polymerase delta-interacting protein 2 OS=Homo sapiens OX=9606 GN=POLDIP2 PE=1 SV=1	0	126.891	59	17	52	17	1	368	42	8.63	144.76	17
FALSE	High	Master Protein	P82673	28S ribosomal protein S35, mitochondrial OS=Homo sapiens OX=9606 GN=MRPS35 PE=1 SV=1	0	125.991	50	13	37	13	1	323	36.8	8.24	128.37	13
FALSE	High	Master Protein	P07437	Tubulin beta chain OS=Homo sapiens OX=9606 GN=TUBB PE=1 SV=2	0	125.688	57	18	38	3	1	444	49.6	4.89	105.78	18
FALSE	High	Master Protein	Q96GD4	Aurora kinase B OS=Homo sapiens OX=9606 GN=AURKB PE=1 SV=3	0	122.908	56	17	49	16	1	344	39.3	9.29	139.46	17
FALSE	High	Master Protein	P51665	26S proteasome non-ATPase regulatory subunit 7 OS=Homo sapiens OX=9606 GN=PSMD7 PE=1 SV=2	0	121.873	49	12	35	12	1	324	37	6.77	122.34	12
FALSE	High	Master Protein	O00487	26S proteasome non-ATPase regulatory subunit 14 OS=Homo sapiens OX=9606 GN=PSMD14 PE=1 SV=1	0	121.67	65	14	36	14	1	310	34.6	6.52	114.98	14
FALSE	High	Master Protein	O14579	Coatomer subunit epsilon OS=Homo sapiens OX=9606 GN=COPE PE=1 SV=3	0	121.327	55	12	38	12	1	308	34.5	5.12	129.73	12
FALSE	High	Master Protein	P22061	Protein-L-isoaspartate(D-aspartate) O-methyltransferase OS=Homo sapiens OX=9606 GN=PCMT1 PE=1 SV=4	0	119.857	66	13	30	13	1	227	24.6	7.21	86.6	13
FALSE	High	Master Protein	Q99614	Tetratricopeptide repeat protein 1 OS=Homo sapiens OX=9606 GN=TTC1 PE=1 SV=1	0	119.697	58	15	46	15	1	292	33.5	4.84	140.44	15
FALSE	High	Master Protein	P68371	Tubulin beta-4B chain OS=Homo sapiens OX=9606 GN=TUBB4B PE=1 SV=1	0	118.249	57	18	35	3	1	445	49.8	4.89	100.11	18
FALSE	High	Master Protein	P42704	Leucine-rich PPR motif-containing protein, mitochondrial OS=Homo sapiens OX=9606 GN=LRPPRC PE=1 SV=3	0	116.548	20	23	31	23	1	1394	157.8	6.13	88.77	23
FALSE	High	Master Protein	Q12907	Vesicular integral-membrane protein VIP36 OS=Homo sapiens OX=9606 GN=LMAN2 PE=1 SV=1	0	114.547	51	15	29	15	1	356	40.2	6.95	90.21	15
FALSE	High	Master Protein	Q96HS1	Serine/threonine-protein phosphatase PGAM5, mitochondrial OS=Homo sapiens OX=9606 GN=PGAM5 PE=1 SV=2	0	113.667	64	19	91	19	1	289	32	8.68	199.8	19
FALSE	High	Master Protein	P68363	Tubulin alpha-1B chain OS=Homo sapiens OX=9606 GN=TUBA1B PE=1 SV=1	0	112.777	52	17	36	1	1	451	50.1	5.06	110.21	17
FALSE	High	Master Protein	Q71U36	Tubulin alpha-1A chain OS=Homo sapiens OX=9606 GN=TUBA1A PE=1 SV=1	0	112.042	52	17	36	1	1	451	50.1	5.06	108.27	17
FALSE	High	Master Protein	P30084	Enoyl-CoA hydratase, mitochondrial OS=Homo sapiens OX=9606 GN=ECHS1 PE=1 SV=4	0	111.849	48	14	55	14	1	290	31.4	8.07	169.66	14
FALSE	High	Master Protein	P62701	40S ribosomal protein S4, X isoform OS=Homo sapiens OX=9606 GN=RPS4X PE=1 SV=2	0	111.13	53	17	79	17	1	263	29.6	10.15	201.2	17
FALSE	High	Master Protein	O95816	BAG family molecular chaperone regulator 2 OS=Homo sapiens OX=9606 GN=BAG2 PE=1 SV=1	0	109.512	61	12	34	12	1	211	23.8	6.7	105.75	12
FALSE	High	Master Protein	Q86X76	Deaminated glutathione amidase OS=Homo sapiens OX=9606 GN=NIT1 PE=1 SV=2	0	108.774	59	16	64	16	1	327	35.9	7.74	188.49	16
FALSE	High	Master Protein	Q9BYD3	39S ribosomal protein L4, mitochondrial OS=Homo sapiens OX=9606 GN=MRPL4 PE=1 SV=1	0	106.233	54	11	26	11	1	311	34.9	9.72	93.31	11
FALSE	High	Master Protein	P40937	Replication factor C subunit 5 OS=Homo sapiens OX=9606 GN=RFC5 PE=1 SV=1	0	106.033	59	16	28	16	1	340	38.5	7.2	80	16
FALSE	High	Master Protein	P05388	60S acidic ribosomal protein P0 OS=Homo sapiens OX=9606 GN=RPLP0 PE=1 SV=1	0	105.165	63	17	48	6	1	317	34.3	5.97	143.73	17
FALSE	High	Master Protein	Q13885	Tubulin beta-2A chain OS=Homo sapiens OX=9606 GN=TUBB2A PE=1 SV=1	0	104.918	52	16	31	2	1	445	49.9	4.89	90.59	16
FALSE	High	Master Protein	P12235	ADP/ATP translocase 1 OS=Homo sapiens OX=9606 GN=SLC25A4 PE=1 SV=4	0	103.232	53	16	41	4	1	298	33	9.76	122.22	16
FALSE	High	Master Protein	P12236	ADP/ATP translocase 3 OS=Homo sapiens OX=9606 GN=SLC25A6 PE=1 SV=4	0	101.896	56	17	46	2	1	298	32.8	9.74	126.61	17
FALSE	High	Master Protein	P21796	Voltage-dependent anion-selective channel protein 1 OS=Homo sapiens OX=9606 GN=VDAC1 PE=1 SV=2	0	101.013	65	14	35	13	1	283	30.8	8.54	115.11	14
FALSE	High	Master Protein	P51812	Ribosomal protein S6 kinase alpha-3 OS=Homo sapiens OX=9606 GN=RPS6KA3 PE=1 SV=1	0	100.812	28	16	37	16	1	740	83.7	6.89	108.67	16
FALSE	High	Master Protein	Q9H2W6	39S ribosomal protein L46, mitochondrial OS=Homo sapiens OX=9606 GN=MRPL46 PE=1 SV=1	0	100.081	49	13	62	13	1	279	31.7	7.05	176.59	13
FALSE	High	Master Protein	P49411	Elongation factor Tu, mitochondrial OS=Homo sapiens OX=9606 GN=TUFM PE=1 SV=2	0	99.958	52	21	42	21	1	452	49.5	7.61	103.01	21
FALSE	High	Master Protein	P15880	40S ribosomal protein S2 OS=Homo sapiens OX=9606 GN=RPS2 PE=1 SV=2	0	99.396	49	15	42	15	1	293	31.3	10.24	120.61	15
FALSE	High	Master Protein	Q9BQE3	Tubulin alpha-1C chain OS=Homo sapiens OX=9606 GN=TUBA1C PE=1 SV=1	0	97.574	48	16	33	1	1	449	49.9	5.1	97.27	16
FALSE	High	Master Protein	Q53GQ0	Very-long-chain 3-oxoacyl-CoA reductase OS=Homo sapiens OX=9606 GN=HSD17B12 PE=1 SV=2	0	97.572	55	14	26	14	1	312	34.3	9.32	77.4	14
FALSE	High	Master Protein	Q8NFF5	FAD synthase OS=Homo sapiens OX=9606 GN=FLAD1 PE=1 SV=1	0	97.447	38	14	26	14	1	587	65.2	6.93	79.37	14
FALSE	High	Master Protein	O43660	Pleiotropic regulator 1 OS=Homo sapiens OX=9606 GN=PLRG1 PE=1 SV=1	0	95.307	35	14	28	14	1	514	57.2	9.17	85.1	14
FALSE	High	Master Protein	Q14249	Endonuclease G, mitochondrial OS=Homo sapiens OX=9606 GN=ENDOG PE=1 SV=4	0	95.217	57	12	44	12	1	297	32.6	9.5	121.79	12
FALSE	High	Master Protein	P35232	Prohibitin OS=Homo sapiens OX=9606 GN=PHB PE=1 SV=1	0	95.118	84	17	30	17	1	272	29.8	5.76	91.85	17
FALSE	High	Master Protein	Q9Y676	28S ribosomal protein S18b, mitochondrial OS=Homo sapiens OX=9606 GN=MRPS18B PE=1 SV=1	0	94.572	63	11	31	11	1	258	29.4	9.38	105.44	11
FALSE	High	Master Protein	P20618	Proteasome subunit beta type-1 OS=Homo sapiens OX=9606 GN=PSMB1 PE=1 SV=2	0	94.134	65	14	29	14	1	241	26.5	8.13	77.83	14
FALSE	High	Master Protein	P62873	Guanine nucleotide-binding protein G(I)/G(S)/G(T) subunit beta-1 OS=Homo sapiens OX=9606 GN=GNB1 PE=1 SV=3	0	94.076	44	11	26	6	1	340	37.4	6	78.05	11
FALSE	High	Master Protein	P04406	Glyceraldehyde-3-phosphate dehydrogenase OS=Homo sapiens OX=9606 GN=GAPDH PE=1 SV=3	0	93.296	45	11	18	11	1	335	36	8.46	66.66	11
FALSE	High	Master Protein	P62879	Guanine nucleotide-binding protein G(I)/G(S)/G(T) subunit beta-2 OS=Homo sapiens OX=9606 GN=GNB2 PE=1 SV=3	0	91.103	44	11	26	5	1	340	37.3	6	73.54	11
FALSE	High	Master Protein	P05141	ADP/ATP translocase 2 OS=Homo sapiens OX=9606 GN=SLC25A5 PE=1 SV=7	0	90.812	47	17	51	6	1	298	32.8	9.69	132.02	17
FALSE	High	Master Protein	P23396	40S ribosomal protein S3 OS=Homo sapiens OX=9606 GN=RPS3 PE=1 SV=2	0	90.081	80	20	53	20	1	243	26.7	9.66	139.14	20
FALSE	High	Master Protein	Q9H9J2	39S ribosomal protein L44, mitochondrial OS=Homo sapiens OX=9606 GN=MRPL44 PE=1 SV=1	0	89.837	47	13	25	13	1	332	37.5	8.4	73.39	13
FALSE	High	Master Protein	O14818	Proteasome subunit alpha type-7 OS=Homo sapiens OX=9606 GN=PSMA7 PE=1 SV=1	0	89.59	61	13	35	13	1	248	27.9	8.46	88.3	13
FALSE	High	Master Protein	P62258	14-3-3 protein epsilon OS=Homo sapiens OX=9606 GN=YWHAE PE=1 SV=1	0	89.527	62	16	35	14	1	255	29.2	4.74	98.29	16
FALSE	High	Master Protein	Q9NXV2	BTB/POZ domain-containing protein KCTD5 OS=Homo sapiens OX=9606 GN=KCTD5 PE=1 SV=1	0	88.545	62	12	20	10	1	234	26.1	6.24	74.1	12
FALSE	High	Master Protein	P08238	Heat shock protein HSP 90-beta OS=Homo sapiens OX=9606 GN=HSP90AB1 PE=1 SV=4	0	86.553	28	17	25	9	1	724	83.2	5.03	70.95	17
FALSE	High	Master Protein	P07900	Heat shock protein HSP 90-alpha OS=Homo sapiens OX=9606 GN=HSP90AA1 PE=1 SV=5	0	84.988	26	18	31	10	1	732	84.6	5.02	68.06	18
FALSE	High	Master Protein	Q9Y2Z4	Tyrosine--tRNA ligase, mitochondrial OS=Homo sapiens OX=9606 GN=YARS2 PE=1 SV=2	0	84.968	36	12	20	12	1	477	53.2	8.98	63.11	12
FALSE	High	Master Protein	P35250	Replication factor C subunit 2 OS=Homo sapiens OX=9606 GN=RFC2 PE=1 SV=3	0	84.814	54	15	23	15	1	354	39.1	6.44	58.3	15
FALSE	High	Master Protein	P28066	Proteasome subunit alpha type-5 OS=Homo sapiens OX=9606 GN=PSMA5 PE=1 SV=3	0	84.343	59	10	23	10	1	241	26.4	4.79	73.08	10
FALSE	High	Master Protein	Q7L5D6	Golgi to ER traffic protein 4 homolog OS=Homo sapiens OX=9606 GN=GET4 PE=1 SV=1	0	83.899	43	11	31	11	1	327	36.5	5.41	93	11
FALSE	High	Master Protein	P11142	Heat shock cognate 71 kDa protein OS=Homo sapiens OX=9606 GN=HSPA8 PE=1 SV=1	0	83.705	33	16	31	13	1	646	70.9	5.52	74.18	16
FALSE	High	Master Protein	Q13162	Peroxiredoxin-4 OS=Homo sapiens OX=9606 GN=PRDX4 PE=1 SV=1	0	83.447	61	11	28	10	1	271	30.5	6.29	87.33	11
FALSE	High	Master Protein	P21912	Succinate dehydrogenase [ubiquinone] iron-sulfur subunit, mitochondrial OS=Homo sapiens OX=9606 GN=SDHB PE=1 SV=3	0	82.232	53	16	65	16	1	280	31.6	8.76	113.11	16
FALSE	High	Master Protein	Q8TAA5	GrpE protein homolog 2, mitochondrial OS=Homo sapiens OX=9606 GN=GRPEL2 PE=1 SV=1	0	82.039	59	14	34	14	1	225	25.4	7.72	91.14	14
FALSE	High	Master Protein	Q15365	Poly(rC)-binding protein 1 OS=Homo sapiens OX=9606 GN=PCBP1 PE=1 SV=2	0	81.252	80	15	24	12	1	356	37.5	7.09	68.92	15
FALSE	High	Master Protein	Q96A35	39S ribosomal protein L24, mitochondrial OS=Homo sapiens OX=9606 GN=MRPL24 PE=1 SV=1	0	81.114	66	13	38	13	1	216	24.9	9.29	76.72	13
FALSE	High	Master Protein	P53370	Nucleoside diphosphate-linked moiety X motif 6 OS=Homo sapiens OX=9606 GN=NUDT6 PE=1 SV=2	0	80.399	47	14	31	14	1	316	35.7	8	84.93	14
FALSE	High	Master Protein	P82930	28S ribosomal protein S34, mitochondrial OS=Homo sapiens OX=9606 GN=MRPS34 PE=1 SV=2	0	80.141	60	12	39	12	1	218	25.6	9.98	76.35	12
FALSE	High	Master Protein	P25787	Proteasome subunit alpha type-2 OS=Homo sapiens OX=9606 GN=PSMA2 PE=1 SV=2	0	79.9	47	9	22	9	1	234	25.9	7.43	68.54	9
FALSE	High	Master Protein	P49585	Choline-phosphate cytidylyltransferase A OS=Homo sapiens OX=9606 GN=PCYT1A PE=1 SV=2	0	79.051	39	11	18	6	1	367	41.7	7.25	56.6	11
FALSE	High	Master Protein	Q9Y3F4	Serine-threonine kinase receptor-associated protein OS=Homo sapiens OX=9606 GN=STRAP PE=1 SV=1	0	78.532	51	14	26	14	1	350	38.4	5.12	72.87	14
FALSE	High	Master Protein	Q06830	Peroxiredoxin-1 OS=Homo sapiens OX=9606 GN=PRDX1 PE=1 SV=1	0	78.151	70	13	41	11	1	199	22.1	8.13	87.66	13
FALSE	High	Master Protein	O43707	Alpha-actinin-4 OS=Homo sapiens OX=9606 GN=ACTN4 PE=1 SV=2	0	77.795	21	14	19	8	1	911	104.8	5.44	47.31	14
FALSE	High	Master Protein	Q8NI37	Protein phosphatase PTC7 homolog OS=Homo sapiens OX=9606 GN=PPTC7 PE=1 SV=1	0	77.73	52	9	21	9	1	304	32.6	5.19	82.8	9
FALSE	High	Master Protein	P63244	Receptor of activated protein C kinase 1 OS=Homo sapiens OX=9606 GN=RACK1 PE=1 SV=3	0	77.722	69	16	18	16	1	317	35.1	7.69	52.31	16
FALSE	High	Master Protein	Q9P015	39S ribosomal protein L15, mitochondrial OS=Homo sapiens OX=9606 GN=MRPL15 PE=1 SV=1	0	77.588	51	16	22	16	1	296	33.4	10.01	53.81	16
FALSE	High	Master Protein	P61247	40S ribosomal protein S3a OS=Homo sapiens OX=9606 GN=RPS3A PE=1 SV=2	0	77.059	47	15	35	15	1	264	29.9	9.73	75.71	15
FALSE	High	Master Protein	P22087	rRNA 2'-O-methyltransferase fibrillarin OS=Homo sapiens OX=9606 GN=FBL PE=1 SV=2	0	76.875	56	12	19	12	1	321	33.8	10.18	56.61	12
FALSE	High	Master Protein	P49720	Proteasome subunit beta type-3 OS=Homo sapiens OX=9606 GN=PSMB3 PE=1 SV=2	0	76.655	52	11	19	11	1	205	22.9	6.55	55.93	11
FALSE	High	Master Protein	P30519	Heme oxygenase 2 OS=Homo sapiens OX=9606 GN=HMOX2 PE=1 SV=2	0	76.324	47	11	17	11	1	316	36	5.41	60.46	11
FALSE	High	Master Protein	Q9BV79	Enoyl-[acyl-carrier-protein] reductase, mitochondrial OS=Homo sapiens OX=9606 GN=MECR PE=1 SV=2	0	75.841	35	12	42	12	1	373	40.4	8.76	97.46	12
FALSE	High	Master Protein	Q02978	Mitochondrial 2-oxoglutarate/malate carrier protein OS=Homo sapiens OX=9606 GN=SLC25A11 PE=1 SV=3	0	75.77	53	13	19	13	1	314	34	9.91	57.76	13
FALSE	High	Master Protein	Q13190	Syntaxin-5 OS=Homo sapiens OX=9606 GN=STX5 PE=1 SV=2	0	75.278	42	11	19	11	1	355	39.6	9.16	65.94	11
FALSE	High	Master Protein	P25786	Proteasome subunit alpha type-1 OS=Homo sapiens OX=9606 GN=PSMA1 PE=1 SV=1	0	75.255	47	11	29	11	1	263	29.5	6.61	76.24	11
FALSE	High	Master Protein	P46777	60S ribosomal protein L5 OS=Homo sapiens OX=9606 GN=RPL5 PE=1 SV=3	0	74.929	41	12	23	12	1	297	34.3	9.72	51.91	12
FALSE	High	Master Protein	P04899	Guanine nucleotide-binding protein G(i) subunit alpha-2 OS=Homo sapiens OX=9606 GN=GNAI2 PE=1 SV=3	0	74.426	56	15	22	8	1	355	40.4	5.54	60.82	15
FALSE	High	Master Protein	P52907	F-actin-capping protein subunit alpha-1 OS=Homo sapiens OX=9606 GN=CAPZA1 PE=1 SV=3	0	74.159	58	9	17	8	1	286	32.9	5.69	54.35	9
FALSE	High	Master Protein	P35249	Replication factor C subunit 4 OS=Homo sapiens OX=9606 GN=RFC4 PE=1 SV=2	0	73.748	48	15	22	15	1	363	39.7	8.02	61.84	15
FALSE	High	Master Protein	Q15738	Sterol-4-alpha-carboxylate 3-dehydrogenase, decarboxylating OS=Homo sapiens OX=9606 GN=NSDHL PE=1 SV=2	0	73.33	50	13	20	13	1	373	41.9	8.06	59.81	13
FALSE	High	Master Protein	Q7L2H7	Eukaryotic translation initiation factor 3 subunit M OS=Homo sapiens OX=9606 GN=EIF3M PE=1 SV=1	0	72.503	35	11	16	11	1	374	42.5	5.63	51.76	11
FALSE	High	Master Protein	P68104	Elongation factor 1-alpha 1 OS=Homo sapiens OX=9606 GN=EEF1A1 PE=1 SV=1	0	72.301	30	11	20	11	1	462	50.1	9.01	69.11	11
FALSE	High	Master Protein	Q99623	Prohibitin-2 OS=Homo sapiens OX=9606 GN=PHB2 PE=1 SV=2	0	71.964	54	14	27	14	1	299	33.3	9.83	69.72	14
FALSE	High	Master Protein	Q13155	Aminoacyl tRNA synthase complex-interacting multifunctional protein 2 OS=Homo sapiens OX=9606 GN=AIMP2 PE=1 SV=2	0	71.618	53	10	24	10	1	320	35.3	8.22	63.19	10
FALSE	High	Master Protein	P51148	Ras-related protein Rab-5C OS=Homo sapiens OX=9606 GN=RAB5C PE=1 SV=2	0	70.976	69	10	27	6	1	216	23.5	8.41	80.97	10
FALSE	High	Master Protein	P26599	Polypyrimidine tract-binding protein 1 OS=Homo sapiens OX=9606 GN=PTBP1 PE=1 SV=1	0	70.935	37	11	13	11	1	531	57.2	9.17	41.74	11
FALSE	High	Master Protein	Q16831	Uridine phosphorylase 1 OS=Homo sapiens OX=9606 GN=UPP1 PE=1 SV=1	0	70.798	57	15	19	15	1	310	33.9	7.88	51.07	15
FALSE	High	Master Protein	P62136	Serine/threonine-protein phosphatase PP1-alpha catalytic subunit OS=Homo sapiens OX=9606 GN=PPP1CA PE=1 SV=1	0	70.709	44	13	20	2	1	330	37.5	6.33	60.38	13
FALSE	High	Master Protein	Q6IN84	rRNA methyltransferase 1, mitochondrial OS=Homo sapiens OX=9606 GN=MRM1 PE=1 SV=1	0	70.198	41	11	22	11	1	353	38.6	7.94	58.55	11
FALSE	High	Master Protein	Q13084	39S ribosomal protein L28, mitochondrial OS=Homo sapiens OX=9606 GN=MRPL28 PE=1 SV=4	0	69.304	59	12	19	12	1	256	30.1	8.29	57.45	12
FALSE	High	Master Protein	P07910	Heterogeneous nuclear ribonucleoproteins C1/C2 OS=Homo sapiens OX=9606 GN=HNRNPC PE=1 SV=4	0	69.234	32	13	39	13	1	306	33.7	5.08	104.7	13
FALSE	High	Master Protein	P02533	Keratin, type I cytoskeletal 14 OS=Homo sapiens OX=9606 GN=KRT14 PE=1 SV=4	0	68.987	40	17	32	13	1	472	51.5	5.16	63.77	17
FALSE	High	Master Protein	Q9P035	Very-long-chain (3R)-3-hydroxyacyl-CoA dehydratase 3 OS=Homo sapiens OX=9606 GN=HACD3 PE=1 SV=2	0	68.896	27	9	20	9	1	362	43.1	8.94	65.1	9
FALSE	High	Master Protein	P61964	WD repeat-containing protein 5 OS=Homo sapiens OX=9606 GN=WDR5 PE=1 SV=1	0	68.265	49	12	19	12	1	334	36.6	8.27	47.34	12
FALSE	High	Master Protein	P54619	5'-AMP-activated protein kinase subunit gamma-1 OS=Homo sapiens OX=9606 GN=PRKAG1 PE=1 SV=1	0	67.686	49	13	19	13	1	331	37.6	6.92	51.54	13
FALSE	High	Master Protein	Q9NVS9	Pyridoxine-5'-phosphate oxidase OS=Homo sapiens OX=9606 GN=PNPO PE=1 SV=1	0	67.534	42	8	19	8	1	261	30	7.06	61.62	8
FALSE	High	Master Protein	P36873	Serine/threonine-protein phosphatase PP1-gamma catalytic subunit OS=Homo sapiens OX=9606 GN=PPP1CC PE=1 SV=1	0	66.855	41	12	19	1	1	323	37	6.54	56.68	12
FALSE	High	Master Protein	P19784	Casein kinase II subunit alpha' OS=Homo sapiens OX=9606 GN=CSNK2A2 PE=1 SV=1	0	66.689	45	11	14	10	1	350	41.2	8.56	46.36	11
FALSE	High	Master Protein	P60900	Proteasome subunit alpha type-6 OS=Homo sapiens OX=9606 GN=PSMA6 PE=1 SV=1	0	66.071	44	10	20	10	1	246	27.4	6.76	66.81	10
FALSE	High	Master Protein	P48556	26S proteasome non-ATPase regulatory subunit 8 OS=Homo sapiens OX=9606 GN=PSMD8 PE=1 SV=2	0	65.848	38	13	23	13	1	350	39.6	9.7	67.56	13
FALSE	High	Master Protein	P08670	Vimentin OS=Homo sapiens OX=9606 GN=VIM PE=1 SV=4	0	65.667	40	16	19	15	1	466	53.6	5.12	42.41	16
FALSE	High	Master Protein	P13647	Keratin, type II cytoskeletal 5 OS=Homo sapiens OX=9606 GN=KRT5 PE=1 SV=3	0	65.084	27	18	30	9	1	590	62.3	7.74	64.16	18
FALSE	High	Master Protein	P21964	Catechol O-methyltransferase OS=Homo sapiens OX=9606 GN=COMT PE=1 SV=2	0	65.011	48	9	11	9	1	271	30	5.47	42.38	9
FALSE	High	Master Protein	Q00325	Phosphate carrier protein, mitochondrial OS=Homo sapiens OX=9606 GN=SLC25A3 PE=1 SV=2	0	64.442	32	12	33	12	1	362	40.1	9.38	95.39	12
FALSE	High	Master Protein	Q7Z7H8	39S ribosomal protein L10, mitochondrial OS=Homo sapiens OX=9606 GN=MRPL10 PE=1 SV=3	0	64.423	47	8	20	8	1	261	29.3	9.58	66.65	8
FALSE	High	Master Protein	Q9H9B4	Sideroflexin-1 OS=Homo sapiens OX=9606 GN=SFXN1 PE=1 SV=4	0	64.302	48	12	22	10	1	322	35.6	9.07	61.53	12
FALSE	High	Master Protein	Q9NYK5	39S ribosomal protein L39, mitochondrial OS=Homo sapiens OX=9606 GN=MRPL39 PE=1 SV=3	0	64.196	44	12	20	12	1	338	38.7	7.65	51.03	12
FALSE	High	Master Protein	Q9Y5M8	Signal recognition particle receptor subunit beta OS=Homo sapiens OX=9606 GN=SRPRB PE=1 SV=3	0	63.766	52	11	21	11	1	271	29.7	9.04	70.49	11
FALSE	High	Master Protein	Q16763	Ubiquitin-conjugating enzyme E2 S OS=Homo sapiens OX=9606 GN=UBE2S PE=1 SV=2	0	63.319	65	11	24	11	1	222	23.8	8.38	66.51	11
FALSE	High	Master Protein	P45880	Voltage-dependent anion-selective channel protein 2 OS=Homo sapiens OX=9606 GN=VDAC2 PE=1 SV=2	0	63.307	54	11	22	11	1	294	31.5	7.56	72.98	11
FALSE	High	Master Protein	Q96AG4	Leucine-rich repeat-containing protein 59 OS=Homo sapiens OX=9606 GN=LRRC59 PE=1 SV=1	0	63.296	43	10	23	10	1	307	34.9	9.57	77.63	10
FALSE	High	Master Protein	P62140	Serine/threonine-protein phosphatase PP1-beta catalytic subunit OS=Homo sapiens OX=9606 GN=PPP1CB PE=1 SV=3	0	62.859	45	13	18	3	1	327	37.2	6.19	52.18	13
FALSE	High	Master Protein	Q96EY1	DnaJ homolog subfamily A member 3, mitochondrial OS=Homo sapiens OX=9606 GN=DNAJA3 PE=1 SV=2	0	62.301	34	13	22	13	1	480	52.5	9.26	52.97	13
FALSE	High	Master Protein	P78346	Ribonuclease P protein subunit p30 OS=Homo sapiens OX=9606 GN=RPP30 PE=1 SV=1	0	61.261	60	11	18	11	1	268	29.3	8.91	49.27	11
FALSE	High	Master Protein	P62906	60S ribosomal protein L10a OS=Homo sapiens OX=9606 GN=RPL10A PE=1 SV=2	0	60.728	40	9	18	9	1	217	24.8	9.94	50.3	9
FALSE	High	Master Protein	P25685	DnaJ homolog subfamily B member 1 OS=Homo sapiens OX=9606 GN=DNAJB1 PE=1 SV=4	0	60.718	39	14	37	13	1	340	38	8.63	75.68	14
FALSE	High	Master Protein	O95292	Vesicle-associated membrane protein-associated protein B/C OS=Homo sapiens OX=9606 GN=VAPB PE=1 SV=3	0	60.409	51	11	25	10	1	243	27.2	7.3	71.27	11
FALSE	High	Master Protein	P62714	Serine/threonine-protein phosphatase 2A catalytic subunit beta isoform OS=Homo sapiens OX=9606 GN=PPP2CB PE=1 SV=1	0	60.018	52	11	15	10	1	309	35.6	5.43	46.4	11
FALSE	High	Master Protein	P13804	Electron transfer flavoprotein subunit alpha, mitochondrial OS=Homo sapiens OX=9606 GN=ETFA PE=1 SV=1	0	59.864	51	12	14	12	1	333	35.1	8.38	38.47	12
FALSE	High	Master Protein	P08754	Guanine nucleotide-binding protein G(i) subunit alpha OS=Homo sapiens OX=9606 GN=GNAI3 PE=1 SV=3	0	59.804	46	12	16	6	1	354	40.5	5.69	41.05	12
FALSE	High	Master Protein	P54920	Alpha-soluble NSF attachment protein OS=Homo sapiens OX=9606 GN=NAPA PE=1 SV=3	0	59.799	60	12	13	12	1	295	33.2	5.36	44.65	12
FALSE	High	Master Protein	Q9BS16	Centromere protein K OS=Homo sapiens OX=9606 GN=CENPK PE=1 SV=1	0	59.497	39	9	14	9	1	269	31.6	4.89	47.23	9
FALSE	High	Master Protein	P40926	Malate dehydrogenase, mitochondrial OS=Homo sapiens OX=9606 GN=MDH2 PE=1 SV=3	0	59.309	34	9	12	9	1	338	35.5	8.68	46.92	9
FALSE	High	Master Protein	P25788	Proteasome subunit alpha type-3 OS=Homo sapiens OX=9606 GN=PSMA3 PE=1 SV=2	0	59.286	29	9	29	9	1	255	28.4	5.33	71.08	9
FALSE	High	Master Protein	O43765	Small glutamine-rich tetratricopeptide repeat-containing protein alpha OS=Homo sapiens OX=9606 GN=SGTA PE=1 SV=1	0	59.24	34	9	22	9	1	313	34	4.87	61.56	9
FALSE	High	Master Protein	Q96I24	Far upstream element-binding protein 3 OS=Homo sapiens OX=9606 GN=FUBP3 PE=1 SV=2	0	58.897	30	11	18	11	1	572	61.6	8.38	47.08	11
FALSE	High	Master Protein	P05198	Eukaryotic translation initiation factor 2 subunit 1 OS=Homo sapiens OX=9606 GN=EIF2S1 PE=1 SV=3	0	58.717	47	14	17	14	1	315	36.1	5.08	43.22	14
FALSE	High	Master Protein	O96008	Mitochondrial import receptor subunit TOM40 homolog OS=Homo sapiens OX=9606 GN=TOMM40 PE=1 SV=1	0	58.456	33	8	10	8	1	361	37.9	7.25	40.3	8
FALSE	High	Master Protein	P29692	Elongation factor 1-delta OS=Homo sapiens OX=9606 GN=EEF1D PE=1 SV=5	0	58.446	56	11	20	11	1	281	31.1	5.01	58.5	11
FALSE	High	Master Protein	Q8NHW5	60S acidic ribosomal protein P0-like OS=Homo sapiens OX=9606 GN=RPLP0P6 PE=5 SV=1	0	58.206	44	12	32	1	1	317	34.3	5.55	86.1	12
FALSE	High	Master Protein	P06493	Cyclin-dependent kinase 1 OS=Homo sapiens OX=9606 GN=CDK1 PE=1 SV=3	0	58.088	43	10	15	8	1	297	34.1	8.4	41.83	10
FALSE	High	Master Protein	Q9BTZ2	Dehydrogenase/reductase SDR family member 4 OS=Homo sapiens OX=9606 GN=DHRS4 PE=1 SV=3	0	57.658	43	9	14	9	1	278	29.5	8.56	48.42	9
FALSE	High	Master Protein	Q9BYD6	39S ribosomal protein L1, mitochondrial OS=Homo sapiens OX=9606 GN=MRPL1 PE=1 SV=2	0	57.644	38	12	20	12	1	325	36.9	8.78	46.95	12
FALSE	High	Master Protein	Q13889	General transcription factor IIH subunit 3 OS=Homo sapiens OX=9606 GN=GTF2H3 PE=1 SV=2	0	57.366	37	11	23	11	1	308	34.4	7.02	56.97	11
FALSE	High	Master Protein	P58107	Epiplakin OS=Homo sapiens OX=9606 GN=EPPK1 PE=1 SV=3	0	56.888	19	11	12	11	1	5088	555.3	5.62	33.8	11
FALSE	High	Master Protein	Q9Y224	RNA transcription, translation and transport factor protein OS=Homo sapiens OX=9606 GN=RTRAF PE=1 SV=1	0	56.634	55	11	15	11	1	244	28.1	6.65	43.16	11
FALSE	High	Master Protein	Q9Y6C9	Mitochondrial carrier homolog 2 OS=Homo sapiens OX=9606 GN=MTCH2 PE=1 SV=1	0	56.369	42	10	14	10	1	303	33.3	7.97	42.42	10
FALSE	High	Master Protein	P82933	28S ribosomal protein S9, mitochondrial OS=Homo sapiens OX=9606 GN=MRPS9 PE=1 SV=2	0	56.354	36	11	14	11	1	396	45.8	9.51	36.67	11
FALSE	High	Master Protein	P62424	60S ribosomal protein L7a OS=Homo sapiens OX=9606 GN=RPL7A PE=1 SV=2	0	56.273	42	13	21	13	1	266	30	10.61	56.91	13
FALSE	High	Master Protein	P09601	Heme oxygenase 1 OS=Homo sapiens OX=9606 GN=HMOX1 PE=1 SV=1	0	55.962	49	11	14	11	1	288	32.8	8.25	39.55	11
FALSE	High	Master Protein	Q9UBX3	Mitochondrial dicarboxylate carrier OS=Homo sapiens OX=9606 GN=SLC25A10 PE=1 SV=2	0	55.914	54	12	16	12	1	287	31.3	9.54	38.98	12
FALSE	High	Master Protein	Q6P2C8	Mediator of RNA polymerase II transcription subunit 27 OS=Homo sapiens OX=9606 GN=MED27 PE=1 SV=1	0	55.91	39	10	17	10	1	311	35.4	9.31	44.47	10
FALSE	High	Master Protein	P09001	39S ribosomal protein L3, mitochondrial OS=Homo sapiens OX=9606 GN=MRPL3 PE=1 SV=1	0	55.59	35	9	15	9	1	348	38.6	9.48	48.28	9
FALSE	High	Master Protein	Q14684	Ribosomal RNA processing protein 1 homolog B OS=Homo sapiens OX=9606 GN=RRP1B PE=1 SV=3	0	55.542	20	11	15	11	1	758	84.4	9.76	42.62	11
FALSE	High	Master Protein	Q9Y2Z0	Protein SGT1 homolog OS=Homo sapiens OX=9606 GN=SUGT1 PE=1 SV=3	0	55.395	33	11	13	11	1	365	41	5.16	38.8	11
FALSE	High	Master Protein	P36551	Oxygen-dependent coproporphyrinogen-III oxidase, mitochondrial OS=Homo sapiens OX=9606 GN=CPOX PE=1 SV=3	0	55.375	33	13	15	13	1	454	50.1	8.25	33.4	13
FALSE	High	Master Protein	P07195	L-lactate dehydrogenase B chain OS=Homo sapiens OX=9606 GN=LDHB PE=1 SV=2	0	55.296	37	11	20	10	1	334	36.6	6.05	38.82	11
FALSE	High	Master Protein	Q13825	Methylglutaconyl-CoA hydratase, mitochondrial OS=Homo sapiens OX=9606 GN=AUH PE=1 SV=1	0	55.035	32	11	19	11	1	339	35.6	9.48	57.13	11
FALSE	High	Master Protein	Q9H4P4	E3 ubiquitin-protein ligase NRDP1 OS=Homo sapiens OX=9606 GN=RNF41 PE=1 SV=2	0	55.015	38	8	16	8	1	317	35.9	6.14	41.66	8
FALSE	High	Master Protein	Q969Y2	tRNA modification GTPase GTPBP3, mitochondrial OS=Homo sapiens OX=9606 GN=GTPBP3 PE=1 SV=2	0	54.685	28	10	16	10	1	492	52	6.48	48.81	10
FALSE	High	Master Protein	Q9Y399	28S ribosomal protein S2, mitochondrial OS=Homo sapiens OX=9606 GN=MRPS2 PE=1 SV=1	0	54.535	41	13	35	13	1	296	33.2	9.26	81.74	13
FALSE	High	Master Protein	Q14204	Cytoplasmic dynein 1 heavy chain 1 OS=Homo sapiens OX=9606 GN=DYNC1H1 PE=1 SV=5	0	54.411	4	18	19	18	1	4646	532.1	6.4	33.59	18
FALSE	High	Master Protein	Q96QE5	Transcription elongation factor, mitochondrial OS=Homo sapiens OX=9606 GN=TEFM PE=1 SV=1	0	54.4	35	13	20	13	1	360	41.7	9.32	37.35	13
FALSE	High	Master Protein	P51572	B-cell receptor-associated protein 31 OS=Homo sapiens OX=9606 GN=BCAP31 PE=1 SV=3	0	54.055	32	9	17	9	1	246	28	8.44	39.26	9
FALSE	High	Master Protein	P24539	ATP synthase F(0) complex subunit B1, mitochondrial OS=Homo sapiens OX=9606 GN=ATP5PB PE=1 SV=2	0	53.714	48	10	18	10	1	256	28.9	9.36	45.33	10
FALSE	High	Master Protein	P61106	Ras-related protein Rab-14 OS=Homo sapiens OX=9606 GN=RAB14 PE=1 SV=4	0	53.621	66	10	18	9	1	215	23.9	6.21	54.42	10
FALSE	High	Master Protein	Q5HYK3	2-methoxy-6-polyprenyl-1,4-benzoquinol methylase, mitochondrial OS=Homo sapiens OX=9606 GN=COQ5 PE=1 SV=2	0	53.376	51	13	15	13	1	327	37.1	6.95	32.79	13
FALSE	High	Master Protein	Q9UJJ9	N-acetylglucosamine-1-phosphotransferase subunit gamma OS=Homo sapiens OX=9606 GN=GNPTG PE=1 SV=1	0	53.021	25	6	13	6	1	305	34	6.95	45.21	6
FALSE	High	Master Protein	O75367	Core histone macro-H2A.1 OS=Homo sapiens OX=9606 GN=MACROH2A1 PE=1 SV=4	0	52.634	31	10	14	10	1	372	39.6	9.79	39.35	10
FALSE	High	Master Protein	Q96DP5	Methionyl-tRNA formyltransferase, mitochondrial OS=Homo sapiens OX=9606 GN=MTFMT PE=1 SV=2	0	52.076	36	11	13	11	1	389	43.8	9.66	38.53	11
FALSE	High	Master Protein	O95983	Methyl-CpG-binding domain protein 3 OS=Homo sapiens OX=9606 GN=MBD3 PE=1 SV=1	0	51.75	40	11	13	11	1	291	32.8	5.34	33.17	11
FALSE	High	Master Protein	Q15404	Ras suppressor protein 1 OS=Homo sapiens OX=9606 GN=RSU1 PE=1 SV=3	0	51.554	43	8	13	8	1	277	31.5	8.65	39.11	8
FALSE	High	Master Protein	Q9P0L0	Vesicle-associated membrane protein-associated protein A OS=Homo sapiens OX=9606 GN=VAPA PE=1 SV=3	0	51.49	38	7	19	6	1	249	27.9	8.62	61.05	7
FALSE	High	Master Protein	Q96MX6	WD repeat-containing protein 92 OS=Homo sapiens OX=9606 GN=WDR92 PE=1 SV=1	0	51.132	40	10	12	10	1	357	39.7	8.09	37.27	10
FALSE	High	Master Protein	P05787	Keratin, type II cytoskeletal 8 OS=Homo sapiens OX=9606 GN=KRT8 PE=1 SV=7	0	51.067	29	14	18	9	1	483	53.7	5.59	42.97	14
FALSE	High	Master Protein	P51991	Heterogeneous nuclear ribonucleoprotein A3 OS=Homo sapiens OX=9606 GN=HNRNPA3 PE=1 SV=2	0	50.823	28	11	16	9	1	378	39.6	9.01	40.15	11
FALSE	High	Master Protein	O43819	Protein SCO2 homolog, mitochondrial OS=Homo sapiens OX=9606 GN=SCO2 PE=1 SV=3	0	50.482	37	8	18	8	1	266	29.8	8.85	52.89	8
FALSE	High	Master Protein	Q9Y5Y2	Cytosolic Fe-S cluster assembly factor NUBP2 OS=Homo sapiens OX=9606 GN=NUBP2 PE=1 SV=1	0	50.457	50	8	20	8	1	271	28.8	5.83	54.4	8
FALSE	High	Master Protein	Q13268	Dehydrogenase/reductase SDR family member 2, mitochondrial OS=Homo sapiens OX=9606 GN=DHRS2 PE=1 SV=4	0	50.134	46	10	19	10	1	280	29.9	9.01	54.56	10
FALSE	High	Master Protein	Q00403	Transcription initiation factor IIB OS=Homo sapiens OX=9606 GN=GTF2B PE=1 SV=1	0	50.086	40	12	15	12	1	316	34.8	8.35	38.51	12
FALSE	High	Master Protein	Q92600	CCR4-NOT transcription complex subunit 9 OS=Homo sapiens OX=9606 GN=CNOT9 PE=1 SV=1	0	49.993	43	12	15	12	1	299	33.6	8.03	36.12	12
FALSE	High	Master Protein	P02538	Keratin, type II cytoskeletal 6A OS=Homo sapiens OX=9606 GN=KRT6A PE=1 SV=3	0	49.586	27	15	23	5	1	564	60	8	47.94	15
FALSE	High	Master Protein	Q04637	Eukaryotic translation initiation factor 4 gamma 1 OS=Homo sapiens OX=9606 GN=EIF4G1 PE=1 SV=4	0	49.472	10	13	15	12	1	1599	175.4	5.33	26.83	13
FALSE	High	Master Protein	P27348	14-3-3 protein theta OS=Homo sapiens OX=9606 GN=YWHAQ PE=1 SV=1	0	49.457	49	10	18	6	1	245	27.7	4.78	48.89	10
FALSE	High	Master Protein	Q9Y5K5	Ubiquitin carboxyl-terminal hydrolase isozyme L5 OS=Homo sapiens OX=9606 GN=UCHL5 PE=1 SV=3	0	49.192	40	10	13	10	1	329	37.6	5.33	36.82	10
FALSE	High	Master Protein	Q9NQT5	Exosome complex component RRP40 OS=Homo sapiens OX=9606 GN=EXOSC3 PE=1 SV=3	0	49.172	43	8	11	8	1	275	29.6	8.1	34.16	8
FALSE	High	Master Protein	Q96DV4	39S ribosomal protein L38, mitochondrial OS=Homo sapiens OX=9606 GN=MRPL38 PE=1 SV=2	0	49.134	32	12	18	12	1	380	44.6	7.53	41.8	12
FALSE	High	Master Protein	Q9NZL4	Hsp70-binding protein 1 OS=Homo sapiens OX=9606 GN=HSPBP1 PE=1 SV=2	0	49.122	31	8	13	8	1	359	39.3	5.21	37.77	8
FALSE	High	Master Protein	P06748	Nucleophosmin OS=Homo sapiens OX=9606 GN=NPM1 PE=1 SV=2	0	49.111	27	6	10	6	1	294	32.6	4.78	34.01	6
FALSE	High	Master Protein	Q9BRJ2	39S ribosomal protein L45, mitochondrial OS=Homo sapiens OX=9606 GN=MRPL45 PE=1 SV=2	0	48.879	48	11	14	11	1	306	35.3	9.03	37.99	11
FALSE	High	Master Protein	Q5JU69	Torsin-2A OS=Homo sapiens OX=9606 GN=TOR2A PE=2 SV=1	0	48.597	30	6	11	5	1	321	35.7	7.97	38.92	6
FALSE	High	Master Protein	Q9UDY4	DnaJ homolog subfamily B member 4 OS=Homo sapiens OX=9606 GN=DNAJB4 PE=1 SV=1	0	48.57	38	11	16	10	1	337	37.8	8.5	38.59	11
FALSE	High	Master Protein	O00743	Serine/threonine-protein phosphatase 6 catalytic subunit OS=Homo sapiens OX=9606 GN=PPP6C PE=1 SV=1	0	48.528	42	10	16	10	1	305	35.1	5.69	41.93	10
FALSE	High	Master Protein	Q14331	Protein FRG1 OS=Homo sapiens OX=9606 GN=FRG1 PE=1 SV=1	0	48.424	39	9	12	9	1	258	29.2	9.01	30.22	9
FALSE	High	Master Protein	Q9NRX1	RNA-binding protein PNO1 OS=Homo sapiens OX=9606 GN=PNO1 PE=1 SV=1	0	48.25	37	8	14	8	1	252	27.9	9.73	35.76	8
FALSE	High	Master Protein	Q9H3R5	Centromere protein H OS=Homo sapiens OX=9606 GN=CENPH PE=1 SV=1	0	47.954	47	11	16	11	1	247	28.5	5.29	39.57	11
FALSE	High	Master Protein	Q07021	Complement component 1 Q subcomponent-binding protein, mitochondrial OS=Homo sapiens OX=9606 GN=C1QBP PE=1 SV=1	0	47.503	32	5	9	5	1	282	31.3	4.84	31.51	5
FALSE	High	Master Protein	P63104	14-3-3 protein zeta/delta OS=Homo sapiens OX=9606 GN=YWHAZ PE=1 SV=1	0	47.398	36	8	16	5	1	245	27.7	4.79	41.07	8
FALSE	High	Master Protein	Q86XL3	Ankyrin repeat and LEM domain-containing protein 2 OS=Homo sapiens OX=9606 GN=ANKLE2 PE=1 SV=4	0	47.364	14	11	15	11	1	938	104.1	7.09	31.18	11
FALSE	High	Master Protein	P62241	40S ribosomal protein S8 OS=Homo sapiens OX=9606 GN=RPS8 PE=1 SV=2	0	47.333	46	8	23	8	1	208	24.2	10.32	62.81	8
FALSE	High	Master Protein	Q15555	Microtubule-associated protein RP/EB family member 2 OS=Homo sapiens OX=9606 GN=MAPRE2 PE=1 SV=1	0	47.259	28	7	12	7	1	327	37	5.57	35.69	7
FALSE	High	Master Protein	P20336	Ras-related protein Rab-3A OS=Homo sapiens OX=9606 GN=RAB3A PE=1 SV=1	0	47.257	55	10	18	3	1	220	25	5.03	50.02	10
FALSE	High	Master Protein	P51948	CDK-activating kinase assembly factor MAT1 OS=Homo sapiens OX=9606 GN=MNAT1 PE=1 SV=1	0	47.244	32	8	10	8	1	309	35.8	6.09	33.49	8
FALSE	High	Master Protein	Q8TC12	Retinol dehydrogenase 11 OS=Homo sapiens OX=9606 GN=RDH11 PE=1 SV=2	0	47.238	36	8	13	8	1	318	35.4	8.82	37.11	8
FALSE	High	Master Protein	P08865	40S ribosomal protein SA OS=Homo sapiens OX=9606 GN=RPSA PE=1 SV=4	0	47.186	46	9	13	9	1	295	32.8	4.87	49.12	9
FALSE	High	Master Protein	Q8NBN7	Retinol dehydrogenase 13 OS=Homo sapiens OX=9606 GN=RDH13 PE=1 SV=2	0	47.119	42	11	15	11	1	331	35.9	8.1	40.77	11
FALSE	High	Master Protein	Q5SW79	Centrosomal protein of 170 kDa OS=Homo sapiens OX=9606 GN=CEP170 PE=1 SV=1	0	47.113	9	10	12	10	1	1584	175.2	7.11	31.07	10
FALSE	High	Master Protein	P27635	60S ribosomal protein L10 OS=Homo sapiens OX=9606 GN=RPL10 PE=1 SV=4	0	46.89	44	8	18	8	1	214	24.6	10.08	45.65	8
FALSE	High	Master Protein	Q8N5Z5	BTB/POZ domain-containing protein KCTD17 OS=Homo sapiens OX=9606 GN=KCTD17 PE=1 SV=3	0	46.832	30	9	13	8	1	321	35.6	4.86	38.33	9
FALSE	High	Master Protein	P20339	Ras-related protein Rab-5A OS=Homo sapiens OX=9606 GN=RAB5A PE=1 SV=2	0	46.822	58	9	20	5	1	215	23.6	8.15	50.73	9
FALSE	High	Master Protein	P25789	Proteasome subunit alpha type-4 OS=Homo sapiens OX=9606 GN=PSMA4 PE=1 SV=1	0	46.744	35	8	19	8	1	261	29.5	7.72	45.71	8
FALSE	High	Master Protein	P13797	Plastin-3 OS=Homo sapiens OX=9606 GN=PLS3 PE=1 SV=4	0	46.721	27	14	14	14	1	630	70.8	5.6	31.87	14
FALSE	High	Master Protein	Q9NVD7	Alpha-parvin OS=Homo sapiens OX=9606 GN=PARVA PE=1 SV=1	0	46.666	31	12	18	10	1	372	42.2	5.95	40.8	12
FALSE	High	Master Protein	O75822	Eukaryotic translation initiation factor 3 subunit J OS=Homo sapiens OX=9606 GN=EIF3J PE=1 SV=2	0	46.589	41	11	14	11	1	258	29	4.83	35.61	11
FALSE	High	Master Protein	P38646	Stress-70 protein, mitochondrial OS=Homo sapiens OX=9606 GN=HSPA9 PE=1 SV=2	0	45.555	24	12	14	12	1	679	73.6	6.16	32.03	12
FALSE	High	Master Protein	A6NLU0	Ret finger protein-like 4A OS=Homo sapiens OX=9606 GN=RFPL4A PE=1 SV=3	0	45.384	31	8	13	1	1	287	32.2	7.69	37.52	8
FALSE	High	Master Protein	Q9P2E9	Ribosome-binding protein 1 OS=Homo sapiens OX=9606 GN=RRBP1 PE=1 SV=5	0	45.178	7	6	13	6	1	1410	152.4	8.6	38.38	6
FALSE	High	Master Protein	Q8WXX5	DnaJ homolog subfamily C member 9 OS=Homo sapiens OX=9606 GN=DNAJC9 PE=1 SV=1	0	45.161	41	8	10	8	1	260	29.9	5.73	28.79	8
FALSE	High	Master Protein	Q13868	Exosome complex component RRP4 OS=Homo sapiens OX=9606 GN=EXOSC2 PE=1 SV=2	0	45.158	39	8	12	8	1	293	32.8	7.5	38.3	8
FALSE	High	Master Protein	F8VTS6	Ret finger protein-like 4A-like protein 1 OS=Homo sapiens OX=9606 GN=RFPL4AL1 PE=2 SV=1	0	45.123	31	8	13	1	1	287	32.2	7.5	36.36	8
FALSE	High	Master Protein	Q8NCW5	NAD(P)H-hydrate epimerase OS=Homo sapiens OX=9606 GN=NAXE PE=1 SV=2	0	45.09	45	9	15	9	1	288	31.7	7.66	35.04	9
FALSE	High	Master Protein	Q96S55	ATPase WRNIP1 OS=Homo sapiens OX=9606 GN=WRNIP1 PE=1 SV=2	0	45.039	18	10	14	10	1	665	72.1	6.1	33.63	10
FALSE	High	Master Protein	Q9Y277	Voltage-dependent anion-selective channel protein 3 OS=Homo sapiens OX=9606 GN=VDAC3 PE=1 SV=1	0	44.977	35	7	15	6	1	283	30.6	8.66	46.3	7
FALSE	High	Master Protein	O95782	AP-2 complex subunit alpha-1 OS=Homo sapiens OX=9606 GN=AP2A1 PE=1 SV=3	0	44.934	12	9	14	9	1	977	107.5	7.03	38.95	9
FALSE	High	Master Protein	P07355	Annexin A2 OS=Homo sapiens OX=9606 GN=ANXA2 PE=1 SV=2	0	44.804	35	9	11	9	1	339	38.6	7.75	28.45	9
FALSE	High	Master Protein	P41247	Patatin-like phospholipase domain-containing protein 4 OS=Homo sapiens OX=9606 GN=PNPLA4 PE=1 SV=3	0	44.57	51	11	14	11	1	253	28	9.11	34.08	11
FALSE	High	Master Protein	Q86Y82	Syntaxin-12 OS=Homo sapiens OX=9606 GN=STX12 PE=1 SV=1	0	44.428	49	9	10	9	1	276	31.6	5.59	34.1	9
FALSE	High	Master Protein	Q02252	Methylmalonate-semialdehyde dehydrogenase [acylating], mitochondrial OS=Homo sapiens OX=9606 GN=ALDH6A1 PE=1 SV=2	0	44.423	28	13	15	13	1	535	57.8	8.5	31.78	13
FALSE	High	Master Protein	Q9HBH5	Retinol dehydrogenase 14 OS=Homo sapiens OX=9606 GN=RDH14 PE=1 SV=1	0	44.404	36	9	12	9	1	336	36.8	8.79	30.55	9
FALSE	High	Master Protein	P32322	Pyrroline-5-carboxylate reductase 1, mitochondrial OS=Homo sapiens OX=9606 GN=PYCR1 PE=1 SV=2	0	44.277	35	8	11	7	1	319	33.3	7.61	26.32	8
FALSE	High	Master Protein	Q9NXK8	F-box/LRR-repeat protein 12 OS=Homo sapiens OX=9606 GN=FBXL12 PE=1 SV=1	0	44.081	36	8	12	8	1	326	37	8.79	26.51	8
FALSE	High	Master Protein	P10636	Microtubule-associated protein tau OS=Homo sapiens OX=9606 GN=MAPT PE=1 SV=5	0	44.071	18	9	15	9	1	758	78.9	6.71	47.69	9
FALSE	High	Master Protein	P61020	Ras-related protein Rab-5B OS=Homo sapiens OX=9606 GN=RAB5B PE=1 SV=1	0	44.064	45	8	20	4	1	215	23.7	8.13	49.86	8
FALSE	High	Master Protein	O95819	Mitogen-activated protein kinase kinase kinase kinase 4 OS=Homo sapiens OX=9606 GN=MAP4K4 PE=1 SV=2	0	44.016	10	11	14	5	1	1239	142	7.46	30.54	11
FALSE	High	Master Protein	P31943	Heterogeneous nuclear ribonucleoprotein H OS=Homo sapiens OX=9606 GN=HNRNPH1 PE=1 SV=4	0	43.987	22	6	10	3	1	449	49.2	6.3	32.19	6
FALSE	High	Master Protein	P31946	14-3-3 protein beta/alpha OS=Homo sapiens OX=9606 GN=YWHAB PE=1 SV=3	0	43.979	41	9	17	4	1	246	28.1	4.83	37.33	9
FALSE	High	Master Protein	P60709	Actin, cytoplasmic 1 OS=Homo sapiens OX=9606 GN=ACTB PE=1 SV=1	0	43.913	33	9	13	4	1	375	41.7	5.48	30.83	9
FALSE	High	Master Protein	O14654	Insulin receptor substrate 4 OS=Homo sapiens OX=9606 GN=IRS4 PE=1 SV=1	0	43.773	11	12	13	12	1	1257	133.7	8.44	32.01	12
FALSE	High	Master Protein	O75489	NADH dehydrogenase [ubiquinone] iron-sulfur protein 3, mitochondrial OS=Homo sapiens OX=9606 GN=NDUFS3 PE=1 SV=1	0	43.487	35	8	10	8	1	264	30.2	7.5	32.19	8
FALSE	High	Master Protein	Q9GZS3	WD repeat-containing protein 61 OS=Homo sapiens OX=9606 GN=WDR61 PE=1 SV=1	0	43.193	35	7	10	7	1	305	33.6	5.47	29.72	7
FALSE	High	Master Protein	Q9BWF3	RNA-binding protein 4 OS=Homo sapiens OX=9606 GN=RBM4 PE=1 SV=1	0	43.175	43	11	12	11	1	364	40.3	7.08	27.27	11
FALSE	High	Master Protein	P50213	Isocitrate dehydrogenase [NAD] subunit alpha, mitochondrial OS=Homo sapiens OX=9606 GN=IDH3A PE=1 SV=1	0	43.153	28	8	13	8	1	366	39.6	6.92	32.81	8
FALSE	High	Master Protein	P12814	Alpha-actinin-1 OS=Homo sapiens OX=9606 GN=ACTN1 PE=1 SV=2	0	43.104	12	8	9	2	1	892	103	5.41	26.02	8
FALSE	High	Master Protein	Q9HAV0	Guanine nucleotide-binding protein subunit beta-4 OS=Homo sapiens OX=9606 GN=GNB4 PE=1 SV=3	0	42.746	31	8	13	5	1	340	37.5	6	34.07	8
FALSE	High	Master Protein	Q9UKM9	RNA-binding protein Raly OS=Homo sapiens OX=9606 GN=RALY PE=1 SV=1	0	42.68	30	10	22	10	1	306	32.4	9.17	57.51	10
FALSE	High	Master Protein	Q6P087	Mitochondrial mRNA pseudouridine synthase RPUSD3 OS=Homo sapiens OX=9606 GN=RPUSD3 PE=1 SV=3	0	42.615	34	9	11	9	1	351	38.4	10.32	30.76	9
FALSE	High	Master Protein	Q02878	60S ribosomal protein L6 OS=Homo sapiens OX=9606 GN=RPL6 PE=1 SV=3	0	42.302	34	10	15	10	1	288	32.7	10.58	38.81	10
FALSE	High	Master Protein	P04075	Fructose-bisphosphate aldolase A OS=Homo sapiens OX=9606 GN=ALDOA PE=1 SV=2	0	42.282	35	9	13	9	1	364	39.4	8.09	36.21	9
FALSE	High	Master Protein	Q9UN81	LINE-1 retrotransposable element ORF1 protein OS=Homo sapiens OX=9606 GN=L1RE1 PE=1 SV=1	0	42.13	33	11	17	11	1	338	40	9.51	41.66	11
FALSE	High	Master Protein	Q9Y5K3	Choline-phosphate cytidylyltransferase B OS=Homo sapiens OX=9606 GN=PCYT1B PE=1 SV=1	0	42.055	20	6	10	1	1	369	41.9	6.4	26.46	6
FALSE	High	Master Protein	P04792	Heat shock protein beta-1 OS=Homo sapiens OX=9606 GN=HSPB1 PE=1 SV=2	0	41.948	41	9	14	9	1	205	22.8	6.4	39.89	9
FALSE	High	Master Protein	Q9H3N1	Thioredoxin-related transmembrane protein 1 OS=Homo sapiens OX=9606 GN=TMX1 PE=1 SV=1	0	41.705	30	12	18	12	1	280	31.8	4.98	33.83	12
FALSE	High	Master Protein	Q5T653	39S ribosomal protein L2, mitochondrial OS=Homo sapiens OX=9606 GN=MRPL2 PE=1 SV=2	0	41.539	31	7	12	7	1	305	33.3	11.3	31.82	7
FALSE	High	Master Protein	Q9BSV6	tRNA-splicing endonuclease subunit Sen34 OS=Homo sapiens OX=9606 GN=TSEN34 PE=1 SV=1	0	41.433	42	11	14	11	1	310	33.6	8.43	34.38	11
FALSE	High	Master Protein	Q9BYD2	39S ribosomal protein L9, mitochondrial OS=Homo sapiens OX=9606 GN=MRPL9 PE=1 SV=2	0	41.415	35	9	15	9	1	267	30.2	10.08	40.43	9
FALSE	High	Master Protein	Q8N0Z8	tRNA pseudouridine synthase-like 1 OS=Homo sapiens OX=9606 GN=PUSL1 PE=1 SV=1	0	41.328	36	9	16	9	1	303	33.2	9.85	50.66	9
FALSE	High	Master Protein	P49406	39S ribosomal protein L19, mitochondrial OS=Homo sapiens OX=9606 GN=MRPL19 PE=1 SV=2	0	41.15	41	12	18	12	1	292	33.5	9.5	39.52	12
FALSE	High	Master Protein	Q6UXV4	MICOS complex subunit MIC27 OS=Homo sapiens OX=9606 GN=APOOL PE=1 SV=1	0	41.084	45	9	11	9	1	268	29.1	9.52	25.86	9
FALSE	High	Master Protein	Q15366	Poly(rC)-binding protein 2 OS=Homo sapiens OX=9606 GN=PCBP2 PE=1 SV=1	0	41.058	35	8	13	5	1	365	38.6	6.79	35.45	8
FALSE	High	Master Protein	P19387	DNA-directed RNA polymerase II subunit RPB3 OS=Homo sapiens OX=9606 GN=POLR2C PE=1 SV=2	0	41.01	41	8	10	8	1	275	31.4	4.92	28.04	8
FALSE	High	Master Protein	Q6P1J9	Parafibromin OS=Homo sapiens OX=9606 GN=CDC73 PE=1 SV=1	0	40.941	24	13	14	13	1	531	60.5	9.61	32.32	13
FALSE	High	Master Protein	Q96DF8	Splicing factor ESS-2 homolog OS=Homo sapiens OX=9606 GN=ESS2 PE=1 SV=1	0	40.642	19	7	11	7	1	476	52.5	7.56	32.94	7
FALSE	High	Master Protein	Q9Y3C0	WASH complex subunit 3 OS=Homo sapiens OX=9606 GN=WASHC3 PE=1 SV=1	0	40.533	52	7	9	7	1	194	21.2	4.46	31.3	7
FALSE	High	Master Protein	Q9H3G5	Probable serine carboxypeptidase CPVL OS=Homo sapiens OX=9606 GN=CPVL PE=1 SV=2	0	40.344	20	9	14	9	1	476	54.1	5.62	34.56	9
FALSE	High	Master Protein	Q15024	Exosome complex component RRP42 OS=Homo sapiens OX=9606 GN=EXOSC7 PE=1 SV=3	0	39.381	36	8	12	8	1	291	31.8	5.19	28.62	8
FALSE	High	Master Protein	Q7KZN9	Cytochrome c oxidase assembly protein COX15 homolog OS=Homo sapiens OX=9606 GN=COX15 PE=1 SV=1	0	39.133	21	7	11	7	1	410	46	9.82	30.08	7
FALSE	High	Master Protein	Q7L0Y3	tRNA methyltransferase 10 homolog C OS=Homo sapiens OX=9606 GN=TRMT10C PE=1 SV=2	0	38.98	36	13	13	13	1	403	47.3	9.36	23.63	13
FALSE	High	Master Protein	Q14165	Malectin OS=Homo sapiens OX=9606 GN=MLEC PE=1 SV=1	0	38.826	32	7	11	7	1	292	32.2	5.41	30.04	7
FALSE	High	Master Protein	P56537	Eukaryotic translation initiation factor 6 OS=Homo sapiens OX=9606 GN=EIF6 PE=1 SV=1	0	38.558	41	6	8	6	1	245	26.6	4.68	23.4	6
FALSE	High	Master Protein	Q96CM3	Mitochondrial RNA pseudouridine synthase RPUSD4 OS=Homo sapiens OX=9606 GN=RPUSD4 PE=1 SV=1	0	38.428	34	8	13	8	1	377	42.2	9.88	32.62	8
FALSE	High	Master Protein	O43684	Mitotic checkpoint protein BUB3 OS=Homo sapiens OX=9606 GN=BUB3 PE=1 SV=1	0	38.384	41	10	17	10	1	328	37.1	6.84	36.79	10
FALSE	High	Master Protein	Q00839	Heterogeneous nuclear ribonucleoprotein U OS=Homo sapiens OX=9606 GN=HNRNPU PE=1 SV=6	0	38.375	11	8	12	8	1	825	90.5	6	29.28	8
FALSE	High	Master Protein	P07858	Cathepsin B OS=Homo sapiens OX=9606 GN=CTSB PE=1 SV=3	0	38.168	25	6	10	6	1	339	37.8	6.3	31.03	6
FALSE	High	Master Protein	P61289	Proteasome activator complex subunit 3 OS=Homo sapiens OX=9606 GN=PSME3 PE=1 SV=1	0	38.002	35	8	12	8	1	254	29.5	5.95	32.75	8
FALSE	High	Master Protein	O14828	Secretory carrier-associated membrane protein 3 OS=Homo sapiens OX=9606 GN=SCAMP3 PE=1 SV=3	0	37.83	27	5	10	5	1	347	38.3	7.64	40.34	5
FALSE	High	Master Protein	O15400	Syntaxin-7 OS=Homo sapiens OX=9606 GN=STX7 PE=1 SV=4	0	37.616	39	7	13	7	1	261	29.8	5.55	38.88	7
FALSE	High	Master Protein	Q96EQ0	Small glutamine-rich tetratricopeptide repeat-containing protein beta OS=Homo sapiens OX=9606 GN=SGTB PE=1 SV=1	0	37.448	29	8	13	8	1	304	33.4	4.92	35.57	8
FALSE	High	Master Protein	P50402	Emerin OS=Homo sapiens OX=9606 GN=EMD PE=1 SV=1	0	37.428	42	9	13	9	1	254	29	5.5	25.36	9
FALSE	High	Master Protein	Q96HI0	Sentrin-specific protease 5 OS=Homo sapiens OX=9606 GN=SENP5 PE=1 SV=3	0	37.136	10	8	13	8	1	755	86.6	9.17	29.79	8
FALSE	High	Master Protein	P62753	40S ribosomal protein S6 OS=Homo sapiens OX=9606 GN=RPS6 PE=1 SV=1	0	37.112	24	7	19	7	1	249	28.7	10.84	57.05	7
FALSE	High	Master Protein	Q8NBU5	ATPase family AAA domain-containing protein 1 OS=Homo sapiens OX=9606 GN=ATAD1 PE=1 SV=1	0	37.035	28	8	8	8	1	361	40.7	6.9	24.35	8
FALSE	High	Master Protein	O75569	Interferon-inducible double-stranded RNA-dependent protein kinase activator A OS=Homo sapiens OX=9606 GN=PRKRA PE=1 SV=1	0	37.024	32	7	8	7	1	313	34.4	8.41	24.26	7
FALSE	High	Master Protein	Q9NWS0	PIH1 domain-containing protein 1 OS=Homo sapiens OX=9606 GN=PIH1D1 PE=1 SV=1	0	36.978	38	9	10	9	1	290	32.3	5.14	27.11	9
FALSE	High	Master Protein	P40938	Replication factor C subunit 3 OS=Homo sapiens OX=9606 GN=RFC3 PE=1 SV=2	0	36.971	31	9	10	9	1	356	40.5	8.34	24.69	9
FALSE	High	Master Protein	Q8IZ81	ELMO domain-containing protein 2 OS=Homo sapiens OX=9606 GN=ELMOD2 PE=1 SV=1	0	36.871	29	7	9	7	1	293	34.9	8.05	24.07	7
FALSE	High	Master Protein	O75934	Pre-mRNA-splicing factor SPF27 OS=Homo sapiens OX=9606 GN=BCAS2 PE=1 SV=1	0	36.692	41	8	10	8	1	225	26.1	5.66	27.42	8
FALSE	High	Master Protein	Q13505	Metaxin-1 OS=Homo sapiens OX=9606 GN=MTX1 PE=1 SV=3	0	36.62	21	9	12	9	1	466	51.4	9.79	24.56	9
FALSE	High	Master Protein	P48739	Phosphatidylinositol transfer protein beta isoform OS=Homo sapiens OX=9606 GN=PITPNB PE=1 SV=2	0	36.407	38	11	15	11	1	271	31.5	6.87	30.34	11
FALSE	High	Master Protein	Q9UHG2	ProSAAS OS=Homo sapiens OX=9606 GN=PCSK1N PE=1 SV=1	0	36.34	38	7	13	7	1	260	27.4	6.62	35.82	7
FALSE	High	Master Protein	O60762	Dolichol-phosphate mannosyltransferase subunit 1 OS=Homo sapiens OX=9606 GN=DPM1 PE=1 SV=1	0	36.208	43	8	9	8	1	260	29.6	9.57	28.43	8
FALSE	High	Master Protein	Q9NZ01	Very-long-chain enoyl-CoA reductase OS=Homo sapiens OX=9606 GN=TECR PE=1 SV=1	0	36.113	33	12	19	12	1	308	36	9.45	28.75	12
FALSE	High	Master Protein	P51946	Cyclin-H OS=Homo sapiens OX=9606 GN=CCNH PE=1 SV=1	0	36.068	29	8	8	8	1	323	37.6	7.15	24.1	8
FALSE	High	Master Protein	Q9BRJ7	Tudor-interacting repair regulator protein OS=Homo sapiens OX=9606 GN=NUDT16L1 PE=1 SV=1	0	35.5	45	8	10	8	1	211	23.3	8.91	23.84	8
FALSE	High	Master Protein	Q9NX20	39S ribosomal protein L16, mitochondrial OS=Homo sapiens OX=9606 GN=MRPL16 PE=1 SV=1	0	35.439	27	6	13	6	1	251	28.4	10.13	29.45	6
FALSE	High	Master Protein	Q9UIV1	CCR4-NOT transcription complex subunit 7 OS=Homo sapiens OX=9606 GN=CNOT7 PE=1 SV=3	0	35.319	30	6	7	6	1	285	32.7	4.84	24.52	6
FALSE	High	Master Protein	P20338	Ras-related protein Rab-4A OS=Homo sapiens OX=9606 GN=RAB4A PE=1 SV=3	0	35.306	46	9	15	8	1	218	24.4	6.07	38.34	9
FALSE	High	Master Protein	P18124	60S ribosomal protein L7 OS=Homo sapiens OX=9606 GN=RPL7 PE=1 SV=1	0	35.278	36	11	17	11	1	248	29.2	10.65	36.69	11
FALSE	High	Master Protein	Q9Y265	RuvB-like 1 OS=Homo sapiens OX=9606 GN=RUVBL1 PE=1 SV=1	0	35.222	24	8	12	8	1	456	50.2	6.42	24.87	8
FALSE	High	Master Protein	P22626	Heterogeneous nuclear ribonucleoproteins A2/B1 OS=Homo sapiens OX=9606 GN=HNRNPA2B1 PE=1 SV=2	0	34.975	32	11	16	9	1	353	37.4	8.95	32.4	11
FALSE	High	Master Protein	Q9UQB8	Brain-specific angiogenesis inhibitor 1-associated protein 2 OS=Homo sapiens OX=9606 GN=BAIAP2 PE=1 SV=1	0	34.962	17	9	11	9	1	552	60.8	8.9	19.28	9
FALSE	High	Master Protein	Q04917	14-3-3 protein eta OS=Homo sapiens OX=9606 GN=YWHAH PE=1 SV=4	0	34.742	32	7	13	4	1	246	28.2	4.84	28.64	7
FALSE	High	Master Protein	Q7Z434	Mitochondrial antiviral-signaling protein OS=Homo sapiens OX=9606 GN=MAVS PE=1 SV=2	0	34.731	23	7	10	7	1	540	56.5	5.52	30.77	7
FALSE	High	Master Protein	P43897	Elongation factor Ts, mitochondrial OS=Homo sapiens OX=9606 GN=TSFM PE=1 SV=2	0	34.498	35	8	10	8	1	325	35.4	8.38	24.95	8
FALSE	High	Master Protein	Q9BVK6	Transmembrane emp24 domain-containing protein 9 OS=Homo sapiens OX=9606 GN=TMED9 PE=1 SV=2	0	34.429	26	6	10	5	1	235	27.3	8.02	31.91	6
FALSE	High	Master Protein	P50454	Serpin H1 OS=Homo sapiens OX=9606 GN=SERPINH1 PE=1 SV=2	0	34.066	25	8	8	8	1	418	46.4	8.69	20.34	8
FALSE	High	Master Protein	Q14498	RNA-binding protein 39 OS=Homo sapiens OX=9606 GN=RBM39 PE=1 SV=2	0	34.003	20	8	8	8	1	530	59.3	10.1	20.8	8
FALSE	High	Master Protein	P55735	Protein SEC13 homolog OS=Homo sapiens OX=9606 GN=SEC13 PE=1 SV=3	0	33.861	23	5	7	5	1	322	35.5	5.48	26.97	5
FALSE	High	Master Protein	Q3ZCQ8	Mitochondrial import inner membrane translocase subunit TIM50 OS=Homo sapiens OX=9606 GN=TIMM50 PE=1 SV=2	0	33.858	22	6	9	6	1	353	39.6	8.37	27.65	6
FALSE	High	Master Protein	Q9Y5R4	MTRF1L release factor glutamine methyltransferase OS=Homo sapiens OX=9606 GN=HEMK1 PE=1 SV=1	0	33.786	30	6	8	6	1	338	38.2	6.7	21.59	6
FALSE	High	Master Protein	Q147X3	N-alpha-acetyltransferase 30 OS=Homo sapiens OX=9606 GN=NAA30 PE=1 SV=1	0	33.784	24	7	10	7	1	362	39.3	5.52	29.05	7
FALSE	High	Master Protein	P20337	Ras-related protein Rab-3B OS=Homo sapiens OX=9606 GN=RAB3B PE=1 SV=2	0	33.759	43	8	14	3	1	219	24.7	5.02	36.05	8
FALSE	High	Master Protein	Q92890	Ubiquitin recognition factor in ER-associated degradation protein 1 OS=Homo sapiens OX=9606 GN=UFD1 PE=1 SV=3	0	33.706	30	7	13	7	1	307	34.5	6.7	27.47	7
FALSE	High	Master Protein	P67870	Casein kinase II subunit beta OS=Homo sapiens OX=9606 GN=CSNK2B PE=1 SV=1	0	33.568	22	4	8	4	1	215	24.9	5.55	20.26	4
FALSE	High	Master Protein	Q9NTG7	NAD-dependent protein deacetylase sirtuin-3, mitochondrial OS=Homo sapiens OX=9606 GN=SIRT3 PE=1 SV=2	0	33.381	15	4	9	4	1	399	43.5	8.7	29.05	4
FALSE	High	Master Protein	O43399	Tumor protein D54 OS=Homo sapiens OX=9606 GN=TPD52L2 PE=1 SV=2	0	33.301	33	6	9	6	1	206	22.2	5.36	27.86	6
FALSE	High	Master Protein	P19388	DNA-directed RNA polymerases I, II, and III subunit RPABC1 OS=Homo sapiens OX=9606 GN=POLR2E PE=1 SV=4	0	33.228	45	7	10	7	1	210	24.5	5.95	23.88	7
FALSE	High	Master Protein	P48059	LIM and senescent cell antigen-like-containing domain protein 1 OS=Homo sapiens OX=9606 GN=LIMS1 PE=1 SV=4	0	33.214	33	9	12	9	1	325	37.2	8.05	21.76	9
FALSE	High	Master Protein	Q4VCS5	Angiomotin OS=Homo sapiens OX=9606 GN=AMOT PE=1 SV=1	0	33.209	10	8	13	8	1	1084	118	7.64	27.7	8
FALSE	High	Master Protein	P57088	Transmembrane protein 33 OS=Homo sapiens OX=9606 GN=TMEM33 PE=1 SV=2	0	33.199	34	8	12	8	1	247	28	9.7	31.37	8
FALSE	High	Master Protein	P60891	Ribose-phosphate pyrophosphokinase 1 OS=Homo sapiens OX=9606 GN=PRPS1 PE=1 SV=2	0	33.159	34	8	8	8	1	318	34.8	6.98	20.51	8
FALSE	High	Master Protein	Q6P2E9	Enhancer of mRNA-decapping protein 4 OS=Homo sapiens OX=9606 GN=EDC4 PE=1 SV=1	0	33.125	7	7	8	7	1	1401	151.6	5.86	20.75	7
FALSE	High	Master Protein	Q3SXM5	Inactive hydroxysteroid dehydrogenase-like protein 1 OS=Homo sapiens OX=9606 GN=HSDL1 PE=1 SV=3	0	33.093	30	8	12	8	1	330	37	8.72	28.83	8
FALSE	High	Master Protein	P14678	Small nuclear ribonucleoprotein-associated proteins B and B' OS=Homo sapiens OX=9606 GN=SNRPB PE=1 SV=2	0	32.993	25	7	18	7	1	240	24.6	11.19	41.41	7
FALSE	High	Master Protein	P84098	60S ribosomal protein L19 OS=Homo sapiens OX=9606 GN=RPL19 PE=1 SV=1	0	32.877	22	5	10	5	1	196	23.5	11.47	20.3	5
FALSE	High	Master Protein	Q96PK6	RNA-binding protein 14 OS=Homo sapiens OX=9606 GN=RBM14 PE=1 SV=2	0	32.799	13	8	12	8	1	669	69.4	9.67	26.73	8
FALSE	High	Master Protein	Q12981	Vesicle transport protein SEC20 OS=Homo sapiens OX=9606 GN=BNIP1 PE=1 SV=3	0	32.667	40	9	12	9	1	228	26.1	8.95	22.05	9
FALSE	High	Master Protein	Q9Y375	Complex I intermediate-associated protein 30, mitochondrial OS=Homo sapiens OX=9606 GN=NDUFAF1 PE=1 SV=2	0	32.664	29	8	12	8	1	327	37.7	7.64	21.19	8
FALSE	High	Master Protein	O75122	CLIP-associating protein 2 OS=Homo sapiens OX=9606 GN=CLASP2 PE=1 SV=3	0	32.58	6	9	12	5	1	1294	141	8.4	21.1	9
FALSE	High	Master Protein	O75821	Eukaryotic translation initiation factor 3 subunit G OS=Homo sapiens OX=9606 GN=EIF3G PE=1 SV=2	0	32.567	28	5	9	5	1	320	35.6	6.13	28.01	5
FALSE	High	Master Protein	Q9BPW8	Protein NipSnap homolog 1 OS=Homo sapiens OX=9606 GN=NIPSNAP1 PE=1 SV=1	0	32.552	29	6	10	5	1	284	33.3	9.31	24.07	6
FALSE	High	Master Protein	P35613	Basigin OS=Homo sapiens OX=9606 GN=BSG PE=1 SV=2	0	32.544	22	7	9	7	1	385	42.2	5.66	19.9	7
FALSE	High	Master Protein	Q96C36	Pyrroline-5-carboxylate reductase 2 OS=Homo sapiens OX=9606 GN=PYCR2 PE=1 SV=1	0	32.525	25	8	10	7	1	320	33.6	7.77	27.09	8
FALSE	High	Master Protein	O75616	GTPase Era, mitochondrial OS=Homo sapiens OX=9606 GN=ERAL1 PE=1 SV=2	0	32.301	22	8	11	8	1	437	48.3	8.84	26.28	8
FALSE	High	Master Protein	Q7L5N1	COP9 signalosome complex subunit 6 OS=Homo sapiens OX=9606 GN=COPS6 PE=1 SV=1	0	32.021	26	7	10	7	1	327	36.1	5.73	22.56	7
FALSE	High	Master Protein	Q99519	Sialidase-1 OS=Homo sapiens OX=9606 GN=NEU1 PE=1 SV=1	0	31.998	27	10	13	10	1	415	45.4	5.88	27.25	10
FALSE	High	Master Protein	Q08257	Quinone oxidoreductase OS=Homo sapiens OX=9606 GN=CRYZ PE=1 SV=1	0	31.975	36	8	8	8	1	329	35.2	8.44	20.98	8
FALSE	High	Master Protein	Q9NUJ1	Palmitoyl-protein thioesterase ABHD10, mitochondrial OS=Homo sapiens OX=9606 GN=ABHD10 PE=1 SV=1	0	31.969	28	6	7	6	1	306	33.9	8.57	21.5	6
FALSE	High	Master Protein	Q14676	Mediator of DNA damage checkpoint protein 1 OS=Homo sapiens OX=9606 GN=MDC1 PE=1 SV=3	0	31.916	3	4	5	4	1	2089	226.5	5.47	21.04	4
FALSE	High	Master Protein	Q9NTX5	Ethylmalonyl-CoA decarboxylase OS=Homo sapiens OX=9606 GN=ECHDC1 PE=1 SV=2	0	31.877	31	7	8	7	1	307	33.7	8.21	25.16	7
FALSE	High	Master Protein	P09661	U2 small nuclear ribonucleoprotein A' OS=Homo sapiens OX=9606 GN=SNRPA1 PE=1 SV=2	0	31.868	35	8	12	8	1	255	28.4	8.62	28.37	8
FALSE	High	Master Protein	P61981	14-3-3 protein gamma OS=Homo sapiens OX=9606 GN=YWHAG PE=1 SV=2	0	31.829	32	7	13	3	1	247	28.3	4.89	31.85	7
FALSE	High	Master Protein	P21333	Filamin-A OS=Homo sapiens OX=9606 GN=FLNA PE=1 SV=4	0	31.733	6	13	13	9	1	2647	280.6	6.06	19.48	13
FALSE	High	Master Protein	E9PAV3	Nascent polypeptide-associated complex subunit alpha, muscle-specific form OS=Homo sapiens OX=9606 GN=NACA PE=1 SV=1	0	31.706	3	5	8	5	1	2078	205.3	9.58	25.18	5
FALSE	High	Master Protein	P62917	60S ribosomal protein L8 OS=Homo sapiens OX=9606 GN=RPL8 PE=1 SV=2	0	31.641	30	8	16	8	1	257	28	11.03	35.06	8
FALSE	High	Master Protein	Q9Y314	Nitric oxide synthase-interacting protein OS=Homo sapiens OX=9606 GN=NOSIP PE=1 SV=1	0	31.502	31	6	8	6	1	301	33.2	8.82	22.95	6
FALSE	High	Master Protein	Q15717	ELAV-like protein 1 OS=Homo sapiens OX=9606 GN=ELAVL1 PE=1 SV=2	0	31.308	21	5	10	5	1	326	36.1	9.17	29.99	5
FALSE	High	Master Protein	Q9Y5V3	Melanoma-associated antigen D1 OS=Homo sapiens OX=9606 GN=MAGED1 PE=1 SV=3	0	31.216	11	9	13	8	1	778	86.1	5.83	27.06	9
FALSE	High	Master Protein	P32780	General transcription factor IIH subunit 1 OS=Homo sapiens OX=9606 GN=GTF2H1 PE=1 SV=1	0	31.193	14	5	9	5	1	548	62	8.66	30.01	5
FALSE	High	Master Protein	Q9Y230	RuvB-like 2 OS=Homo sapiens OX=9606 GN=RUVBL2 PE=1 SV=3	0	31.139	25	9	9	9	1	463	51.1	5.64	21.08	9
FALSE	High	Master Protein	P53701	Cytochrome c-type heme lyase OS=Homo sapiens OX=9606 GN=HCCS PE=1 SV=1	0	31.094	29	7	9	7	1	268	30.6	6.68	17.64	7
FALSE	High	Master Protein	Q9NYJ8	TGF-beta-activated kinase 1 and MAP3K7-binding protein 2 OS=Homo sapiens OX=9606 GN=TAB2 PE=1 SV=1	0	31.066	13	6	7	6	1	693	76.4	8.54	20.42	6
FALSE	High	Master Protein	Q14C86	GTPase-activating protein and VPS9 domain-containing protein 1 OS=Homo sapiens OX=9606 GN=GAPVD1 PE=1 SV=2	0	31.025	6	7	8	7	1	1478	164.9	5.22	18.56	7
FALSE	High	Master Protein	P62979	Ubiquitin-40S ribosomal protein S27a OS=Homo sapiens OX=9606 GN=RPS27A PE=1 SV=2	0	31.004	32	7	15	7	1	156	18	9.64	37.39	7
FALSE	High	Master Protein	O95716	Ras-related protein Rab-3D OS=Homo sapiens OX=9606 GN=RAB3D PE=1 SV=1	0	30.758	41	8	15	1	1	219	24.3	4.93	38.74	8
FALSE	High	Master Protein	O95639	Cleavage and polyadenylation specificity factor subunit 4 OS=Homo sapiens OX=9606 GN=CPSF4 PE=1 SV=1	0	30.733	30	5	8	5	1	269	30.2	8.31	15.75	5
FALSE	High	Master Protein	P09651	Heterogeneous nuclear ribonucleoprotein A1 OS=Homo sapiens OX=9606 GN=HNRNPA1 PE=1 SV=5	0	30.679	20	7	10	5	1	372	38.7	9.13	21.65	7
FALSE	High	Master Protein	O75386	Tubby-related protein 3 OS=Homo sapiens OX=9606 GN=TULP3 PE=1 SV=2	0	30.478	18	6	7	6	1	442	49.6	7.74	17.59	6
FALSE	High	Master Protein	O75390	Citrate synthase, mitochondrial OS=Homo sapiens OX=9606 GN=CS PE=1 SV=2	0	30.349	20	9	11	9	1	466	51.7	8.32	22.92	9
FALSE	High	Master Protein	Q96CS2	HAUS augmin-like complex subunit 1 OS=Homo sapiens OX=9606 GN=HAUS1 PE=1 SV=1	0	30.341	32	7	8	7	1	278	31.8	5.53	25.78	7
FALSE	High	Master Protein	Q15006	ER membrane protein complex subunit 2 OS=Homo sapiens OX=9606 GN=EMC2 PE=1 SV=1	0	30.206	22	5	9	5	1	297	34.8	6.57	23.29	5
FALSE	High	Master Protein	Q9NVX0	HAUS augmin-like complex subunit 2 OS=Homo sapiens OX=9606 GN=HAUS2 PE=1 SV=1	0	30.023	35	7	7	7	1	235	26.9	7.88	20.74	7
FALSE	High	Master Protein	P47755	F-actin-capping protein subunit alpha-2 OS=Homo sapiens OX=9606 GN=CAPZA2 PE=1 SV=3	0	29.98	25	5	6	4	1	286	32.9	5.85	19.75	5
FALSE	High	Master Protein	Q9NPD3	Exosome complex component RRP41 OS=Homo sapiens OX=9606 GN=EXOSC4 PE=1 SV=3	0	29.914	22	4	7	4	1	245	26.4	6.52	22.28	4
FALSE	High	Master Protein	Q9UBW8	COP9 signalosome complex subunit 7a OS=Homo sapiens OX=9606 GN=COPS7A PE=1 SV=1	0	29.896	28	6	7	6	1	275	30.3	8.22	22.9	6
FALSE	High	Master Protein	Q659C4	La-related protein 1B OS=Homo sapiens OX=9606 GN=LARP1B PE=1 SV=2	0	29.895	9	7	7	4	1	914	105.3	7.61	18.57	7
FALSE	High	Master Protein	Q9HA64	Ketosamine-3-kinase OS=Homo sapiens OX=9606 GN=FN3KRP PE=1 SV=2	0	29.495	22	6	7	6	1	309	34.4	7.33	18.83	6
FALSE	High	Master Protein	P36542	ATP synthase subunit gamma, mitochondrial OS=Homo sapiens OX=9606 GN=ATP5F1C PE=1 SV=1	0	29.404	24	7	23	7	1	298	33	9.22	53.81	7
FALSE	High	Master Protein	P11802	Cyclin-dependent kinase 4 OS=Homo sapiens OX=9606 GN=CDK4 PE=1 SV=2	0	29.323	29	9	11	8	1	303	33.7	7.01	18.23	9
FALSE	High	Master Protein	P82914	28S ribosomal protein S15, mitochondrial OS=Homo sapiens OX=9606 GN=MRPS15 PE=1 SV=1	0	29.311	23	7	18	7	1	257	29.8	10.48	36.38	7
FALSE	High	Master Protein	Q15773	Myeloid leukemia factor 2 OS=Homo sapiens OX=9606 GN=MLF2 PE=1 SV=1	0	29.272	22	4	6	4	1	248	28.1	6.9	16.51	4
FALSE	High	Master Protein	Q9Y394	Dehydrogenase/reductase SDR family member 7 OS=Homo sapiens OX=9606 GN=DHRS7 PE=1 SV=1	0	29.009	18	5	5	5	1	339	38.3	8.32	19.6	5
FALSE	High	Master Protein	Q92796	Disks large homolog 3 OS=Homo sapiens OX=9606 GN=DLG3 PE=1 SV=2	0	28.96	9	5	7	5	1	817	90.3	7.03	20.54	5
FALSE	High	Master Protein	Q8NBQ5	Estradiol 17-beta-dehydrogenase 11 OS=Homo sapiens OX=9606 GN=HSD17B11 PE=1 SV=3	0	28.897	32	8	8	8	1	300	32.9	9.07	14.9	8
FALSE	High	Master Protein	O00264	Membrane-associated progesterone receptor component 1 OS=Homo sapiens OX=9606 GN=PGRMC1 PE=1 SV=3	0	28.825	35	7	12	6	1	195	21.7	4.7	30.68	7
FALSE	High	Master Protein	Q13148	TAR DNA-binding protein 43 OS=Homo sapiens OX=9606 GN=TARDBP PE=1 SV=1	0	28.498	21	6	8	6	1	414	44.7	6.19	20.65	6
FALSE	High	Master Protein	P53621	Coatomer subunit alpha OS=Homo sapiens OX=9606 GN=COPA PE=1 SV=2	0	28.463	7	9	10	9	1	1224	138.3	7.66	20.88	9
FALSE	High	Master Protein	O75832	26S proteasome non-ATPase regulatory subunit 10 OS=Homo sapiens OX=9606 GN=PSMD10 PE=1 SV=1	0	28.424	23	5	8	5	1	226	24.4	6.1	17.99	5
FALSE	High	Master Protein	P48729	Casein kinase I isoform alpha OS=Homo sapiens OX=9606 GN=CSNK1A1 PE=1 SV=2	0	28.329	26	8	9	8	1	337	38.9	9.57	17.71	8
FALSE	High	Master Protein	P46736	Lys-63-specific deubiquitinase BRCC36 OS=Homo sapiens OX=9606 GN=BRCC3 PE=1 SV=2	0	28.301	21	5	7	5	1	316	36	5.92	15.57	5
FALSE	High	Master Protein	O15173	Membrane-associated progesterone receptor component 2 OS=Homo sapiens OX=9606 GN=PGRMC2 PE=1 SV=1	0	28.29	30	7	10	6	1	223	23.8	4.88	26.76	7
FALSE	High	Master Protein	P46821	Microtubule-associated protein 1B OS=Homo sapiens OX=9606 GN=MAP1B PE=1 SV=2	0	28.272	3	5	9	4	1	2468	270.5	4.81	20.47	5
FALSE	High	Master Protein	Q9UMS4	Pre-mRNA-processing factor 19 OS=Homo sapiens OX=9606 GN=PRPF19 PE=1 SV=1	0	28.172	14	5	6	5	1	504	55.1	6.61	17.63	5
FALSE	High	Master Protein	Q9UEU0	Vesicle transport through interaction with t-SNAREs homolog 1B OS=Homo sapiens OX=9606 GN=VTI1B PE=1 SV=3	0	28.157	35	7	8	7	1	232	26.7	9.04	17.68	7
FALSE	High	Master Protein	Q9NWU2	Glucose-induced degradation protein 8 homolog OS=Homo sapiens OX=9606 GN=GID8 PE=1 SV=1	0	28.031	39	5	5	5	1	228	26.7	4.97	17.84	5
FALSE	High	Master Protein	P08574	Cytochrome c1, heme protein, mitochondrial OS=Homo sapiens OX=9606 GN=CYC1 PE=1 SV=3	0	27.96	22	5	6	5	1	325	35.4	9	17.78	5
FALSE	High	Master Protein	P55210	Caspase-7 OS=Homo sapiens OX=9606 GN=CASP7 PE=1 SV=1	0	27.819	28	8	9	8	1	303	34.3	6.07	17.65	8
FALSE	High	Master Protein	P55884	Eukaryotic translation initiation factor 3 subunit B OS=Homo sapiens OX=9606 GN=EIF3B PE=1 SV=3	0	27.723	9	7	8	7	1	814	92.4	5	16.76	7
FALSE	High	Master Protein	Q00059	Transcription factor A, mitochondrial OS=Homo sapiens OX=9606 GN=TFAM PE=1 SV=1	0	27.713	22	6	9	6	1	246	29.1	9.72	21.5	6
FALSE	High	Master Protein	Q9NR28	Diablo homolog, mitochondrial OS=Homo sapiens OX=9606 GN=DIABLO PE=1 SV=1	0	27.615	29	6	8	6	1	239	27.1	5.9	22.38	6
FALSE	High	Master Protein	P68032	Actin, alpha cardiac muscle 1 OS=Homo sapiens OX=9606 GN=ACTC1 PE=1 SV=1	0	27.415	18	6	9	1	1	377	42	5.39	15.51	6
FALSE	High	Master Protein	Q99720	Sigma non-opioid intracellular receptor 1 OS=Homo sapiens OX=9606 GN=SIGMAR1 PE=1 SV=1	0	27.279	35	5	7	5	1	223	25.1	5.96	22.94	5
FALSE	High	Master Protein	Q9UHQ9	NADH-cytochrome b5 reductase 1 OS=Homo sapiens OX=9606 GN=CYB5R1 PE=1 SV=1	0	27.242	29	6	7	6	1	305	34.1	9.38	17.76	6
FALSE	High	Master Protein	Q8N4C8	Misshapen-like kinase 1 OS=Homo sapiens OX=9606 GN=MINK1 PE=1 SV=2	0	27.147	5	7	10	1	1	1332	149.7	7.85	18.24	7
FALSE	High	Master Protein	O95229	ZW10 interactor OS=Homo sapiens OX=9606 GN=ZWINT PE=1 SV=2	0	27.138	29	7	7	7	1	277	31.3	5.15	17.06	7
FALSE	High	Master Protein	Q9BXS6	Nucleolar and spindle-associated protein 1 OS=Homo sapiens OX=9606 GN=NUSAP1 PE=1 SV=1	0	27.127	16	6	8	6	1	441	49.4	9.91	17.84	6
FALSE	High	Master Protein	Q9H0V9	VIP36-like protein OS=Homo sapiens OX=9606 GN=LMAN2L PE=1 SV=1	0	27.1	22	7	9	7	1	348	39.7	8.38	21.89	7
FALSE	High	Master Protein	Q96CX2	BTB/POZ domain-containing protein KCTD12 OS=Homo sapiens OX=9606 GN=KCTD12 PE=1 SV=1	0	27.015	25	7	9	7	1	325	35.7	5.64	21.12	7
FALSE	High	Master Protein	Q9NQC3	Reticulon-4 OS=Homo sapiens OX=9606 GN=RTN4 PE=1 SV=2	0	26.9	8	6	7	6	1	1192	129.9	4.5	18.41	6
FALSE	High	Master Protein	P53007	Tricarboxylate transport protein, mitochondrial OS=Homo sapiens OX=9606 GN=SLC25A1 PE=1 SV=2	0	26.881	23	7	11	7	1	311	34	9.89	25.19	7
FALSE	High	Master Protein	P31040	Succinate dehydrogenase [ubiquinone] flavoprotein subunit, mitochondrial OS=Homo sapiens OX=9606 GN=SDHA PE=1 SV=2	0	26.674	13	7	7	7	1	664	72.6	7.39	16.09	7
FALSE	High	Master Protein	Q8TB37	Iron-sulfur protein NUBPL OS=Homo sapiens OX=9606 GN=NUBPL PE=1 SV=3	0	26.63	20	5	6	5	1	319	34.1	9.04	17.34	5
FALSE	High	Master Protein	O94973	AP-2 complex subunit alpha-2 OS=Homo sapiens OX=9606 GN=AP2A2 PE=1 SV=2	0	26.61	8	6	6	6	1	939	103.9	6.96	17.31	6
FALSE	High	Master Protein	P63096	Guanine nucleotide-binding protein G(i) subunit alpha-1 OS=Homo sapiens OX=9606 GN=GNAI1 PE=1 SV=2	0	26.452	34	10	12	3	1	354	40.3	5.97	20.93	10
FALSE	High	Master Protein	Q8NEW0	Zinc transporter 7 OS=Homo sapiens OX=9606 GN=SLC30A7 PE=2 SV=1	0	26.442	18	6	8	6	1	376	41.6	6.95	15.26	6
FALSE	High	Master Protein	Q16795	NADH dehydrogenase [ubiquinone] 1 alpha subcomplex subunit 9, mitochondrial OS=Homo sapiens OX=9606 GN=NDUFA9 PE=1 SV=2	0	26.421	21	7	7	7	1	377	42.5	9.8	15.94	7
FALSE	High	Master Protein	Q969X5	Endoplasmic reticulum-Golgi intermediate compartment protein 1 OS=Homo sapiens OX=9606 GN=ERGIC1 PE=1 SV=1	0	26.399	17	5	7	5	1	290	32.6	7.06	16.58	5
FALSE	High	Master Protein	P40855	Peroxisomal biogenesis factor 19 OS=Homo sapiens OX=9606 GN=PEX19 PE=1 SV=1	0	26.384	32	7	7	7	1	299	32.8	4.34	12.13	7
FALSE	High	Master Protein	P42166	Lamina-associated polypeptide 2, isoform alpha OS=Homo sapiens OX=9606 GN=TMPO PE=1 SV=2	0	26.306	14	6	7	4	1	694	75.4	7.66	14.33	6
FALSE	High	Master Protein	P10809	60 kDa heat shock protein, mitochondrial OS=Homo sapiens OX=9606 GN=HSPD1 PE=1 SV=2	0	26.066	16	7	7	7	1	573	61	5.87	19.56	7
FALSE	High	Master Protein	Q96DH6	RNA-binding protein Musashi homolog 2 OS=Homo sapiens OX=9606 GN=MSI2 PE=1 SV=1	0	25.996	16	4	6	3	1	328	35.2	8.48	14.63	4
FALSE	High	Master Protein	P42167	Lamina-associated polypeptide 2, isoforms beta/gamma OS=Homo sapiens OX=9606 GN=TMPO PE=1 SV=2	0	25.978	22	6	7	4	1	454	50.6	9.38	19.26	6
FALSE	High	Master Protein	P07339	Cathepsin D OS=Homo sapiens OX=9606 GN=CTSD PE=1 SV=1	0	25.963	18	7	7	7	1	412	44.5	6.54	19.32	7
FALSE	High	Master Protein	Q6UXN9	WD repeat-containing protein 82 OS=Homo sapiens OX=9606 GN=WDR82 PE=1 SV=1	0	25.854	30	8	9	8	1	313	35.1	7.69	17.42	8
FALSE	High	Master Protein	Q9BWM7	Sideroflexin-3 OS=Homo sapiens OX=9606 GN=SFXN3 PE=1 SV=3	0	25.843	20	5	6	3	1	321	35.5	9.1	16.81	5
FALSE	High	Master Protein	Q9BVM2	Protein DPCD OS=Homo sapiens OX=9606 GN=DPCD PE=1 SV=2	0	25.784	45	9	12	9	1	203	23.2	9.03	24.04	9
FALSE	High	Master Protein	Q9UHD1	Cysteine and histidine-rich domain-containing protein 1 OS=Homo sapiens OX=9606 GN=CHORDC1 PE=1 SV=2	0	25.782	28	7	8	7	1	332	37.5	7.87	14.08	7
FALSE	High	Master Protein	Q8WWV3	Reticulon-4-interacting protein 1, mitochondrial OS=Homo sapiens OX=9606 GN=RTN4IP1 PE=1 SV=2	0	25.624	19	6	9	6	1	396	43.6	9.11	18.05	6
FALSE	High	Master Protein	Q7Z460	CLIP-associating protein 1 OS=Homo sapiens OX=9606 GN=CLASP1 PE=1 SV=1	0	25.543	4	6	8	2	1	1538	169.3	9.03	21.31	6
FALSE	High	Master Protein	Q9UH62	Armadillo repeat-containing X-linked protein 3 OS=Homo sapiens OX=9606 GN=ARMCX3 PE=1 SV=1	0	25.535	17	5	6	5	1	379	42.5	8.37	19.59	5
FALSE	High	Master Protein	P49674	Casein kinase I isoform epsilon OS=Homo sapiens OX=9606 GN=CSNK1E PE=1 SV=1	0	25.48	17	6	7	6	1	416	47.3	9.66	12.87	6
FALSE	High	Master Protein	Q9P0I2	ER membrane protein complex subunit 3 OS=Homo sapiens OX=9606 GN=EMC3 PE=1 SV=3	0	25.432	23	5	7	5	1	261	29.9	6.81	15.62	5
FALSE	High	Master Protein	Q96G25	Mediator of RNA polymerase II transcription subunit 8 OS=Homo sapiens OX=9606 GN=MED8 PE=1 SV=2	0	25.406	19	3	6	3	1	268	29.1	7.44	15.5	3
FALSE	High	Master Protein	P24534	Elongation factor 1-beta OS=Homo sapiens OX=9606 GN=EEF1B2 PE=1 SV=3	0	25.307	28	5	7	5	1	225	24.7	4.67	21.73	5
FALSE	High	Master Protein	P26641	Elongation factor 1-gamma OS=Homo sapiens OX=9606 GN=EEF1G PE=1 SV=3	0	25.302	16	6	8	6	1	437	50.1	6.67	18.98	6
FALSE	High	Master Protein	O75190	DnaJ homolog subfamily B member 6 OS=Homo sapiens OX=9606 GN=DNAJB6 PE=1 SV=2	0	25.173	23	6	10	5	1	326	36.1	9.16	24.14	6
FALSE	High	Master Protein	P27816	Microtubule-associated protein 4 OS=Homo sapiens OX=9606 GN=MAP4 PE=1 SV=3	0	25.144	7	5	7	5	1	1152	120.9	5.43	13.58	5
FALSE	High	Master Protein	O00165	HCLS1-associated protein X-1 OS=Homo sapiens OX=9606 GN=HAX1 PE=1 SV=2	0	25.077	36	6	9	6	1	279	31.6	4.92	22.01	6
FALSE	High	Master Protein	O14657	Torsin-1B OS=Homo sapiens OX=9606 GN=TOR1B PE=1 SV=2	0	25.002	22	6	6	6	1	336	38	8.54	14.49	6
FALSE	High	Master Protein	Q15907	Ras-related protein Rab-11B OS=Homo sapiens OX=9606 GN=RAB11B PE=1 SV=4	0	24.973	35	7	10	7	1	218	24.5	5.94	25.21	7
FALSE	High	Master Protein	O00311	Cell division cycle 7-related protein kinase OS=Homo sapiens OX=9606 GN=CDC7 PE=1 SV=1	0	24.923	14	6	6	6	1	574	63.8	8.73	18.24	6
FALSE	High	Master Protein	Q8N9F7	Lysophospholipase D GDPD1 OS=Homo sapiens OX=9606 GN=GDPD1 PE=1 SV=2	0	24.827	28	7	7	7	1	314	36.1	8.47	17.77	7
FALSE	High	Master Protein	Q9Y3A3	MOB-like protein phocein OS=Homo sapiens OX=9606 GN=MOB4 PE=1 SV=1	0	24.799	37	6	6	6	1	225	26	5.78	8.06	6
FALSE	High	Master Protein	Q9UG56	Phosphatidylserine decarboxylase proenzyme, mitochondrial OS=Homo sapiens OX=9606 GN=PISD PE=1 SV=4	0	24.778	19	7	10	7	1	409	46.6	9.42	25.79	7
FALSE	High	Master Protein	Q8NFV4	Protein ABHD11 OS=Homo sapiens OX=9606 GN=ABHD11 PE=1 SV=1	0	24.677	31	5	5	5	1	315	34.7	9.48	16.07	5
FALSE	High	Master Protein	P50613	Cyclin-dependent kinase 7 OS=Homo sapiens OX=9606 GN=CDK7 PE=1 SV=1	0	24.526	21	7	8	7	1	346	39	8.47	16.02	7
FALSE	High	Master Protein	Q13637	Ras-related protein Rab-32 OS=Homo sapiens OX=9606 GN=RAB32 PE=1 SV=3	0	24.419	35	7	10	7	1	225	25	6.54	19.03	7
FALSE	High	Master Protein	Q13257	Mitotic spindle assembly checkpoint protein MAD2A OS=Homo sapiens OX=9606 GN=MAD2L1 PE=1 SV=1	0	24.358	36	8	9	8	1	205	23.5	5.08	9.98	8
FALSE	High	Master Protein	Q9NQT4	Exosome complex component RRP46 OS=Homo sapiens OX=9606 GN=EXOSC5 PE=1 SV=1	0	24.329	24	4	6	4	1	235	25.2	7.59	16.86	4
FALSE	High	Master Protein	Q9BUL8	Programmed cell death protein 10 OS=Homo sapiens OX=9606 GN=PDCD10 PE=1 SV=1	0	24.312	33	5	5	5	1	212	24.7	8.19	15.73	5
FALSE	High	Master Protein	Q8N128	Protein FAM177A1 OS=Homo sapiens OX=9606 GN=FAM177A1 PE=1 SV=1	0	24.311	39	6	6	6	1	213	23.7	4.45	19.42	6
FALSE	High	Master Protein	Q14008	Cytoskeleton-associated protein 5 OS=Homo sapiens OX=9606 GN=CKAP5 PE=1 SV=3	0	24.273	4	7	7	7	1	2032	225.4	7.8	15.59	7
FALSE	High	Master Protein	O75446	Histone deacetylase complex subunit SAP30 OS=Homo sapiens OX=9606 GN=SAP30 PE=1 SV=1	0	24.263	22	5	6	5	1	220	23.3	9.17	17.98	5
FALSE	High	Master Protein	Q5UIP0	Telomere-associated protein RIF1 OS=Homo sapiens OX=9606 GN=RIF1 PE=1 SV=2	0	24.148	3	7	7	7	1	2472	274.3	5.52	16.74	7
FALSE	High	Master Protein	Q96BD8	Spindle and kinetochore-associated protein 1 OS=Homo sapiens OX=9606 GN=SKA1 PE=1 SV=1	0	24.127	21	4	5	4	1	255	29.5	7.12	16.57	4
FALSE	High	Master Protein	Q13263	Transcription intermediary factor 1-beta OS=Homo sapiens OX=9606 GN=TRIM28 PE=1 SV=5	0	24.016	7	6	9	6	1	835	88.5	5.77	20.37	6
FALSE	High	Master Protein	P61313	60S ribosomal protein L15 OS=Homo sapiens OX=9606 GN=RPL15 PE=1 SV=2	0	23.941	30	6	7	6	1	204	24.1	11.62	17.15	6
FALSE	High	Master Protein	O76031	ATP-dependent Clp protease ATP-binding subunit clpX-like, mitochondrial OS=Homo sapiens OX=9606 GN=CLPX PE=1 SV=2	0	23.633	15	7	8	7	1	633	69.2	7.58	16.13	7
FALSE	High	Master Protein	Q9BVG4	Protein PBDC1 OS=Homo sapiens OX=9606 GN=PBDC1 PE=1 SV=1	0	23.459	27	5	7	5	1	233	26	4.79	18.63	5
FALSE	High	Master Protein	P78345	Ribonuclease P protein subunit p38 OS=Homo sapiens OX=9606 GN=RPP38 PE=1 SV=2	0	23.327	19	5	6	5	1	283	31.8	9.92	14.44	5
FALSE	High	Master Protein	Q99943	1-acyl-sn-glycerol-3-phosphate acyltransferase alpha OS=Homo sapiens OX=9606 GN=AGPAT1 PE=1 SV=2	0	23.277	25	6	6	6	1	283	31.7	9.38	13.39	6
FALSE	High	Master Protein	Q14240	Eukaryotic initiation factor 4A-II OS=Homo sapiens OX=9606 GN=EIF4A2 PE=1 SV=2	0	23.245	16	5	6	2	1	407	46.4	5.48	13.6	5
FALSE	High	Master Protein	P14625	Endoplasmin OS=Homo sapiens OX=9606 GN=HSP90B1 PE=1 SV=1	0	23.188	10	7	8	6	1	803	92.4	4.84	17.64	7
FALSE	High	Master Protein	Q7L2Z9	Centromere protein Q OS=Homo sapiens OX=9606 GN=CENPQ PE=1 SV=1	0	23.157	29	6	6	6	1	268	30.6	9.42	15.8	6
FALSE	High	Master Protein	Q5VT66	Mitochondrial amidoxime-reducing component 1 OS=Homo sapiens OX=9606 GN=MTARC1 PE=1 SV=1	0	23.119	18	5	6	4	1	337	37.5	8.88	14.24	5
FALSE	High	Master Protein	Q9UHB7	AF4/FMR2 family member 4 OS=Homo sapiens OX=9606 GN=AFF4 PE=1 SV=1	0	23.047	7	8	9	8	1	1163	127.4	9.31	14.98	8
FALSE	High	Master Protein	Q9NWS8	Required for meiotic nuclear division protein 1 homolog OS=Homo sapiens OX=9606 GN=RMND1 PE=1 SV=2	0	22.876	19	7	8	7	1	449	51.6	8.69	17.36	7
FALSE	High	Master Protein	Q9P2W9	Syntaxin-18 OS=Homo sapiens OX=9606 GN=STX18 PE=1 SV=1	0	22.743	20	4	5	4	1	335	38.7	5.49	18.35	4
FALSE	High	Master Protein	O60884	DnaJ homolog subfamily A member 2 OS=Homo sapiens OX=9606 GN=DNAJA2 PE=1 SV=1	0	22.592	14	5	8	5	1	412	45.7	6.48	18.28	5
FALSE	High	Master Protein	Q9UNK0	Syntaxin-8 OS=Homo sapiens OX=9606 GN=STX8 PE=1 SV=2	0	22.545	29	6	7	6	1	236	26.9	4.98	17.55	6
FALSE	High	Master Protein	O75880	Protein SCO1 homolog, mitochondrial OS=Homo sapiens OX=9606 GN=SCO1 PE=1 SV=1	0	22.425	15	4	6	4	1	301	33.8	8.88	16.99	4
FALSE	High	Master Protein	P52272	Heterogeneous nuclear ribonucleoprotein M OS=Homo sapiens OX=9606 GN=HNRNPM PE=1 SV=3	0	22.354	13	8	8	8	1	730	77.5	8.7	16.55	8
FALSE	High	Master Protein	P49790	Nuclear pore complex protein Nup153 OS=Homo sapiens OX=9606 GN=NUP153 PE=1 SV=2	0	22.343	5	6	6	6	1	1475	153.8	8.73	13.26	6
FALSE	High	Master Protein	Q14152	Eukaryotic translation initiation factor 3 subunit A OS=Homo sapiens OX=9606 GN=EIF3A PE=1 SV=1	0	22.342	7	9	9	9	1	1382	166.5	6.79	9.21	9
FALSE	High	Master Protein	Q15007	Pre-mRNA-splicing regulator WTAP OS=Homo sapiens OX=9606 GN=WTAP PE=1 SV=2	0	22.102	17	6	6	6	1	396	44.2	5.19	13.75	6
FALSE	High	Master Protein	O95721	Synaptosomal-associated protein 29 OS=Homo sapiens OX=9606 GN=SNAP29 PE=1 SV=1	0	22.047	21	5	6	5	1	258	29	5.81	13.58	5
FALSE	High	Master Protein	Q06787	Synaptic functional regulator FMR1 OS=Homo sapiens OX=9606 GN=FMR1 PE=1 SV=1	0	22.009	8	4	7	4	1	632	71.1	7.42	20.16	4
FALSE	High	Master Protein	P60842	Eukaryotic initiation factor 4A-I OS=Homo sapiens OX=9606 GN=EIF4A1 PE=1 SV=1	0	21.981	16	5	5	2	1	406	46.1	5.48	13.87	5
FALSE	High	Master Protein	P49770	Translation initiation factor eIF-2B subunit beta OS=Homo sapiens OX=9606 GN=EIF2B2 PE=1 SV=3	0	21.956	15	4	6	4	1	351	39	6.16	11.98	4
FALSE	High	Master Protein	Q9UBS4	DnaJ homolog subfamily B member 11 OS=Homo sapiens OX=9606 GN=DNAJB11 PE=1 SV=1	0	21.91	22	5	5	5	1	358	40.5	6.18	14.92	5
FALSE	High	Master Protein	P50914	60S ribosomal protein L14 OS=Homo sapiens OX=9606 GN=RPL14 PE=1 SV=4	0	21.908	24	5	7	5	1	215	23.4	10.93	19.16	5
FALSE	High	Master Protein	Q8NE86	Calcium uniporter protein, mitochondrial OS=Homo sapiens OX=9606 GN=MCU PE=1 SV=1	0	21.885	17	5	6	5	1	351	39.8	8.65	14.07	5
FALSE	High	Master Protein	P78318	Immunoglobulin-binding protein 1 OS=Homo sapiens OX=9606 GN=IGBP1 PE=1 SV=1	0	21.862	16	5	6	5	1	339	39.2	5.38	13.87	5
FALSE	High	Master Protein	P40227	T-complex protein 1 subunit zeta OS=Homo sapiens OX=9606 GN=CCT6A PE=1 SV=3	0	21.665	16	7	8	7	1	531	58	6.68	14.93	7
FALSE	High	Master Protein	Q99436	Proteasome subunit beta type-7 OS=Homo sapiens OX=9606 GN=PSMB7 PE=1 SV=1	0	21.657	23	5	7	5	1	277	29.9	7.68	14.72	5
FALSE	High	Master Protein	P00338	L-lactate dehydrogenase A chain OS=Homo sapiens OX=9606 GN=LDHA PE=1 SV=2	0	21.626	20	7	8	6	1	332	36.7	8.27	14.06	7
FALSE	High	Master Protein	Q9BRX8	Peroxiredoxin-like 2A OS=Homo sapiens OX=9606 GN=PRXL2A PE=1 SV=3	0	21.59	27	6	7	6	1	229	25.7	8.84	17.01	6
FALSE	High	Master Protein	Q9UL25	Ras-related protein Rab-21 OS=Homo sapiens OX=9606 GN=RAB21 PE=1 SV=3	0	21.579	25	5	7	5	1	225	24.3	7.94	19.12	5
FALSE	High	Master Protein	P43362	Melanoma-associated antigen 9 OS=Homo sapiens OX=9606 GN=MAGEA9 PE=1 SV=1	0	21.477	22	6	6	6	1	315	35.1	4.53	15.29	6
FALSE	High	Master Protein	P47756	F-actin-capping protein subunit beta OS=Homo sapiens OX=9606 GN=CAPZB PE=1 SV=4	0	21.454	20	5	8	5	1	277	31.3	5.59	18.87	5
FALSE	High	Master Protein	O75521	Enoyl-CoA delta isomerase 2 OS=Homo sapiens OX=9606 GN=ECI2 PE=1 SV=4	0	21.405	13	4	7	4	1	394	43.6	9	15.07	4
FALSE	High	Master Protein	O75208	Ubiquinone biosynthesis protein COQ9, mitochondrial OS=Homo sapiens OX=9606 GN=COQ9 PE=1 SV=1	0	21.328	16	4	5	4	1	318	35.5	5.94	14.17	4
FALSE	High	Master Protein	Q9NZJ6	Ubiquinone biosynthesis O-methyltransferase, mitochondrial OS=Homo sapiens OX=9606 GN=COQ3 PE=1 SV=3	0	21.274	17	5	6	5	1	369	41	7.42	15.47	5
FALSE	High	Master Protein	O43837	Isocitrate dehydrogenase [NAD] subunit beta, mitochondrial OS=Homo sapiens OX=9606 GN=IDH3B PE=1 SV=2	0	20.928	16	6	6	6	1	385	42.2	8.46	14.07	6
FALSE	High	Master Protein	P55795	Heterogeneous nuclear ribonucleoprotein H2 OS=Homo sapiens OX=9606 GN=HNRNPH2 PE=1 SV=1	0	20.921	13	4	6	1	1	449	49.2	6.3	16.37	4
FALSE	High	Master Protein	P53367	Arfaptin-1 OS=Homo sapiens OX=9606 GN=ARFIP1 PE=1 SV=2	0	20.797	13	4	5	3	1	373	41.7	6.7	12.15	4
FALSE	High	Master Protein	B5ME19	Eukaryotic translation initiation factor 3 subunit C-like protein OS=Homo sapiens OX=9606 GN=EIF3CL PE=1 SV=1	0	20.743	8	6	6	6	1	914	105.4	5.64	11.7	6
FALSE	High	Master Protein	P40429	60S ribosomal protein L13a OS=Homo sapiens OX=9606 GN=RPL13A PE=1 SV=2	0	20.739	31	8	13	8	1	203	23.6	10.93	25.28	8
FALSE	High	Master Protein	Q12846	Syntaxin-4 OS=Homo sapiens OX=9606 GN=STX4 PE=1 SV=2	0	20.672	23	6	7	6	1	297	34.2	6.28	14.82	6
FALSE	High	Master Protein	P24941	Cyclin-dependent kinase 2 OS=Homo sapiens OX=9606 GN=CDK2 PE=1 SV=2	0	20.671	23	6	7	4	1	298	33.9	8.68	15.23	6
FALSE	High	Master Protein	Q9BZM5	UL16-binding protein 2 OS=Homo sapiens OX=9606 GN=ULBP2 PE=1 SV=1	0	20.629	21	5	6	5	1	246	27.4	7.3	12.12	5
FALSE	High	Master Protein	Q9UL40	Zinc finger protein 346 OS=Homo sapiens OX=9606 GN=ZNF346 PE=1 SV=1	0	20.533	15	3	4	3	1	294	32.9	9.09	13.68	3
FALSE	High	Master Protein	P51825	AF4/FMR2 family member 1 OS=Homo sapiens OX=9606 GN=AFF1 PE=1 SV=1	0	20.37	5	4	4	4	1	1210	131.3	9.2	11.51	4
FALSE	High	Master Protein	Q03933	Heat shock factor protein 2 OS=Homo sapiens OX=9606 GN=HSF2 PE=1 SV=1	0	20.283	10	5	6	5	1	536	60.3	4.82	11.92	5
FALSE	High	Master Protein	P50750	Cyclin-dependent kinase 9 OS=Homo sapiens OX=9606 GN=CDK9 PE=1 SV=3	0	20.269	18	7	7	6	1	372	42.8	8.79	14.34	7
FALSE	High	Master Protein	Q99661	Kinesin-like protein KIF2C OS=Homo sapiens OX=9606 GN=KIF2C PE=1 SV=2	0	20.209	8	6	6	6	1	725	81.3	7.83	11.83	6
FALSE	High	Master Protein	P30260	Cell division cycle protein 27 homolog OS=Homo sapiens OX=9606 GN=CDC27 PE=1 SV=2	0	20.174	5	3	4	3	1	824	91.8	7.02	15.18	3
FALSE	High	Master Protein	Q6NXT1	Ankyrin repeat domain-containing protein 54 OS=Homo sapiens OX=9606 GN=ANKRD54 PE=1 SV=2	0	20.174	16	3	5	3	1	300	32.5	6.28	15.27	3
FALSE	High	Master Protein	Q9NP79	Vacuolar protein sorting-associated protein VTA1 homolog OS=Homo sapiens OX=9606 GN=VTA1 PE=1 SV=1	0	20.013	19	5	5	5	1	307	33.9	6.29	10.76	5
FALSE	High	Master Protein	P11021	Endoplasmic reticulum chaperone BiP OS=Homo sapiens OX=9606 GN=HSPA5 PE=1 SV=2	0	19.934	10	5	7	3	1	654	72.3	5.16	17.38	5
FALSE	High	Master Protein	P50502	Hsc70-interacting protein OS=Homo sapiens OX=9606 GN=ST13 PE=1 SV=2	0	19.887	14	5	8	5	1	369	41.3	5.27	17.87	5
FALSE	High	Master Protein	Q6WCQ1	Myosin phosphatase Rho-interacting protein OS=Homo sapiens OX=9606 GN=MPRIP PE=1 SV=3	0	19.854	6	5	5	5	1	1025	116.5	6.21	10.9	5
FALSE	High	Master Protein	Q9UBP9	PTB domain-containing engulfment adapter protein 1 OS=Homo sapiens OX=9606 GN=GULP1 PE=1 SV=1	0	19.798	20	5	5	5	1	304	34.5	7.9	11.27	5
FALSE	High	Master Protein	O15126	Secretory carrier-associated membrane protein 1 OS=Homo sapiens OX=9606 GN=SCAMP1 PE=1 SV=2	0	19.778	15	3	4	3	1	338	37.9	7.42	13.82	3
FALSE	High	Master Protein	P41227	N-alpha-acetyltransferase 10 OS=Homo sapiens OX=9606 GN=NAA10 PE=1 SV=1	0	19.774	31	6	6	6	1	235	26.4	5.64	13.48	6
FALSE	High	Master Protein	O75461	Transcription factor E2F6 OS=Homo sapiens OX=9606 GN=E2F6 PE=1 SV=1	0	19.766	23	5	5	5	1	281	31.8	5.5	12.83	5
FALSE	High	Master Protein	P12956	X-ray repair cross-complementing protein 6 OS=Homo sapiens OX=9606 GN=XRCC6 PE=1 SV=2	0	19.719	11	5	5	5	1	609	69.8	6.64	11.4	5
FALSE	High	Master Protein	P49590	Histidine--tRNA ligase, mitochondrial OS=Homo sapiens OX=9606 GN=HARS2 PE=1 SV=1	0	19.712	12	6	6	6	1	506	56.9	8.24	11.03	6
FALSE	High	Master Protein	Q9Y296	Trafficking protein particle complex subunit 4 OS=Homo sapiens OX=9606 GN=TRAPPC4 PE=1 SV=1	0	19.679	29	5	5	5	1	219	24.3	6.21	15.09	5
FALSE	High	Master Protein	Q9UHW5	GPN-loop GTPase 3 OS=Homo sapiens OX=9606 GN=GPN3 PE=1 SV=2	0	19.672	21	4	4	4	1	284	32.7	4.5	12.09	4
FALSE	High	Master Protein	P02649	Apolipoprotein E OS=Homo sapiens OX=9606 GN=APOE PE=1 SV=1	0	19.578	21	5	6	5	1	317	36.1	5.73	14.61	5
FALSE	High	Master Protein	P48444	Coatomer subunit delta OS=Homo sapiens OX=9606 GN=ARCN1 PE=1 SV=1	0	19.544	13	7	7	7	1	511	57.2	6.21	9.94	7
FALSE	High	Master Protein	O43347	RNA-binding protein Musashi homolog 1 OS=Homo sapiens OX=9606 GN=MSI1 PE=1 SV=1	0	19.534	22	5	6	4	1	362	39.1	7.85	12.75	5
FALSE	High	Master Protein	P49069	Calcium signal-modulating cyclophilin ligand OS=Homo sapiens OX=9606 GN=CAMLG PE=1 SV=1	0	19.428	20	4	5	4	1	296	32.9	8.05	9.97	4
FALSE	High	Master Protein	Q9NNX1	Tuftelin OS=Homo sapiens OX=9606 GN=TUFT1 PE=1 SV=1	0	19.394	11	4	5	4	1	390	44.2	6	7.87	4
FALSE	High	Master Protein	O60573	Eukaryotic translation initiation factor 4E type 2 OS=Homo sapiens OX=9606 GN=EIF4E2 PE=1 SV=1	0	19.385	24	4	4	4	1	245	28.3	8.88	13.41	4
FALSE	High	Master Protein	O95619	YEATS domain-containing protein 4 OS=Homo sapiens OX=9606 GN=YEATS4 PE=1 SV=1	0	19.197	29	5	6	5	1	227	26.5	8.41	13.85	5
FALSE	High	Master Protein	Q70UQ0	Inhibitor of nuclear factor kappa-B kinase-interacting protein OS=Homo sapiens OX=9606 GN=IKBIP PE=1 SV=1	0	19.177	18	5	5	5	1	350	39.3	9.17	10.57	5
FALSE	High	Master Protein	P61081	NEDD8-conjugating enzyme Ubc12 OS=Homo sapiens OX=9606 GN=UBE2M PE=1 SV=1	0	19.123	32	6	7	6	1	183	20.9	7.69	9.02	6
FALSE	High	Master Protein	Q13813	Spectrin alpha chain, non-erythrocytic 1 OS=Homo sapiens OX=9606 GN=SPTAN1 PE=1 SV=3	0	19.048	2	4	4	4	1	2472	284.4	5.35	9.78	4
FALSE	High	Master Protein	Q9Y266	Nuclear migration protein nudC OS=Homo sapiens OX=9606 GN=NUDC PE=1 SV=1	0	18.947	18	6	6	6	1	331	38.2	5.38	10.56	6
FALSE	High	Master Protein	P35606	Coatomer subunit beta' OS=Homo sapiens OX=9606 GN=COPB2 PE=1 SV=2	0	18.929	6	6	6	6	1	906	102.4	5.27	10.79	6
FALSE	High	Master Protein	Q92616	eIF-2-alpha kinase activator GCN1 OS=Homo sapiens OX=9606 GN=GCN1 PE=1 SV=6	0	18.916	3	6	6	6	1	2671	292.6	7.47	10.98	6
FALSE	High	Master Protein	Q9H1D9	DNA-directed RNA polymerase III subunit RPC6 OS=Homo sapiens OX=9606 GN=POLR3F PE=1 SV=1	0	18.851	19	5	5	5	1	316	35.7	6.11	11.28	5
FALSE	High	Master Protein	Q9BZM4	UL16-binding protein 3 OS=Homo sapiens OX=9606 GN=ULBP3 PE=1 SV=1	0	18.613	31	6	6	5	1	244	27.9	8.02	13.01	6
FALSE	High	Master Protein	P49721	Proteasome subunit beta type-2 OS=Homo sapiens OX=9606 GN=PSMB2 PE=1 SV=1	0	18.562	31	6	6	6	1	201	22.8	7.02	9.46	6
FALSE	High	Master Protein	Q9NRG7	Epimerase family protein SDR39U1 OS=Homo sapiens OX=9606 GN=SDR39U1 PE=1 SV=3	0	18.512	15	3	4	3	1	293	31.1	9.04	12.97	3
FALSE	High	Master Protein	O75369	Filamin-B OS=Homo sapiens OX=9606 GN=FLNB PE=1 SV=2	0	18.507	2	6	6	2	1	2602	278	5.73	14.54	6
FALSE	High	Master Protein	Q9UFF9	CCR4-NOT transcription complex subunit 8 OS=Homo sapiens OX=9606 GN=CNOT8 PE=1 SV=1	0	18.504	22	5	6	5	1	292	33.5	4.81	16.65	5
FALSE	High	Master Protein	Q71SY5	Mediator of RNA polymerase II transcription subunit 25 OS=Homo sapiens OX=9606 GN=MED25 PE=1 SV=2	0	18.483	10	6	8	6	1	747	78.1	8.34	13.8	6
FALSE	High	Master Protein	Q7L523	Ras-related GTP-binding protein A OS=Homo sapiens OX=9606 GN=RRAGA PE=1 SV=1	0	18.474	11	3	4	3	1	313	36.5	7.72	12.13	3
FALSE	High	Master Protein	P56589	Peroxisomal biogenesis factor 3 OS=Homo sapiens OX=9606 GN=PEX3 PE=1 SV=1	0	18.445	15	4	4	4	1	373	42.1	8.15	12.54	4
FALSE	High	Master Protein	Q53EZ4	Centrosomal protein of 55 kDa OS=Homo sapiens OX=9606 GN=CEP55 PE=1 SV=3	0	18.419	13	4	4	4	1	464	54.1	7.01	12.61	4
FALSE	High	Master Protein	Q9Y2T2	AP-3 complex subunit mu-1 OS=Homo sapiens OX=9606 GN=AP3M1 PE=1 SV=1	0	18.391	17	5	5	5	1	418	46.9	6.93	13.23	5
FALSE	High	Master Protein	Q9UNP9	Peptidyl-prolyl cis-trans isomerase E OS=Homo sapiens OX=9606 GN=PPIE PE=1 SV=1	0	18.388	19	4	4	4	1	301	33.4	5.6	9.92	4
FALSE	High	Master Protein	Q9NX40	OCIA domain-containing protein 1 OS=Homo sapiens OX=9606 GN=OCIAD1 PE=1 SV=1	0	18.387	20	4	4	4	1	245	27.6	7.49	12.46	4
FALSE	High	Master Protein	Q9Y673	Dolichyl-phosphate beta-glucosyltransferase OS=Homo sapiens OX=9606 GN=ALG5 PE=1 SV=1	0	18.357	19	5	5	5	1	324	36.9	9.28	10.76	5
FALSE	High	Master Protein	Q86UP2	Kinectin OS=Homo sapiens OX=9606 GN=KTN1 PE=1 SV=1	0	18.316	4	6	6	6	1	1357	156.2	5.64	11.73	6
FALSE	High	Master Protein	Q86W42	THO complex subunit 6 homolog OS=Homo sapiens OX=9606 GN=THOC6 PE=1 SV=1	0	18.313	23	6	6	6	1	341	37.5	7.43	11.84	6
FALSE	High	Master Protein	P29372	DNA-3-methyladenine glycosylase OS=Homo sapiens OX=9606 GN=MPG PE=1 SV=3	0	18.176	20	5	5	5	1	298	32.8	9.57	13.13	5
FALSE	High	Master Protein	Q92820	Gamma-glutamyl hydrolase OS=Homo sapiens OX=9606 GN=GGH PE=1 SV=2	0	18.174	19	5	5	5	1	318	35.9	7.11	11.42	5
FALSE	High	Master Protein	P17612	cAMP-dependent protein kinase catalytic subunit alpha OS=Homo sapiens OX=9606 GN=PRKACA PE=1 SV=2	0	18.114	17	6	8	6	1	351	40.6	8.79	16.55	6
FALSE	High	Master Protein	Q15390	Mitochondrial fission regulator 1 OS=Homo sapiens OX=9606 GN=MTFR1 PE=1 SV=2	0	18.105	16	4	4	4	1	333	37	9.01	11.28	4
FALSE	High	Master Protein	Q9NVV0	Trimeric intracellular cation channel type B OS=Homo sapiens OX=9606 GN=TMEM38B PE=1 SV=1	0	17.966	21	5	5	5	1	291	32.5	9.06	11.32	5
FALSE	High	Master Protein	Q15018	BRISC complex subunit Abraxas 2 OS=Homo sapiens OX=9606 GN=ABRAXAS2 PE=1 SV=2	0	17.915	14	5	5	5	1	415	46.9	6.21	9.66	5
FALSE	High	Master Protein	Q6IQ22	Ras-related protein Rab-12 OS=Homo sapiens OX=9606 GN=RAB12 PE=1 SV=3	0	17.901	20	5	8	4	1	244	27.2	8.41	21.46	5
FALSE	High	Master Protein	O94776	Metastasis-associated protein MTA2 OS=Homo sapiens OX=9606 GN=MTA2 PE=1 SV=1	0	17.887	10	5	6	5	1	668	75	9.66	9.54	5
FALSE	High	Master Protein	P11274	Breakpoint cluster region protein OS=Homo sapiens OX=9606 GN=BCR PE=1 SV=2	0	17.883	6	6	7	6	1	1271	142.7	7.03	11.53	6
FALSE	High	Master Protein	Q8N5I9	Uncharacterized protein C12orf45 OS=Homo sapiens OX=9606 GN=C12orf45 PE=1 SV=2	0	17.876	38	6	6	6	1	185	20.1	5.22	13.44	6
FALSE	High	Master Protein	Q14232	Translation initiation factor eIF-2B subunit alpha OS=Homo sapiens OX=9606 GN=EIF2B1 PE=1 SV=1	0	17.811	19	5	5	5	1	305	33.7	7.33	10.94	5
FALSE	High	Master Protein	P26373	60S ribosomal protein L13 OS=Homo sapiens OX=9606 GN=RPL13 PE=1 SV=4	0	17.779	23	5	7	5	1	211	24.2	11.65	18.67	5
FALSE	High	Master Protein	O43808	Peroxisomal membrane protein PMP34 OS=Homo sapiens OX=9606 GN=SLC25A17 PE=1 SV=1	0	17.778	19	5	5	5	1	307	34.5	10.08	12	5
FALSE	High	Master Protein	Q5BJH7	Protein YIF1B OS=Homo sapiens OX=9606 GN=YIF1B PE=1 SV=1	0	17.759	17	3	5	3	1	314	34.4	9.16	13.53	3
FALSE	High	Master Protein	Q96EE3	Nucleoporin SEH1 OS=Homo sapiens OX=9606 GN=SEH1L PE=1 SV=3	0	17.712	15	4	5	4	1	360	39.6	8.09	15.66	4
FALSE	High	Master Protein	O75663	TIP41-like protein OS=Homo sapiens OX=9606 GN=TIPRL PE=1 SV=2	0	17.702	25	7	8	7	1	272	31.4	5.91	14	7
FALSE	High	Master Protein	Q9BY77	Polymerase delta-interacting protein 3 OS=Homo sapiens OX=9606 GN=POLDIP3 PE=1 SV=2	0	17.692	20	5	6	5	1	421	46.1	9.99	14.02	5
FALSE	High	Master Protein	O60563	Cyclin-T1 OS=Homo sapiens OX=9606 GN=CCNT1 PE=1 SV=1	0	17.66	8	4	5	4	1	726	80.6	8.78	8.61	4
FALSE	High	Master Protein	Q14964	Ras-related protein Rab-39A OS=Homo sapiens OX=9606 GN=RAB39A PE=1 SV=2	0	17.619	25	5	8	4	1	217	25	7.65	21.47	5
FALSE	High	Master Protein	P50991	T-complex protein 1 subunit delta OS=Homo sapiens OX=9606 GN=CCT4 PE=1 SV=4	0	17.606	12	6	6	6	1	539	57.9	7.83	6.77	6
FALSE	High	Master Protein	P11177	Pyruvate dehydrogenase E1 component subunit beta, mitochondrial OS=Homo sapiens OX=9606 GN=PDHB PE=1 SV=3	0	17.486	19	6	6	6	1	359	39.2	6.65	12.91	6
FALSE	High	Master Protein	P05783	Keratin, type I cytoskeletal 18 OS=Homo sapiens OX=9606 GN=KRT18 PE=1 SV=2	0	17.364	13	7	10	6	1	430	48	5.45	16.56	7
FALSE	High	Master Protein	O95159	Zinc finger protein-like 1 OS=Homo sapiens OX=9606 GN=ZFPL1 PE=1 SV=2	0	17.264	15	4	5	4	1	310	34.1	8.07	12.75	4
FALSE	High	Master Protein	P08758	Annexin A5 OS=Homo sapiens OX=9606 GN=ANXA5 PE=1 SV=2	0	17.211	16	4	4	4	1	320	35.9	5.05	11.6	4
FALSE	High	Master Protein	Q9Y678	Coatomer subunit gamma-1 OS=Homo sapiens OX=9606 GN=COPG1 PE=1 SV=1	0	17.211	9	6	6	6	1	874	97.7	5.47	11.26	6
FALSE	High	Master Protein	Q06323	Proteasome activator complex subunit 1 OS=Homo sapiens OX=9606 GN=PSME1 PE=1 SV=1	0	17.198	20	5	6	5	1	249	28.7	6.02	15.19	5
FALSE	High	Master Protein	P53365	Arfaptin-2 OS=Homo sapiens OX=9606 GN=ARFIP2 PE=1 SV=1	0	17.191	12	5	6	4	1	341	37.8	6.04	8.73	5
FALSE	High	Master Protein	Q9H936	Mitochondrial glutamate carrier 1 OS=Homo sapiens OX=9606 GN=SLC25A22 PE=1 SV=1	0	17.19	16	5	5	5	1	323	34.4	9.29	13.34	5
FALSE	High	Master Protein	P50897	Palmitoyl-protein thioesterase 1 OS=Homo sapiens OX=9606 GN=PPT1 PE=1 SV=1	0	17.184	10	2	3	2	1	306	34.2	6.52	11.02	2
FALSE	High	Master Protein	Q9Y3B3	Transmembrane emp24 domain-containing protein 7 OS=Homo sapiens OX=9606 GN=TMED7 PE=1 SV=2	0	17.174	27	5	6	5	1	224	25.2	6.89	12.26	5
FALSE	High	Master Protein	Q9Y5K6	CD2-associated protein OS=Homo sapiens OX=9606 GN=CD2AP PE=1 SV=1	0	17.163	9	4	4	4	1	639	71.4	6.4	8.64	4
FALSE	High	Master Protein	Q9HBM1	Kinetochore protein Spc25 OS=Homo sapiens OX=9606 GN=SPC25 PE=1 SV=1	0	17.153	23	4	4	4	1	224	26.1	8	11.19	4
FALSE	High	Master Protein	O00571	ATP-dependent RNA helicase DDX3X OS=Homo sapiens OX=9606 GN=DDX3X PE=1 SV=3	0	17.113	10	5	5	5	1	662	73.2	7.18	11.41	5
FALSE	High	Master Protein	Q9H2P0	Activity-dependent neuroprotector homeobox protein OS=Homo sapiens OX=9606 GN=ADNP PE=1 SV=1	0	17.093	6	4	4	4	1	1102	123.5	7.34	9.51	4
FALSE	High	Master Protein	Q9UL46	Proteasome activator complex subunit 2 OS=Homo sapiens OX=9606 GN=PSME2 PE=1 SV=4	0	17.08	23	4	4	4	1	239	27.4	5.73	10.64	4
FALSE	High	Master Protein	Q8WV22	Non-structural maintenance of chromosomes element 1 homolog OS=Homo sapiens OX=9606 GN=NSMCE1 PE=1 SV=5	0	17.061	18	4	4	4	1	266	30.8	7.47	12.64	4
FALSE	High	Master Protein	O75787	Renin receptor OS=Homo sapiens OX=9606 GN=ATP6AP2 PE=1 SV=2	0	16.934	14	5	6	5	1	350	39	6.1	11.47	5
FALSE	High	Master Protein	P54819	Adenylate kinase 2, mitochondrial OS=Homo sapiens OX=9606 GN=AK2 PE=1 SV=2	0	16.934	23	5	5	5	1	239	26.5	7.81	12.1	5
FALSE	High	Master Protein	Q14681	BTB/POZ domain-containing protein KCTD2 OS=Homo sapiens OX=9606 GN=KCTD2 PE=1 SV=3	0	16.906	22	4	4	2	1	263	28.5	5.29	14.28	4
FALSE	High	Master Protein	Q13011	Delta(3,5)-Delta(2,4)-dienoyl-CoA isomerase, mitochondrial OS=Homo sapiens OX=9606 GN=ECH1 PE=1 SV=2	0	16.873	14	4	4	4	1	328	35.8	8	11.87	4
FALSE	High	Master Protein	Q53H96	Pyrroline-5-carboxylate reductase 3 OS=Homo sapiens OX=9606 GN=PYCR3 PE=1 SV=3	0	16.85	22	4	5	4	1	274	28.6	7.72	14.29	4
FALSE	High	Master Protein	P58340	Myeloid leukemia factor 1 OS=Homo sapiens OX=9606 GN=MLF1 PE=1 SV=1	0	16.85	18	4	4	4	1	268	30.6	9.45	8.99	4
FALSE	High	Master Protein	Q96DI7	U5 small nuclear ribonucleoprotein 40 kDa protein OS=Homo sapiens OX=9606 GN=SNRNP40 PE=1 SV=1	0	16.754	22	4	5	4	1	357	39.3	8.1	14.11	4
FALSE	High	Master Protein	O75436	Vacuolar protein sorting-associated protein 26A OS=Homo sapiens OX=9606 GN=VPS26A PE=1 SV=2	0	16.73	16	5	5	5	1	327	38.1	6.57	11.14	5
FALSE	High	Master Protein	O43242	26S proteasome non-ATPase regulatory subunit 3 OS=Homo sapiens OX=9606 GN=PSMD3 PE=1 SV=2	0	16.721	9	4	4	4	1	534	60.9	8.44	8.71	4
FALSE	High	Master Protein	P35579	Myosin-9 OS=Homo sapiens OX=9606 GN=MYH9 PE=1 SV=4	0	16.693	2	5	6	5	1	1960	226.4	5.6	7.18	5
FALSE	High	Master Protein	Q0PNE2	Elongator complex protein 6 OS=Homo sapiens OX=9606 GN=ELP6 PE=1 SV=1	0	16.686	17	4	5	4	1	266	29.8	6.84	12.17	4
FALSE	High	Master Protein	Q14558	Phosphoribosyl pyrophosphate synthase-associated protein 1 OS=Homo sapiens OX=9606 GN=PRPSAP1 PE=1 SV=2	0	16.637	17	4	4	4	1	356	39.4	7.2	8.46	4
FALSE	High	Master Protein	Q15072	Zinc finger protein OZF OS=Homo sapiens OX=9606 GN=ZNF146 PE=1 SV=2	0	16.63	16	4	4	4	1	292	33.3	8.88	5.61	4
FALSE	High	Master Protein	P63010	AP-2 complex subunit beta OS=Homo sapiens OX=9606 GN=AP2B1 PE=1 SV=1	0	16.566	9	7	7	5	1	937	104.5	5.38	7.88	7
FALSE	High	Master Protein	Q9BQ75	Protein CMSS1 OS=Homo sapiens OX=9606 GN=CMSS1 PE=1 SV=2	0	16.554	21	6	7	6	1	279	31.9	9.19	14.13	6
FALSE	High	Master Protein	Q9Y315	Deoxyribose-phosphate aldolase OS=Homo sapiens OX=9606 GN=DERA PE=1 SV=2	0	16.528	25	6	6	6	1	318	35.2	8.94	10.1	6
FALSE	High	Master Protein	Q9NX63	MICOS complex subunit MIC19 OS=Homo sapiens OX=9606 GN=CHCHD3 PE=1 SV=1	0	16.443	21	4	5	4	1	227	26.1	8.28	12.24	4
FALSE	High	Master Protein	Q53HL2	Borealin OS=Homo sapiens OX=9606 GN=CDCA8 PE=1 SV=2	0	16.395	19	4	4	4	1	280	31.3	9.86	11.4	4
FALSE	High	Master Protein	P13010	X-ray repair cross-complementing protein 5 OS=Homo sapiens OX=9606 GN=XRCC5 PE=1 SV=3	0	16.38	9	5	6	5	1	732	82.7	5.81	6.62	5
FALSE	High	Master Protein	Q96BW9	Phosphatidate cytidylyltransferase, mitochondrial OS=Homo sapiens OX=9606 GN=TAMM41 PE=1 SV=2	0	16.347	11	4	4	4	1	452	51	7.94	11.65	4
FALSE	High	Master Protein	P53004	Biliverdin reductase A OS=Homo sapiens OX=9606 GN=BLVRA PE=1 SV=2	0	16.341	17	4	4	4	1	296	33.4	6.44	12.16	4
FALSE	High	Master Protein	P43686	26S proteasome regulatory subunit 6B OS=Homo sapiens OX=9606 GN=PSMC4 PE=1 SV=2	0	16.315	10	3	4	3	1	418	47.3	5.21	8.45	3
FALSE	High	Master Protein	Q99759	Mitogen-activated protein kinase kinase kinase 3 OS=Homo sapiens OX=9606 GN=MAP3K3 PE=1 SV=2	0	16.307	9	6	7	6	1	626	70.9	8.84	9.61	6
FALSE	High	Master Protein	O75410	Transforming acidic coiled-coil-containing protein 1 OS=Homo sapiens OX=9606 GN=TACC1 PE=1 SV=2	0	16.305	7	6	7	6	1	805	87.7	4.88	12.52	6
FALSE	High	Master Protein	Q99615	DnaJ homolog subfamily C member 7 OS=Homo sapiens OX=9606 GN=DNAJC7 PE=1 SV=2	0	16.26	12	5	5	5	1	494	56.4	6.96	11.54	5
FALSE	High	Master Protein	Q7Z794	Keratin, type II cytoskeletal 1b OS=Homo sapiens OX=9606 GN=KRT77 PE=1 SV=3	0	16.204	7	5	21	2	1	578	61.9	5.99	44.59	5
FALSE	High	Master Protein	Q9BU76	Multiple myeloma tumor-associated protein 2 OS=Homo sapiens OX=9606 GN=MMTAG2 PE=1 SV=1	0	16.201	21	5	5	5	1	263	29.4	10.02	11.42	5
FALSE	High	Master Protein	P43243	Matrin-3 OS=Homo sapiens OX=9606 GN=MATR3 PE=1 SV=2	0	16.2	8	5	5	5	1	847	94.6	6.25	8.15	5
FALSE	High	Master Protein	Q86U90	YrdC domain-containing protein, mitochondrial OS=Homo sapiens OX=9606 GN=YRDC PE=1 SV=1	0	16.198	19	4	5	4	1	279	29.3	8.57	9.82	4
FALSE	High	Master Protein	P16402	Histone H1.3 OS=Homo sapiens OX=9606 GN=H1-3 PE=1 SV=2	0	16.137	15	4	6	4	1	221	22.3	11.02	16.46	4
FALSE	High	Master Protein	Q6IAN0	Dehydrogenase/reductase SDR family member 7B OS=Homo sapiens OX=9606 GN=DHRS7B PE=1 SV=2	0	16.038	18	6	6	6	1	325	35.1	9.55	11.02	6
FALSE	High	Master Protein	Q15645	Pachytene checkpoint protein 2 homolog OS=Homo sapiens OX=9606 GN=TRIP13 PE=1 SV=2	0	15.958	11	4	5	4	1	432	48.5	6.09	7.37	4
FALSE	High	Master Protein	Q8N2F6	Armadillo repeat-containing protein 10 OS=Homo sapiens OX=9606 GN=ARMC10 PE=1 SV=1	0	15.901	16	4	5	4	1	343	37.5	6.61	7.15	4
FALSE	High	Master Protein	Q9Y580	RNA-binding protein 7 OS=Homo sapiens OX=9606 GN=RBM7 PE=1 SV=1	0	15.876	19	4	4	4	1	266	30.5	9.57	7.96	4
FALSE	High	Master Protein	P78344	Eukaryotic translation initiation factor 4 gamma 2 OS=Homo sapiens OX=9606 GN=EIF4G2 PE=1 SV=1	0	15.778	6	5	5	5	1	907	102.3	7.14	10.73	5
FALSE	High	Master Protein	Q15014	Mortality factor 4-like protein 2 OS=Homo sapiens OX=9606 GN=MORF4L2 PE=1 SV=1	0	15.742	18	4	4	4	1	288	32.3	9.72	11.03	4
FALSE	High	Master Protein	O60749	Sorting nexin-2 OS=Homo sapiens OX=9606 GN=SNX2 PE=1 SV=2	0	15.724	12	5	5	5	1	519	58.4	5.12	10.64	5
FALSE	High	Master Protein	P33240	Cleavage stimulation factor subunit 2 OS=Homo sapiens OX=9606 GN=CSTF2 PE=1 SV=1	0	15.71	7	3	4	3	1	577	60.9	6.83	9	3
FALSE	High	Master Protein	P00492	Hypoxanthine-guanine phosphoribosyltransferase OS=Homo sapiens OX=9606 GN=HPRT1 PE=1 SV=2	0	15.65	20	4	4	4	1	218	24.6	6.68	9.01	4
FALSE	High	Master Protein	Q99538	Legumain OS=Homo sapiens OX=9606 GN=LGMN PE=1 SV=1	0	15.568	13	3	3	3	1	433	49.4	6.55	11.4	3
FALSE	High	Master Protein	Q10567	AP-1 complex subunit beta-1 OS=Homo sapiens OX=9606 GN=AP1B1 PE=1 SV=2	0	15.546	7	5	5	3	1	949	104.6	5.06	9.33	5
FALSE	High	Master Protein	P68400	Casein kinase II subunit alpha OS=Homo sapiens OX=9606 GN=CSNK2A1 PE=1 SV=1	0	15.538	13	5	5	4	1	391	45.1	7.74	6.97	5
FALSE	High	Master Protein	P00491	Purine nucleoside phosphorylase OS=Homo sapiens OX=9606 GN=PNP PE=1 SV=2	0	15.532	16	4	4	4	1	289	32.1	6.95	9.68	4
FALSE	High	Master Protein	Q9HBM6	Transcription initiation factor TFIID subunit 9B OS=Homo sapiens OX=9606 GN=TAF9B PE=1 SV=1	0	15.518	20	5	7	5	1	251	27.6	9.55	11.91	5
FALSE	High	Master Protein	Q92541	RNA polymerase-associated protein RTF1 homolog OS=Homo sapiens OX=9606 GN=RTF1 PE=1 SV=4	0	15.506	6	4	4	4	1	710	80.3	8.15	8.5	4
FALSE	High	Master Protein	Q9H3P2	Negative elongation factor A OS=Homo sapiens OX=9606 GN=NELFA PE=1 SV=3	0	15.446	7	3	4	3	1	528	57.2	9.03	11.04	3
FALSE	High	Master Protein	P04632	Calpain small subunit 1 OS=Homo sapiens OX=9606 GN=CAPNS1 PE=1 SV=1	0	15.442	16	3	4	3	1	268	28.3	5.2	7.78	3
FALSE	High	Master Protein	Q12931	Heat shock protein 75 kDa, mitochondrial OS=Homo sapiens OX=9606 GN=TRAP1 PE=1 SV=3	0	15.418	6	3	3	2	1	704	80.1	8.21	9.89	3
FALSE	High	Master Protein	O43752	Syntaxin-6 OS=Homo sapiens OX=9606 GN=STX6 PE=1 SV=1	0	15.377	18	4	6	3	1	255	29.2	4.93	14.35	4
FALSE	High	Master Protein	O43264	Centromere/kinetochore protein zw10 homolog OS=Homo sapiens OX=9606 GN=ZW10 PE=1 SV=3	0	15.362	9	5	5	5	1	779	88.8	6.27	8.25	5
FALSE	High	Master Protein	O15127	Secretory carrier-associated membrane protein 2 OS=Homo sapiens OX=9606 GN=SCAMP2 PE=1 SV=2	0	15.354	10	2	4	2	1	329	36.6	6.1	12.74	2
FALSE	High	Master Protein	P27694	Replication protein A 70 kDa DNA-binding subunit OS=Homo sapiens OX=9606 GN=RPA1 PE=1 SV=2	0	15.348	11	5	5	5	1	616	68.1	7.21	9.32	5
FALSE	High	Master Protein	P62993	Growth factor receptor-bound protein 2 OS=Homo sapiens OX=9606 GN=GRB2 PE=1 SV=1	0	15.277	25	6	6	6	1	217	25.2	6.32	7	6
FALSE	High	Master Protein	P61962	DDB1- and CUL4-associated factor 7 OS=Homo sapiens OX=9606 GN=DCAF7 PE=1 SV=1	0	15.209	14	4	4	4	1	342	38.9	5.52	7.01	4
FALSE	High	Master Protein	Q9H082	Ras-related protein Rab-33B OS=Homo sapiens OX=9606 GN=RAB33B PE=1 SV=1	0	15.169	19	4	8	3	1	229	25.7	7.18	21.47	4
FALSE	High	Master Protein	Q6QNY0	Biogenesis of lysosome-related organelles complex 1 subunit 3 OS=Homo sapiens OX=9606 GN=BLOC1S3 PE=1 SV=1	0	15.148	15	2	4	2	1	202	21.2	5.15	11.87	2
FALSE	High	Master Protein	O95249	Golgi SNAP receptor complex member 1 OS=Homo sapiens OX=9606 GN=GOSR1 PE=1 SV=1	0	15.093	20	5	6	5	1	250	28.6	9.42	10.94	5
FALSE	High	Master Protein	Q9UHD8	Septin-9 OS=Homo sapiens OX=9606 GN=SEPTIN9 PE=1 SV=2	0	14.977	8	4	5	4	1	586	65.4	8.97	8.86	4
FALSE	High	Master Protein	P56937	3-keto-steroid reductase/17-beta-hydroxysteroid dehydrogenase 7 OS=Homo sapiens OX=9606 GN=HSD17B7 PE=1 SV=1	0	14.956	14	3	3	3	1	341	38.2	8.1	8.56	3
FALSE	High	Master Protein	P46781	40S ribosomal protein S9 OS=Homo sapiens OX=9606 GN=RPS9 PE=1 SV=3	0	14.948	28	6	6	6	1	194	22.6	10.65	11.97	6
FALSE	High	Master Protein	Q9NX47	E3 ubiquitin-protein ligase MARCHF5 OS=Homo sapiens OX=9606 GN=MARCHF5 PE=1 SV=1	0	14.907	17	4	5	4	1	278	31.2	8.7	8	4
FALSE	High	Master Protein	P48681	Nestin OS=Homo sapiens OX=9606 GN=NES PE=1 SV=2	0	14.884	3	5	6	5	1	1621	177.3	4.36	10.06	5
FALSE	High	Master Protein	P06753	Tropomyosin alpha-3 chain OS=Homo sapiens OX=9606 GN=TPM3 PE=1 SV=2	0	14.776	15	4	4	4	1	285	32.9	4.72	10.81	4
FALSE	High	Master Protein	Q13510	Acid ceramidase OS=Homo sapiens OX=9606 GN=ASAH1 PE=1 SV=5	0	14.66	10	4	4	4	1	395	44.6	7.62	10.41	4
FALSE	High	Master Protein	Q5RKV6	Exosome complex component MTR3 OS=Homo sapiens OX=9606 GN=EXOSC6 PE=1 SV=1	0	14.605	20	3	4	3	1	272	28.2	6.28	13.72	3
FALSE	High	Master Protein	P78559	Microtubule-associated protein 1A OS=Homo sapiens OX=9606 GN=MAP1A PE=1 SV=6	0	14.601	2	4	6	3	1	2803	305.3	4.92	14.84	4
FALSE	High	Master Protein	O95402	Mediator of RNA polymerase II transcription subunit 26 OS=Homo sapiens OX=9606 GN=MED26 PE=1 SV=2	0	14.6	9	4	4	4	1	600	65.4	9.16	11.5	4
FALSE	High	Master Protein	O14653	Golgi SNAP receptor complex member 2 OS=Homo sapiens OX=9606 GN=GOSR2 PE=1 SV=2	0	14.592	23	4	4	4	1	212	24.8	8.06	11.74	4
FALSE	High	Master Protein	Q2M3G4	Protein Shroom1 OS=Homo sapiens OX=9606 GN=SHROOM1 PE=1 SV=1	0	14.5	5	4	4	4	1	852	90.7	6.15	6.96	4
FALSE	High	Master Protein	P61421	V-type proton ATPase subunit d 1 OS=Homo sapiens OX=9606 GN=ATP6V0D1 PE=1 SV=1	0	14.462	13	4	6	4	1	351	40.3	5	11.25	4
FALSE	High	Master Protein	O14965	Aurora kinase A OS=Homo sapiens OX=9606 GN=AURKA PE=1 SV=2	0	14.458	8	3	7	2	1	403	45.8	9.39	14.33	3
FALSE	High	Master Protein	Q6PKG0	La-related protein 1 OS=Homo sapiens OX=9606 GN=LARP1 PE=1 SV=2	0	14.456	6	5	5	2	1	1096	123.4	8.82	7.62	5
FALSE	High	Master Protein	O94874	E3 UFM1-protein ligase 1 OS=Homo sapiens OX=9606 GN=UFL1 PE=1 SV=2	0	14.453	6	5	6	5	1	794	89.5	6.79	10.02	5
FALSE	High	Master Protein	Q8TD16	Protein bicaudal D homolog 2 OS=Homo sapiens OX=9606 GN=BICD2 PE=1 SV=1	0	14.446	5	3	4	3	1	824	93.5	5.44	7.1	3
FALSE	High	Master Protein	Q96G21	U3 small nucleolar ribonucleoprotein protein IMP4 OS=Homo sapiens OX=9606 GN=IMP4 PE=1 SV=1	0	14.414	16	5	6	5	1	291	33.7	9.47	8.88	5
FALSE	High	Master Protein	P09012	U1 small nuclear ribonucleoprotein A OS=Homo sapiens OX=9606 GN=SNRPA PE=1 SV=3	0	14.317	12	3	6	1	1	282	31.3	9.83	14.9	3
FALSE	High	Master Protein	Q1KMD3	Heterogeneous nuclear ribonucleoprotein U-like protein 2 OS=Homo sapiens OX=9606 GN=HNRNPUL2 PE=1 SV=1	0	14.301	6	4	4	4	1	747	85.1	4.91	10.49	4
FALSE	High	Master Protein	Q86VR2	Reticulophagy regulator 3 OS=Homo sapiens OX=9606 GN=RETREG3 PE=1 SV=1	0	14.296	8	3	4	3	1	466	51.4	4.97	10.07	3
FALSE	High	Master Protein	Q9H0P0	Cytosolic 5'-nucleotidase 3A OS=Homo sapiens OX=9606 GN=NT5C3A PE=1 SV=3	0	14.243	12	3	3	3	1	336	37.9	7.12	10.61	3
FALSE	High	Master Protein	Q9H0I2	Enkurin domain-containing protein 1 OS=Homo sapiens OX=9606 GN=ENKD1 PE=1 SV=1	0	14.237	18	4	4	4	1	346	38.7	9.8	5.85	4
FALSE	High	Master Protein	Q07020	60S ribosomal protein L18 OS=Homo sapiens OX=9606 GN=RPL18 PE=1 SV=2	0	14.208	26	4	4	4	1	188	21.6	11.72	10.76	4
FALSE	High	Master Protein	O60716	Catenin delta-1 OS=Homo sapiens OX=9606 GN=CTNND1 PE=1 SV=1	0	14.207	3	2	3	2	1	968	108.1	6.23	9.41	2
FALSE	High	Master Protein	Q12905	Interleukin enhancer-binding factor 2 OS=Homo sapiens OX=9606 GN=ILF2 PE=1 SV=2	0	14.196	14	4	4	4	1	390	43	5.26	12.51	4
FALSE	High	Master Protein	O43822	Cilia- and flagella-associated protein 410 OS=Homo sapiens OX=9606 GN=CFAP410 PE=1 SV=1	0	14.151	17	4	4	4	1	256	28.3	7.34	8.84	4
FALSE	High	Master Protein	P12270	Nucleoprotein TPR OS=Homo sapiens OX=9606 GN=TPR PE=1 SV=3	0	14.111	2	3	3	3	1	2363	267.1	5.02	9.19	3
FALSE	High	Master Protein	Q6UWP7	Lysocardiolipin acyltransferase 1 OS=Homo sapiens OX=9606 GN=LCLAT1 PE=1 SV=1	0	14.089	12	4	6	4	1	414	48.9	8.62	13.84	4
FALSE	High	Master Protein	Q00535	Cyclin-dependent-like kinase 5 OS=Homo sapiens OX=9606 GN=CDK5 PE=1 SV=3	0	14.077	20	5	6	4	1	292	33.3	7.66	8.19	5
FALSE	High	Master Protein	P13051	Uracil-DNA glycosylase OS=Homo sapiens OX=9606 GN=UNG PE=1 SV=2	0	14.066	15	3	3	3	1	313	34.6	9.32	9.75	3
FALSE	High	Master Protein	Q7Z309	Protein FAM122B OS=Homo sapiens OX=9606 GN=FAM122B PE=1 SV=2	0	14	21	3	3	3	1	247	26.9	6.37	10.35	3
FALSE	High	Master Protein	Q8WWH5	Probable tRNA pseudouridine synthase 1 OS=Homo sapiens OX=9606 GN=TRUB1 PE=1 SV=1	0	13.947	15	5	5	5	1	349	37.2	8.25	7.67	5
FALSE	High	Master Protein	O14662	Syntaxin-16 OS=Homo sapiens OX=9606 GN=STX16 PE=1 SV=3	0	13.938	11	3	3	3	1	325	37	6.11	10.6	3
FALSE	High	Master Protein	Q8IW45	ATP-dependent (S)-NAD(P)H-hydrate dehydratase OS=Homo sapiens OX=9606 GN=NAXD PE=1 SV=1	0	13.891	20	4	4	4	1	347	36.6	8.06	9.52	4
FALSE	High	Master Protein	P14866	Heterogeneous nuclear ribonucleoprotein L OS=Homo sapiens OX=9606 GN=HNRNPL PE=1 SV=2	0	13.84	8	3	4	3	1	589	64.1	8.22	5.96	3
FALSE	High	Master Protein	Q5SW96	Low density lipoprotein receptor adapter protein 1 OS=Homo sapiens OX=9606 GN=LDLRAP1 PE=1 SV=3	0	13.803	17	4	4	4	1	308	33.9	6.7	8.29	4
FALSE	High	Master Protein	Q96B26	Exosome complex component RRP43 OS=Homo sapiens OX=9606 GN=EXOSC8 PE=1 SV=1	0	13.771	16	5	5	5	1	276	30	5.3	7.66	5
FALSE	High	Master Protein	P53618	Coatomer subunit beta OS=Homo sapiens OX=9606 GN=COPB1 PE=1 SV=3	0	13.767	5	4	4	4	1	953	107.1	6.05	10.09	4
FALSE	High	Master Protein	O75533	Splicing factor 3B subunit 1 OS=Homo sapiens OX=9606 GN=SF3B1 PE=1 SV=3	0	13.745	4	4	4	4	1	1304	145.7	7.09	7.84	4
FALSE	High	Master Protein	P19525	Interferon-induced, double-stranded RNA-activated protein kinase OS=Homo sapiens OX=9606 GN=EIF2AK2 PE=1 SV=2	0	13.73	6	3	4	3	1	551	62.1	8.4	7.69	3
FALSE	High	Master Protein	Q9HBI1	Beta-parvin OS=Homo sapiens OX=9606 GN=PARVB PE=1 SV=1	0	13.723	10	3	4	1	1	364	41.7	6.73	10.19	3
FALSE	High	Master Protein	Q9UBI9	Headcase protein homolog OS=Homo sapiens OX=9606 GN=HECA PE=1 SV=1	0	13.718	10	4	4	4	1	543	58.8	8.54	10.42	4
FALSE	High	Master Protein	Q92841	Probable ATP-dependent RNA helicase DDX17 OS=Homo sapiens OX=9606 GN=DDX17 PE=1 SV=2	0	13.707	7	5	5	5	1	729	80.2	8.27	3.49	5
FALSE	High	Master Protein	Q9BUM1	Glucose-6-phosphatase 3 OS=Homo sapiens OX=9606 GN=G6PC3 PE=1 SV=2	0	13.608	6	1	2	1	1	346	38.7	8.21	10.1	1
FALSE	High	Master Protein	Q96HC4	PDZ and LIM domain protein 5 OS=Homo sapiens OX=9606 GN=PDLIM5 PE=1 SV=5	0	13.57	9	5	5	5	1	596	63.9	8.21	11.03	5
FALSE	High	Master Protein	O60841	Eukaryotic translation initiation factor 5B OS=Homo sapiens OX=9606 GN=EIF5B PE=1 SV=4	0	13.521	4	3	3	3	1	1220	138.7	5.49	7.87	3
FALSE	High	Master Protein	Q9NPJ6	Mediator of RNA polymerase II transcription subunit 4 OS=Homo sapiens OX=9606 GN=MED4 PE=1 SV=1	0	13.511	17	4	4	4	1	270	29.7	5.1	10.65	4
FALSE	High	Master Protein	Q9H4K7	Mitochondrial ribosome-associated GTPase 2 OS=Homo sapiens OX=9606 GN=MTG2 PE=1 SV=1	0	13.483	13	6	6	6	1	406	43.9	9.45	11.19	6
FALSE	High	Master Protein	Q15084	Protein disulfide-isomerase A6 OS=Homo sapiens OX=9606 GN=PDIA6 PE=1 SV=1	0	13.457	9	3	3	3	1	440	48.1	5.08	8.18	3
FALSE	High	Master Protein	Q13277	Syntaxin-3 OS=Homo sapiens OX=9606 GN=STX3 PE=1 SV=3	0	13.441	13	3	3	3	1	289	33.1	5.44	9.05	3
FALSE	High	Master Protein	Q9H3K2	Growth hormone-inducible transmembrane protein OS=Homo sapiens OX=9606 GN=GHITM PE=1 SV=2	0	13.44	12	4	4	4	1	345	37.2	9.94	9.31	4
FALSE	High	Master Protein	Q9HC07	Transmembrane protein 165 OS=Homo sapiens OX=9606 GN=TMEM165 PE=1 SV=1	0	13.425	16	3	3	3	1	324	34.9	7.02	6.57	3
FALSE	High	Master Protein	Q99729	Heterogeneous nuclear ribonucleoprotein A/B OS=Homo sapiens OX=9606 GN=HNRNPAB PE=1 SV=2	0	13.415	10	5	5	4	1	332	36.2	8.21	6.72	5
FALSE	High	Master Protein	P17483	Homeobox protein Hox-B4 OS=Homo sapiens OX=9606 GN=HOXB4 PE=1 SV=2	0	13.401	23	5	6	3	1	251	27.6	9.77	8.58	5
FALSE	High	Master Protein	Q9Y3A4	Ribosomal RNA-processing protein 7 homolog A OS=Homo sapiens OX=9606 GN=RRP7A PE=1 SV=2	0	13.383	9	2	3	2	1	280	32.3	9.58	8.1	2
FALSE	High	Master Protein	Q9NUY8	TBC1 domain family member 23 OS=Homo sapiens OX=9606 GN=TBC1D23 PE=1 SV=3	0	13.346	7	4	4	4	1	699	78.3	5.41	6.64	4
FALSE	High	Master Protein	Q13151	Heterogeneous nuclear ribonucleoprotein A0 OS=Homo sapiens OX=9606 GN=HNRNPA0 PE=1 SV=1	0	13.265	8	3	6	1	1	305	30.8	9.29	11.92	3
FALSE	High	Master Protein	P09496	Clathrin light chain A OS=Homo sapiens OX=9606 GN=CLTA PE=1 SV=1	0	13.254	17	6	7	6	1	248	27.1	4.51	8.12	6
FALSE	High	Master Protein	Q9BZG1	Ras-related protein Rab-34 OS=Homo sapiens OX=9606 GN=RAB34 PE=1 SV=1	0	13.177	17	4	4	4	1	259	29	7.88	8.88	4
FALSE	High	Master Protein	Q9BQE5	Apolipoprotein L2 OS=Homo sapiens OX=9606 GN=APOL2 PE=1 SV=1	0	13.12	9	3	4	3	1	337	37.1	6.74	7.02	3
FALSE	High	Master Protein	P46060	Ran GTPase-activating protein 1 OS=Homo sapiens OX=9606 GN=RANGAP1 PE=1 SV=1	0	13.081	7	4	4	4	1	587	63.5	4.68	10.48	4
FALSE	High	Master Protein	P60510	Serine/threonine-protein phosphatase 4 catalytic subunit OS=Homo sapiens OX=9606 GN=PPP4C PE=1 SV=1	0	13.051	8	2	3	1	1	307	35.1	5.06	7.54	2
FALSE	High	Master Protein	P61978	Heterogeneous nuclear ribonucleoprotein K OS=Homo sapiens OX=9606 GN=HNRNPK PE=1 SV=1	0	13.037	10	4	4	4	1	463	50.9	5.54	10.55	4
FALSE	High	Master Protein	Q9GZY8	Mitochondrial fission factor OS=Homo sapiens OX=9606 GN=MFF PE=1 SV=1	0	12.995	20	3	3	3	1	342	38.4	8.95	8.98	3
FALSE	High	Master Protein	O75477	Erlin-1 OS=Homo sapiens OX=9606 GN=ERLIN1 PE=1 SV=2	0	12.928	18	4	4	4	1	348	39.1	7.87	6.75	4
FALSE	High	Master Protein	Q8IYB8	ATP-dependent RNA helicase SUPV3L1, mitochondrial OS=Homo sapiens OX=9606 GN=SUPV3L1 PE=1 SV=1	0	12.908	5	4	4	4	1	786	87.9	7.99	6.42	4
FALSE	High	Master Protein	P30041	Peroxiredoxin-6 OS=Homo sapiens OX=9606 GN=PRDX6 PE=1 SV=3	0	12.891	18	3	3	3	1	224	25	6.38	7.97	3
FALSE	High	Master Protein	P17987	T-complex protein 1 subunit alpha OS=Homo sapiens OX=9606 GN=TCP1 PE=1 SV=1	0	12.849	9	4	4	4	1	556	60.3	6.11	9.39	4
FALSE	High	Master Protein	P11137	Microtubule-associated protein 2 OS=Homo sapiens OX=9606 GN=MAP2 PE=1 SV=4	0	12.839	3	4	6	4	1	1827	199.4	4.91	13.98	4
FALSE	High	Master Protein	P24863	Cyclin-C OS=Homo sapiens OX=9606 GN=CCNC PE=1 SV=2	0	12.837	14	4	4	4	1	283	33.2	7.33	6.89	4
FALSE	High	Master Protein	O43542	DNA repair protein XRCC3 OS=Homo sapiens OX=9606 GN=XRCC3 PE=1 SV=1	0	12.811	13	4	4	4	1	346	37.8	8.48	7	4
FALSE	High	Master Protein	Q8N0V3	Putative ribosome-binding factor A, mitochondrial OS=Homo sapiens OX=9606 GN=RBFA PE=1 SV=3	0	12.804	9	2	3	2	1	343	38.3	7.85	9.17	2
FALSE	High	Master Protein	Q9H792	Inactive tyrosine-protein kinase PEAK1 OS=Homo sapiens OX=9606 GN=PEAK1 PE=1 SV=4	0	12.763	3	5	5	5	1	1746	193	6.89	9.31	5
FALSE	High	Master Protein	Q9ULT8	E3 ubiquitin-protein ligase HECTD1 OS=Homo sapiens OX=9606 GN=HECTD1 PE=1 SV=3	0	12.728	2	4	4	4	1	2610	289.2	5.35	8.63	4
FALSE	High	Master Protein	P62195	26S proteasome regulatory subunit 8 OS=Homo sapiens OX=9606 GN=PSMC5 PE=1 SV=1	0	12.699	15	5	5	4	1	406	45.6	7.55	9.27	5
FALSE	High	Master Protein	Q96MF7	E3 SUMO-protein ligase NSE2 OS=Homo sapiens OX=9606 GN=NSMCE2 PE=1 SV=2	0	12.69	18	3	3	3	1	247	27.9	7.74	9.56	3
FALSE	High	Master Protein	Q8N5D0	WD and tetratricopeptide repeats protein 1 OS=Homo sapiens OX=9606 GN=WDTC1 PE=1 SV=2	0	12.668	11	6	6	6	1	677	75.9	7.27	4.69	6
FALSE	High	Master Protein	O00161	Synaptosomal-associated protein 23 OS=Homo sapiens OX=9606 GN=SNAP23 PE=1 SV=1	0	12.593	17	3	3	3	1	211	23.3	5.01	8.53	3
FALSE	High	Master Protein	Q01082	Spectrin beta chain, non-erythrocytic 1 OS=Homo sapiens OX=9606 GN=SPTBN1 PE=1 SV=2	0	12.592	2	5	5	5	1	2364	274.4	5.57	8.11	5
FALSE	High	Master Protein	P15924	Desmoplakin OS=Homo sapiens OX=9606 GN=DSP PE=1 SV=3	0	12.578	2	6	6	6	1	2871	331.6	6.81	6.29	6
FALSE	High	Master Protein	Q99496	E3 ubiquitin-protein ligase RING2 OS=Homo sapiens OX=9606 GN=RNF2 PE=1 SV=1	0	12.519	9	2	3	2	1	336	37.6	6.84	9.7	2
FALSE	High	Master Protein	P13984	General transcription factor IIF subunit 2 OS=Homo sapiens OX=9606 GN=GTF2F2 PE=1 SV=2	0	12.507	15	4	4	4	1	249	28.4	9.23	9.4	4
FALSE	High	Master Protein	Q92522	Histone H1.10 OS=Homo sapiens OX=9606 GN=H1-10 PE=1 SV=1	0	12.475	17	3	4	3	1	213	22.5	10.76	11.29	3
FALSE	High	Master Protein	P34932	Heat shock 70 kDa protein 4 OS=Homo sapiens OX=9606 GN=HSPA4 PE=1 SV=4	0	12.464	5	3	3	3	1	840	94.3	5.19	8.17	3
FALSE	High	Master Protein	Q96IY1	Kinetochore-associated protein NSL1 homolog OS=Homo sapiens OX=9606 GN=NSL1 PE=1 SV=3	0	12.43	12	4	4	4	1	281	32.1	6.79	8.86	4
FALSE	High	Master Protein	Q969G3	SWI/SNF-related matrix-associated actin-dependent regulator of chromatin subfamily E member 1 OS=Homo sapiens OX=9606 GN=SMARCE1 PE=1 SV=2	0	12.385	10	3	3	3	1	411	46.6	4.88	6.22	3
FALSE	High	Master Protein	P10909	Clusterin OS=Homo sapiens OX=9606 GN=CLU PE=1 SV=1	0	12.353	11	3	3	3	1	449	52.5	6.27	6.83	3
FALSE	High	Master Protein	Q08431	Lactadherin OS=Homo sapiens OX=9606 GN=MFGE8 PE=1 SV=3	0	12.319	11	3	3	3	1	387	43.1	8.15	5.79	3
FALSE	High	Master Protein	Q14728	Major facilitator superfamily domain-containing protein 10 OS=Homo sapiens OX=9606 GN=MFSD10 PE=1 SV=1	0	12.282	11	4	4	4	1	455	48.3	9.6	5.59	4
FALSE	High	Master Protein	Q8N1A0	Keratin-like protein KRT222 OS=Homo sapiens OX=9606 GN=KRT222 PE=1 SV=1	0	12.255	10	3	3	2	1	295	34.1	5.87	7.31	3
FALSE	High	Master Protein	Q13952	Nuclear transcription factor Y subunit gamma OS=Homo sapiens OX=9606 GN=NFYC PE=1 SV=3	0	12.229	7	3	5	3	1	458	50.3	6.1	12.09	3
FALSE	High	Master Protein	Q16740	ATP-dependent Clp protease proteolytic subunit, mitochondrial OS=Homo sapiens OX=9606 GN=CLPP PE=1 SV=1	0	12.227	19	4	5	4	1	277	30.2	8.09	10.49	4
FALSE	High	Master Protein	Q96EY5	Multivesicular body subunit 12A OS=Homo sapiens OX=9606 GN=MVB12A PE=1 SV=1	0	12.198	15	3	3	3	1	273	28.8	8.91	7.61	3
FALSE	High	Master Protein	Q96MG7	Non-structural maintenance of chromosomes element 3 homolog OS=Homo sapiens OX=9606 GN=NSMCE3 PE=1 SV=1	0	12.111	19	5	5	5	1	304	34.3	9.28	10.15	5
FALSE	High	Master Protein	Q9H0U3	Magnesium transporter protein 1 OS=Homo sapiens OX=9606 GN=MAGT1 PE=1 SV=1	0	12.07	11	4	6	4	1	335	38	9.63	9.89	4
FALSE	High	Master Protein	Q92979	Ribosomal RNA small subunit methyltransferase NEP1 OS=Homo sapiens OX=9606 GN=EMG1 PE=1 SV=4	0	12.069	18	3	3	3	1	244	26.7	9.17	7.8	3
FALSE	High	Master Protein	O00299	Chloride intracellular channel protein 1 OS=Homo sapiens OX=9606 GN=CLIC1 PE=1 SV=4	0	12.038	16	3	3	3	1	241	26.9	5.17	9.05	3
FALSE	High	Master Protein	Q92530	Proteasome inhibitor PI31 subunit OS=Homo sapiens OX=9606 GN=PSMF1 PE=1 SV=2	0	11.96	10	2	3	2	1	271	29.8	5.74	8.7	2
FALSE	High	Master Protein	Q9HCU9	Breast cancer metastasis-suppressor 1 OS=Homo sapiens OX=9606 GN=BRMS1 PE=1 SV=1	0	11.89	14	3	3	3	1	246	28.4	4.74	9.15	3
FALSE	High	Master Protein	Q9H5V9	UPF0428 protein CXorf56 OS=Homo sapiens OX=9606 GN=CXorf56 PE=1 SV=1	0	11.835	26	5	5	5	1	222	25.6	8.73	11.19	5
FALSE	High	Master Protein	Q9BRX9	WD repeat domain-containing protein 83 OS=Homo sapiens OX=9606 GN=WDR83 PE=1 SV=1	0	11.827	10	3	4	3	1	315	34.3	5.58	10.28	3
FALSE	High	Master Protein	Q14103	Heterogeneous nuclear ribonucleoprotein D0 OS=Homo sapiens OX=9606 GN=HNRNPD PE=1 SV=1	0	11.75	11	4	4	2	1	355	38.4	7.81	7.25	4
FALSE	High	Master Protein	Q9H649	tRNA (cytosine(34)-C(5))-methyltransferase, mitochondrial OS=Homo sapiens OX=9606 GN=NSUN3 PE=1 SV=1	0	11.745	16	4	4	4	1	340	38.2	8.87	7.53	4
FALSE	High	Master Protein	P11233	Ras-related protein Ral-A OS=Homo sapiens OX=9606 GN=RALA PE=1 SV=1	0	11.733	16	3	3	3	1	206	23.6	7.11	6.94	3
FALSE	High	Master Protein	Q92905	COP9 signalosome complex subunit 5 OS=Homo sapiens OX=9606 GN=COPS5 PE=1 SV=4	0	11.732	12	3	3	3	1	334	37.6	6.54	6.61	3
FALSE	High	Master Protein	Q5JWF2	Guanine nucleotide-binding protein G(s) subunit alpha isoforms XLas OS=Homo sapiens OX=9606 GN=GNAS PE=1 SV=2	0	11.627	4	4	5	3	1	1037	111	5.03	9.01	4
FALSE	High	Master Protein	P50990	T-complex protein 1 subunit theta OS=Homo sapiens OX=9606 GN=CCT8 PE=1 SV=4	0	11.592	7	3	3	3	1	548	59.6	5.6	6.14	3
FALSE	High	Master Protein	Q9UNN5	FAS-associated factor 1 OS=Homo sapiens OX=9606 GN=FAF1 PE=1 SV=2	0	11.577	6	4	4	4	1	650	73.9	4.88	8.19	4
FALSE	High	Master Protein	O75914	Serine/threonine-protein kinase PAK 3 OS=Homo sapiens OX=9606 GN=PAK3 PE=1 SV=2	0	11.496	8	4	4	4	1	559	62.3	5.45	8.45	4
FALSE	High	Master Protein	Q15233	Non-POU domain-containing octamer-binding protein OS=Homo sapiens OX=9606 GN=NONO PE=1 SV=4	0	11.464	8	4	5	3	1	471	54.2	8.95	7.31	4
FALSE	High	Master Protein	O00170	AH receptor-interacting protein OS=Homo sapiens OX=9606 GN=AIP PE=1 SV=2	0	11.463	14	4	4	4	1	330	37.6	6.29	7.09	4
FALSE	High	Master Protein	Q9Y295	Developmentally-regulated GTP-binding protein 1 OS=Homo sapiens OX=9606 GN=DRG1 PE=1 SV=1	0	11.448	13	4	4	4	1	367	40.5	8.9	9.22	4
FALSE	High	Master Protein	P02545	Prelamin-A/C OS=Homo sapiens OX=9606 GN=LMNA PE=1 SV=1	0	11.436	7	5	5	3	1	664	74.1	7.02	5.68	5
FALSE	High	Master Protein	P23246	Splicing factor, proline- and glutamine-rich OS=Homo sapiens OX=9606 GN=SFPQ PE=1 SV=2	0	11.432	6	4	4	3	1	707	76.1	9.44	9.21	4
FALSE	High	Master Protein	Q5MNZ6	WD repeat domain phosphoinositide-interacting protein 3 OS=Homo sapiens OX=9606 GN=WDR45B PE=1 SV=2	0	11.406	7	2	2	2	1	344	38.1	7.59	5.5	2
FALSE	High	Master Protein	Q92538	Golgi-specific brefeldin A-resistance guanine nucleotide exchange factor 1 OS=Homo sapiens OX=9606 GN=GBF1 PE=1 SV=2	0	11.398	3	4	4	3	1	1859	206.3	5.73	8.62	4
FALSE	High	Master Protein	Q96FT9	Intraflagellar transport protein 43 homolog OS=Homo sapiens OX=9606 GN=IFT43 PE=1 SV=3	0	11.385	10	2	3	2	1	208	23.5	4.75	4.94	2
FALSE	High	Master Protein	P09936	Ubiquitin carboxyl-terminal hydrolase isozyme L1 OS=Homo sapiens OX=9606 GN=UCHL1 PE=1 SV=2	0	11.379	25	4	4	4	1	223	24.8	5.48	7.44	4
FALSE	High	Master Protein	Q9BQ69	ADP-ribose glycohydrolase MACROD1 OS=Homo sapiens OX=9606 GN=MACROD1 PE=1 SV=2	0	11.378	10	2	2	2	1	325	35.5	9.51	5.45	2
FALSE	High	Master Protein	Q9NZJ7	Mitochondrial carrier homolog 1 OS=Homo sapiens OX=9606 GN=MTCH1 PE=1 SV=1	0	11.377	10	4	4	4	1	389	41.5	9.32	4.49	4
FALSE	High	Master Protein	O00233	26S proteasome non-ATPase regulatory subunit 9 OS=Homo sapiens OX=9606 GN=PSMD9 PE=1 SV=3	0	11.341	16	3	3	3	1	223	24.7	6.95	6.93	3
FALSE	High	Master Protein	P43307	Translocon-associated protein subunit alpha OS=Homo sapiens OX=9606 GN=SSR1 PE=1 SV=3	0	11.304	12	3	3	3	1	286	32.2	4.49	8.3	3
FALSE	High	Master Protein	Q9P016	Thymocyte nuclear protein 1 OS=Homo sapiens OX=9606 GN=THYN1 PE=1 SV=1	0	11.294	18	4	4	4	1	225	25.7	9.25	4.91	4
FALSE	High	Master Protein	Q5PSV4	Breast cancer metastasis-suppressor 1-like protein OS=Homo sapiens OX=9606 GN=BRMS1L PE=1 SV=2	0	11.25	11	3	3	3	1	323	37.6	5.15	6.94	3
FALSE	High	Master Protein	P31689	DnaJ homolog subfamily A member 1 OS=Homo sapiens OX=9606 GN=DNAJA1 PE=1 SV=2	0	11.232	9	3	5	3	1	397	44.8	7.08	8.37	3
FALSE	High	Master Protein	Q9H9Q2	COP9 signalosome complex subunit 7b OS=Homo sapiens OX=9606 GN=COPS7B PE=1 SV=1	0	11.229	14	3	4	3	1	264	29.6	6.15	7.55	3
FALSE	High	Master Protein	Q9UPW0	Forkhead box protein J3 OS=Homo sapiens OX=9606 GN=FOXJ3 PE=1 SV=2	0	11.185	11	3	4	3	1	622	68.9	7.09	6.97	3
FALSE	High	Master Protein	P78347	General transcription factor II-I OS=Homo sapiens OX=9606 GN=GTF2I PE=1 SV=2	0	11.162	4	4	4	4	1	998	112.3	6.39	9.26	4
FALSE	High	Master Protein	Q86V48	Leucine zipper protein 1 OS=Homo sapiens OX=9606 GN=LUZP1 PE=1 SV=2	0	11.005	5	4	4	4	1	1076	120.2	8.5	2.31	4
FALSE	High	Master Protein	Q9Y5Z7	Host cell factor 2 OS=Homo sapiens OX=9606 GN=HCFC2 PE=1 SV=1	0	11.002	5	3	3	2	1	792	86.7	8.48	8.07	3
FALSE	High	Master Protein	O15121	Sphingolipid delta(4)-desaturase DES1 OS=Homo sapiens OX=9606 GN=DEGS1 PE=1 SV=1	0	10.958	10	2	2	2	1	323	37.8	7.46	6.33	2
FALSE	High	Master Protein	Q9UHF1	Epidermal growth factor-like protein 7 OS=Homo sapiens OX=9606 GN=EGFL7 PE=1 SV=3	0	10.957	20	4	6	4	1	273	29.6	8.16	6.74	4
FALSE	High	Master Protein	Q15526	Surfeit locus protein 1 OS=Homo sapiens OX=9606 GN=SURF1 PE=1 SV=1	0	10.929	12	3	3	3	1	300	33.3	9.6	5.9	3
FALSE	High	Master Protein	Q6BDS2	UHRF1-binding protein 1 OS=Homo sapiens OX=9606 GN=UHRF1BP1 PE=1 SV=1	0	10.928	3	3	4	3	1	1440	159.4	6.14	5.48	3
FALSE	High	Master Protein	Q969Z3	Mitochondrial amidoxime reducing component 2 OS=Homo sapiens OX=9606 GN=MTARC2 PE=1 SV=1	0	10.899	13	4	4	3	1	335	38	9.16	6.58	4
FALSE	High	Master Protein	Q9BSJ8	Extended synaptotagmin-1 OS=Homo sapiens OX=9606 GN=ESYT1 PE=1 SV=1	0	10.874	4	4	4	4	1	1104	122.8	5.83	5.73	4
FALSE	High	Master Protein	O95070	Protein YIF1A OS=Homo sapiens OX=9606 GN=YIF1A PE=1 SV=2	0	10.841	12	2	2	2	1	293	32	8.95	7.6	2
FALSE	High	Master Protein	O43772	Mitochondrial carnitine/acylcarnitine carrier protein OS=Homo sapiens OX=9606 GN=SLC25A20 PE=1 SV=1	0	10.827	15	5	6	5	1	301	32.9	9.41	7.38	5
FALSE	High	Master Protein	Q9BQ15	SOSS complex subunit B1 OS=Homo sapiens OX=9606 GN=NABP2 PE=1 SV=1	0	10.797	18	2	3	2	1	211	22.3	9.06	9.39	2
FALSE	High	Master Protein	Q9NPL8	Complex I assembly factor TIMMDC1, mitochondrial OS=Homo sapiens OX=9606 GN=TIMMDC1 PE=1 SV=2	0	10.794	13	3	3	3	1	285	32.2	8.5	7.86	3
FALSE	High	Master Protein	P04183	Thymidine kinase, cytosolic OS=Homo sapiens OX=9606 GN=TK1 PE=1 SV=2	0	10.786	13	2	2	2	1	234	25.5	8.51	7.59	2
FALSE	High	Master Protein	Q9Y320	Thioredoxin-related transmembrane protein 2 OS=Homo sapiens OX=9606 GN=TMX2 PE=1 SV=1	0	10.752	11	3	3	3	1	296	34	8.69	6.48	3
FALSE	High	Master Protein	O95900	Mitochondrial mRNA pseudouridine synthase TRUB2 OS=Homo sapiens OX=9606 GN=TRUB2 PE=1 SV=1	0	10.719	9	3	3	3	1	331	36.7	8.98	7.13	3
FALSE	High	Master Protein	O14979	Heterogeneous nuclear ribonucleoprotein D-like OS=Homo sapiens OX=9606 GN=HNRNPDL PE=1 SV=3	0	10.714	10	4	4	2	1	420	46.4	9.57	8.87	4
FALSE	High	Master Protein	Q92674	Centromere protein I OS=Homo sapiens OX=9606 GN=CENPI PE=1 SV=2	0	10.688	5	3	3	3	1	756	86.7	8.76	7.57	3
FALSE	High	Master Protein	Q07666	KH domain-containing, RNA-binding, signal transduction-associated protein 1 OS=Homo sapiens OX=9606 GN=KHDRBS1 PE=1 SV=1	0	10.687	5	1	2	1	1	443	48.2	8.66	5.39	1
FALSE	High	Master Protein	O14874	[3-methyl-2-oxobutanoate dehydrogenase [lipoamide]] kinase, mitochondrial OS=Homo sapiens OX=9606 GN=BCKDK PE=1 SV=2	0	10.668	12	3	3	3	1	412	46.3	8.82	8.99	3
FALSE	High	Master Protein	Q8WXI9	Transcriptional repressor p66-beta OS=Homo sapiens OX=9606 GN=GATAD2B PE=1 SV=1	0	10.573	7	3	3	3	1	593	65.2	9.7	7.03	3
FALSE	High	Master Protein	Q9NQC8	Intraflagellar transport protein 46 homolog OS=Homo sapiens OX=9606 GN=IFT46 PE=1 SV=1	0	10.542	14	2	2	2	1	304	34.3	4.54	5.78	2
FALSE	High	Master Protein	Q9NQ88	Fructose-2,6-bisphosphatase TIGAR OS=Homo sapiens OX=9606 GN=TIGAR PE=1 SV=1	0	10.541	13	3	3	3	1	270	30	7.69	7.01	3
FALSE	High	Master Protein	O75695	Protein XRP2 OS=Homo sapiens OX=9606 GN=RP2 PE=1 SV=4	0	10.527	11	4	4	4	1	350	39.6	5.12	7.51	4
FALSE	High	Master Protein	Q9BW60	Elongation of very long chain fatty acids protein 1 OS=Homo sapiens OX=9606 GN=ELOVL1 PE=1 SV=1	0	10.523	12	3	3	3	1	279	32.6	9.6	5.66	3
FALSE	High	Master Protein	Q9NRN7	L-aminoadipate-semialdehyde dehydrogenase-phosphopantetheinyl transferase OS=Homo sapiens OX=9606 GN=AASDHPPT PE=1 SV=2	0	10.486	9	3	4	3	1	309	35.8	6.8	7.03	3
FALSE	High	Master Protein	Q9BYB4	Guanine nucleotide-binding protein subunit beta-like protein 1 OS=Homo sapiens OX=9606 GN=GNB1L PE=1 SV=2	0	10.474	14	4	4	4	1	327	35.6	7.97	7.84	4
FALSE	High	Master Protein	O60725	Protein-S-isoprenylcysteine O-methyltransferase OS=Homo sapiens OX=9606 GN=ICMT PE=1 SV=1	0	10.404	15	3	4	3	1	284	31.9	7.96	9.69	3
FALSE	High	Master Protein	Q9BSM1	Polycomb group RING finger protein 1 OS=Homo sapiens OX=9606 GN=PCGF1 PE=1 SV=2	0	10.39	17	3	3	3	1	259	30.3	8.91	8.16	3
FALSE	High	Master Protein	Q9Y3A6	Transmembrane emp24 domain-containing protein 5 OS=Homo sapiens OX=9606 GN=TMED5 PE=1 SV=1	0	10.368	18	4	4	4	1	229	26	4.84	7.35	4
FALSE	High	Master Protein	P01911	HLA class II histocompatibility antigen, DRB1 beta chain OS=Homo sapiens OX=9606 GN=HLA-DRB1 PE=1 SV=2	0	10.332	15	3	3	3	1	266	29.9	7.74	5.09	3
FALSE	High	Master Protein	Q9UHB9	Signal recognition particle subunit SRP68 OS=Homo sapiens OX=9606 GN=SRP68 PE=1 SV=2	0	10.32	6	4	4	4	1	627	70.7	8.56	7.94	4
FALSE	High	Master Protein	Q9H425	Uncharacterized protein C1orf198 OS=Homo sapiens OX=9606 GN=C1orf198 PE=1 SV=1	0	10.32	10	3	3	3	1	327	36.3	5.72	5.6	3
FALSE	High	Master Protein	Q7Z7H5	Transmembrane emp24 domain-containing protein 4 OS=Homo sapiens OX=9606 GN=TMED4 PE=1 SV=1	0	10.295	12	2	2	1	1	227	25.9	8.28	6.61	2
FALSE	High	Master Protein	Q5T1C6	Acyl-coenzyme A thioesterase THEM4 OS=Homo sapiens OX=9606 GN=THEM4 PE=1 SV=1	0	10.261	13	3	3	3	1	240	27.1	8.28	6.31	3
FALSE	High	Master Protein	Q9NQZ5	StAR-related lipid transfer protein 7, mitochondrial OS=Homo sapiens OX=9606 GN=STARD7 PE=1 SV=2	0	10.239	8	3	3	3	1	370	43.1	8.95	8.28	3
FALSE	High	Master Protein	Q9H160	Inhibitor of growth protein 2 OS=Homo sapiens OX=9606 GN=ING2 PE=1 SV=2	0	10.236	12	3	3	3	1	280	32.8	7.9	6.12	3
FALSE	High	Master Protein	O00268	Transcription initiation factor TFIID subunit 4 OS=Homo sapiens OX=9606 GN=TAF4 PE=1 SV=2	0	10.235	3	3	3	3	1	1085	110	9.94	6.39	3
FALSE	High	Master Protein	Q8N2K1	Ubiquitin-conjugating enzyme E2 J2 OS=Homo sapiens OX=9606 GN=UBE2J2 PE=1 SV=3	0	10.206	13	3	3	3	1	259	28.9	8.4	7.54	3
FALSE	High	Master Protein	O96011	Peroxisomal membrane protein 11B OS=Homo sapiens OX=9606 GN=PEX11B PE=1 SV=1	0	10.183	13	3	3	3	1	259	28.4	9.85	6.73	3
FALSE	High	Master Protein	O76071	Probable cytosolic iron-sulfur protein assembly protein CIAO1 OS=Homo sapiens OX=9606 GN=CIAO1 PE=1 SV=1	0	10.166	9	2	2	2	1	339	37.8	4.97	7.17	2
FALSE	High	Master Protein	O15037	Protein KHNYN OS=Homo sapiens OX=9606 GN=KHNYN PE=1 SV=3	0	10.138	4	2	2	2	1	678	74.5	7.02	6.82	2
FALSE	High	Master Protein	Q9H4A5	Golgi phosphoprotein 3-like OS=Homo sapiens OX=9606 GN=GOLPH3L PE=1 SV=1	0	10.117	10	2	3	1	1	285	32.7	5.83	8.59	2
FALSE	High	Master Protein	Q9Y448	Small kinetochore-associated protein OS=Homo sapiens OX=9606 GN=KNSTRN PE=1 SV=2	0	10.113	11	2	2	2	1	316	35.4	6.3	7.23	2
FALSE	High	Master Protein	Q14694	Ubiquitin carboxyl-terminal hydrolase 10 OS=Homo sapiens OX=9606 GN=USP10 PE=1 SV=2	0	10.088	5	3	3	3	1	798	87.1	5.31	3.93	3
FALSE	High	Master Protein	P49247	Ribose-5-phosphate isomerase OS=Homo sapiens OX=9606 GN=RPIA PE=1 SV=3	0	10.081	9	2	3	2	1	311	33.2	8.54	4.46	2
FALSE	High	Master Protein	O75127	Pentatricopeptide repeat-containing protein 1, mitochondrial OS=Homo sapiens OX=9606 GN=PTCD1 PE=1 SV=2	0	10.07	4	3	3	3	1	700	78.8	8.59	6.48	3
FALSE	High	Master Protein	P27105	Stomatin OS=Homo sapiens OX=9606 GN=STOM PE=1 SV=3	0	9.989	9	2	2	2	1	288	31.7	7.88	6.4	2
FALSE	High	Master Protein	Q99747	Gamma-soluble NSF attachment protein OS=Homo sapiens OX=9606 GN=NAPG PE=1 SV=1	0	9.921	9	2	2	2	1	312	34.7	5.41	5.82	2
FALSE	High	Master Protein	Q9H8T0	AKT-interacting protein OS=Homo sapiens OX=9606 GN=AKTIP PE=1 SV=1	0	9.904	13	2	2	2	1	292	33.1	9.31	6.16	2
FALSE	High	Master Protein	O14681	Etoposide-induced protein 2.4 homolog OS=Homo sapiens OX=9606 GN=EI24 PE=1 SV=4	0	9.896	11	4	4	4	1	340	38.9	9.72	6.08	4
FALSE	High	Master Protein	Q5TB80	Centrosomal protein of 162 kDa OS=Homo sapiens OX=9606 GN=CEP162 PE=1 SV=2	0	9.895	2	3	3	3	1	1403	161.8	5.47	7.92	3
FALSE	High	Master Protein	Q6P996	Pyridoxal-dependent decarboxylase domain-containing protein 1 OS=Homo sapiens OX=9606 GN=PDXDC1 PE=1 SV=2	0	9.857	4	2	2	2	1	788	86.7	5.38	4.56	2
FALSE	High	Master Protein	Q9NQG5	Regulation of nuclear pre-mRNA domain-containing protein 1B OS=Homo sapiens OX=9606 GN=RPRD1B PE=1 SV=1	0	9.855	12	3	3	2	1	326	36.9	5.97	6.46	3
FALSE	High	Master Protein	Q9UHR4	Brain-specific angiogenesis inhibitor 1-associated protein 2-like protein 1 OS=Homo sapiens OX=9606 GN=BAIAP2L1 PE=1 SV=2	0	9.855	9	4	4	4	1	511	56.8	8.68	4.94	4
FALSE	High	Master Protein	Q9H6H4	Receptor expression-enhancing protein 4 OS=Homo sapiens OX=9606 GN=REEP4 PE=1 SV=1	0	9.83	13	2	3	2	1	257	29.4	9.73	10.19	2
FALSE	High	Master Protein	Q9UNY4	Transcription termination factor 2 OS=Homo sapiens OX=9606 GN=TTF2 PE=1 SV=2	0	9.821	4	4	4	4	1	1162	129.5	8.37	5.86	4
FALSE	High	Master Protein	P38117	Electron transfer flavoprotein subunit beta OS=Homo sapiens OX=9606 GN=ETFB PE=1 SV=3	0	9.788	13	3	3	3	1	255	27.8	8.1	6.15	3
FALSE	High	Master Protein	Q96LJ7	Dehydrogenase/reductase SDR family member 1 OS=Homo sapiens OX=9606 GN=DHRS1 PE=1 SV=1	0	9.77	13	4	4	4	1	313	33.9	7.83	5.19	4
FALSE	High	Master Protein	P49368	T-complex protein 1 subunit gamma OS=Homo sapiens OX=9606 GN=CCT3 PE=1 SV=4	0	9.726	6	3	3	3	1	545	60.5	6.49	5.6	3
FALSE	High	Master Protein	O76062	Delta(14)-sterol reductase TM7SF2 OS=Homo sapiens OX=9606 GN=TM7SF2 PE=1 SV=3	0	9.721	11	2	2	2	1	418	46.4	8.87	6.41	2
FALSE	High	Master Protein	Q92609	TBC1 domain family member 5 OS=Homo sapiens OX=9606 GN=TBC1D5 PE=1 SV=1	0	9.693	5	3	3	3	1	795	88.9	6.54	3.63	3
FALSE	High	Master Protein	P02768	Albumin OS=Homo sapiens OX=9606 GN=ALB PE=1 SV=2	0	9.633	5	3	4	3	1	609	69.3	6.28	4.9	3
FALSE	High	Master Protein	Q9Y484	WD repeat domain phosphoinositide-interacting protein 4 OS=Homo sapiens OX=9606 GN=WDR45 PE=1 SV=1	0	9.625	9	3	3	3	1	360	39.8	7.14	5.99	3
FALSE	High	Master Protein	Q9BV23	Monoacylglycerol lipase ABHD6 OS=Homo sapiens OX=9606 GN=ABHD6 PE=1 SV=1	0	9.608	8	3	3	3	1	337	38.3	8.41	4.37	3
FALSE	High	Master Protein	Q01518	Adenylyl cyclase-associated protein 1 OS=Homo sapiens OX=9606 GN=CAP1 PE=1 SV=5	0	9.573	6	3	3	3	1	475	51.9	8.06	5.04	3
FALSE	High	Master Protein	Q96CS3	FAS-associated factor 2 OS=Homo sapiens OX=9606 GN=FAF2 PE=1 SV=2	0	9.558	5	2	2	2	1	445	52.6	5.62	5	2
FALSE	High	Master Protein	Q5TEU4	Arginine-hydroxylase NDUFAF5, mitochondrial OS=Homo sapiens OX=9606 GN=NDUFAF5 PE=1 SV=1	0	9.455	8	3	3	3	1	345	38.9	6.57	5.51	3
FALSE	High	Master Protein	Q9BSE5	Agmatinase, mitochondrial OS=Homo sapiens OX=9606 GN=AGMAT PE=1 SV=2	0	9.43	10	4	5	4	1	352	37.6	7.59	10.45	4
FALSE	High	Master Protein	Q14244	Ensconsin OS=Homo sapiens OX=9606 GN=MAP7 PE=1 SV=1	0	9.424	4	3	3	3	1	749	84	9.61	4.15	3
FALSE	High	Master Protein	Q06413	Myocyte-specific enhancer factor 2C OS=Homo sapiens OX=9606 GN=MEF2C PE=1 SV=1	0	9.415	7	3	4	1	1	473	51.2	8.03	4.78	3
FALSE	High	Master Protein	Q9UFN0	Protein NipSnap homolog 3A OS=Homo sapiens OX=9606 GN=NIPSNAP3A PE=1 SV=2	0	9.388	15	3	3	3	1	247	28.4	9.16	4.64	3
FALSE	High	Master Protein	P56962	Syntaxin-17 OS=Homo sapiens OX=9606 GN=STX17 PE=1 SV=2	0	9.363	12	2	2	2	1	302	33.4	6.57	6.57	2
FALSE	High	Master Protein	Q9BVC4	Target of rapamycin complex subunit LST8 OS=Homo sapiens OX=9606 GN=MLST8 PE=1 SV=1	0	9.352	9	2	2	2	1	326	35.9	5.86	6.44	2
FALSE	High	Master Protein	Q9H147	Deoxynucleotidyltransferase terminal-interacting protein 1 OS=Homo sapiens OX=9606 GN=DNTTIP1 PE=1 SV=2	0	9.269	10	3	3	3	1	329	37	8.97	4.62	3
FALSE	High	Master Protein	Q8NC96	Adaptin ear-binding coat-associated protein 1 OS=Homo sapiens OX=9606 GN=NECAP1 PE=1 SV=2	0	9.268	16	4	4	3	1	275	29.7	6.8	5.44	4
FALSE	High	Master Protein	Q13838	Spliceosome RNA helicase DDX39B OS=Homo sapiens OX=9606 GN=DDX39B PE=1 SV=1	0	9.247	7	3	3	3	1	428	49	5.67	6.58	3
FALSE	High	Master Protein	Q96QA5	Gasdermin-A OS=Homo sapiens OX=9606 GN=GSDMA PE=1 SV=4	0	9.21	7	2	2	2	1	445	49.3	5.29	5.36	2
FALSE	High	Master Protein	P61758	Prefoldin subunit 3 OS=Homo sapiens OX=9606 GN=VBP1 PE=1 SV=4	0	9.208	20	3	5	3	1	197	22.6	7.11	6.08	3
FALSE	High	Master Protein	Q9UNQ2	Probable dimethyladenosine transferase OS=Homo sapiens OX=9606 GN=DIMT1 PE=1 SV=1	0	9.173	11	3	3	3	1	313	35.2	9.99	6.09	3
FALSE	High	Master Protein	Q9UQ35	Serine/arginine repetitive matrix protein 2 OS=Homo sapiens OX=9606 GN=SRRM2 PE=1 SV=2	0	9.134	1	3	3	3	1	2752	299.4	12.06	8.32	3
FALSE	High	Master Protein	Q9H0E3	Histone deacetylase complex subunit SAP130 OS=Homo sapiens OX=9606 GN=SAP130 PE=1 SV=1	0	9.067	3	3	4	3	1	1048	110.3	9.83	6.09	3
FALSE	High	Master Protein	P50749	Ras association domain-containing protein 2 OS=Homo sapiens OX=9606 GN=RASSF2 PE=1 SV=1	0	8.986	10	3	3	3	1	326	37.8	8.84	5.22	3
FALSE	High	Master Protein	Q8WZ19	BTB/POZ domain-containing adapter for CUL3-mediated RhoA degradation protein 1 OS=Homo sapiens OX=9606 GN=KCTD13 PE=1 SV=1	0	8.968	15	4	4	4	1	329	36.3	7.23	7.96	4
FALSE	High	Master Protein	Q9BU64	Centromere protein O OS=Homo sapiens OX=9606 GN=CENPO PE=1 SV=1	0	8.951	11	2	2	2	1	300	33.8	7.71	5.42	2
FALSE	High	Master Protein	P41252	Isoleucine--tRNA ligase, cytoplasmic OS=Homo sapiens OX=9606 GN=IARS1 PE=1 SV=2	0	8.825	2	2	2	2	1	1262	144.4	6.15	5.25	2
FALSE	High	Master Protein	O75792	Ribonuclease H2 subunit A OS=Homo sapiens OX=9606 GN=RNASEH2A PE=1 SV=2	0	8.82	10	3	3	3	1	299	33.4	5.25	8.79	3
FALSE	High	Master Protein	O15120	1-acyl-sn-glycerol-3-phosphate acyltransferase beta OS=Homo sapiens OX=9606 GN=AGPAT2 PE=1 SV=1	0	8.795	10	2	2	2	1	278	30.9	9.01	5.93	2
FALSE	High	Master Protein	P20700	Lamin-B1 OS=Homo sapiens OX=9606 GN=LMNB1 PE=1 SV=2	0	8.787	5	4	4	2	1	586	66.4	5.16	3.99	4
FALSE	High	Master Protein	Q8NFH4	Nucleoporin Nup37 OS=Homo sapiens OX=9606 GN=NUP37 PE=1 SV=1	0	8.734	9	2	2	2	1	326	36.7	5.92	5.19	2
FALSE	High	Master Protein	Q9GZS1	DNA-directed RNA polymerase I subunit RPA49 OS=Homo sapiens OX=9606 GN=POLR1E PE=1 SV=3	0	8.704	7	2	2	2	1	419	47.2	8.94	5.47	2
FALSE	High	Master Protein	O14656	Torsin-1A OS=Homo sapiens OX=9606 GN=TOR1A PE=1 SV=1	0	8.674	7	2	3	1	1	332	37.8	6.99	4.73	2
FALSE	High	Master Protein	Q14980	Nuclear mitotic apparatus protein 1 OS=Homo sapiens OX=9606 GN=NUMA1 PE=1 SV=2	0	8.668	2	2	2	2	1	2115	238.1	5.78	3.74	2
FALSE	High	Master Protein	Q9H9H4	Vacuolar protein sorting-associated protein 37B OS=Homo sapiens OX=9606 GN=VPS37B PE=1 SV=1	0	8.665	12	2	2	2	1	285	31.3	7.34	6.04	2
FALSE	High	Master Protein	Q15785	Mitochondrial import receptor subunit TOM34 OS=Homo sapiens OX=9606 GN=TOMM34 PE=1 SV=2	0	8.625	11	3	3	3	1	309	34.5	8.98	4.41	3
FALSE	High	Master Protein	A0JLT2	Mediator of RNA polymerase II transcription subunit 19 OS=Homo sapiens OX=9606 GN=MED19 PE=1 SV=2	0	8.608	15	2	2	2	1	244	26.3	9.82	7.25	2
FALSE	High	Master Protein	Q99856	AT-rich interactive domain-containing protein 3A OS=Homo sapiens OX=9606 GN=ARID3A PE=1 SV=2	0	8.605	9	3	3	2	1	593	62.9	4.91	9.54	3
FALSE	High	Master Protein	O95707	Ribonuclease P protein subunit p29 OS=Homo sapiens OX=9606 GN=POP4 PE=1 SV=2	0	8.585	14	3	5	3	1	220	25.4	10.07	5.96	3
FALSE	High	Master Protein	Q7Z4W1	L-xylulose reductase OS=Homo sapiens OX=9606 GN=DCXR PE=1 SV=2	0	8.579	11	2	2	2	1	244	25.9	8.1	4.63	2
FALSE	High	Master Protein	O95197	Reticulon-3 OS=Homo sapiens OX=9606 GN=RTN3 PE=1 SV=2	0	8.567	2	2	5	1	1	1032	112.5	4.96	10.63	2
FALSE	High	Master Protein	Q6PID6	Tetratricopeptide repeat protein 33 OS=Homo sapiens OX=9606 GN=TTC33 PE=1 SV=2	0	8.54	12	2	2	2	1	262	29.4	5.44	6.19	2
FALSE	High	Master Protein	P52732	Kinesin-like protein KIF11 OS=Homo sapiens OX=9606 GN=KIF11 PE=1 SV=2	0	8.534	3	3	3	3	1	1056	119.1	5.64	5.4	3
FALSE	High	Master Protein	Q96P16	Regulation of nuclear pre-mRNA domain-containing protein 1A OS=Homo sapiens OX=9606 GN=RPRD1A PE=1 SV=1	0	8.532	11	2	2	1	1	312	35.7	7.55	7.68	2
FALSE	High	Master Protein	Q9NWW5	Ceroid-lipofuscinosis neuronal protein 6 OS=Homo sapiens OX=9606 GN=CLN6 PE=1 SV=1	0	8.486	4	1	2	1	1	311	35.9	8.87	4.53	1
FALSE	High	Master Protein	O43826	Glucose-6-phosphate exchanger SLC37A4 OS=Homo sapiens OX=9606 GN=SLC37A4 PE=1 SV=1	0	8.453	5	2	2	2	1	429	46.3	8.62	5.28	2
FALSE	High	Master Protein	O43657	Tetraspanin-6 OS=Homo sapiens OX=9606 GN=TSPAN6 PE=1 SV=1	0	8.448	10	2	2	2	1	245	27.5	8.1	5.62	2
FALSE	High	Master Protein	Q9BT17	Mitochondrial ribosome-associated GTPase 1 OS=Homo sapiens OX=9606 GN=MTG1 PE=1 SV=2	0	8.444	12	3	3	3	1	334	37.2	9.47	5.84	3
FALSE	High	Master Protein	Q8WUD1	Ras-related protein Rab-2B OS=Homo sapiens OX=9606 GN=RAB2B PE=1 SV=1	0	8.443	19	3	3	3	1	216	24.2	7.83	2.42	3
FALSE	High	Master Protein	P20226	TATA-box-binding protein OS=Homo sapiens OX=9606 GN=TBP PE=1 SV=2	0	8.436	8	3	4	3	1	339	37.7	9.79	8.85	3
FALSE	High	Master Protein	P46734	Dual specificity mitogen-activated protein kinase kinase 3 OS=Homo sapiens OX=9606 GN=MAP2K3 PE=1 SV=2	0	8.419	10	3	3	3	1	347	39.3	7.43	4.21	3
FALSE	High	Master Protein	Q9NYB9	Abl interactor 2 OS=Homo sapiens OX=9606 GN=ABI2 PE=1 SV=1	0	8.412	8	3	3	2	1	513	55.6	6.16	5.21	3
FALSE	High	Master Protein	O75317	Ubiquitin carboxyl-terminal hydrolase 12 OS=Homo sapiens OX=9606 GN=USP12 PE=1 SV=2	0	8.392	9	2	2	2	1	370	42.8	6.6	6.41	2
FALSE	High	Master Protein	Q14974	Importin subunit beta-1 OS=Homo sapiens OX=9606 GN=KPNB1 PE=1 SV=2	0	8.39	3	2	2	2	1	876	97.1	4.78	6.41	2
FALSE	High	Master Protein	Q02078	Myocyte-specific enhancer factor 2A OS=Homo sapiens OX=9606 GN=MEF2A PE=1 SV=1	0	8.39	7	3	3	1	1	507	54.8	7.91	4.22	3
FALSE	High	Master Protein	Q9BSB4	Autophagy-related protein 101 OS=Homo sapiens OX=9606 GN=ATG101 PE=1 SV=1	0	8.357	14	3	3	3	1	218	25	6.15	2.31	3
FALSE	High	Master Protein	Q6ZWI9	Ret finger protein-like 4B OS=Homo sapiens OX=9606 GN=RFPL4B PE=2 SV=2	0	8.344	10	2	2	2	1	263	29.9	5.85	5.2	2
FALSE	High	Master Protein	Q13595	Transformer-2 protein homolog alpha OS=Homo sapiens OX=9606 GN=TRA2A PE=1 SV=1	0	8.34	8	2	2	2	1	282	32.7	11.27	5.38	2
FALSE	High	Master Protein	Q15459	Splicing factor 3A subunit 1 OS=Homo sapiens OX=9606 GN=SF3A1 PE=1 SV=1	0	8.338	4	3	3	3	1	793	88.8	5.22	3.38	3
FALSE	High	Master Protein	Q9Y371	Endophilin-B1 OS=Homo sapiens OX=9606 GN=SH3GLB1 PE=1 SV=1	0	8.336	10	3	3	3	1	365	40.8	6.04	3.74	3
FALSE	High	Master Protein	P46109	Crk-like protein OS=Homo sapiens OX=9606 GN=CRKL PE=1 SV=1	0	8.323	9	2	2	2	1	303	33.8	6.74	5.95	2
FALSE	High	Master Protein	O95297	Myelin protein zero-like protein 1 OS=Homo sapiens OX=9606 GN=MPZL1 PE=1 SV=1	0	8.288	12	3	3	3	1	269	29.1	8.72	3.51	3
FALSE	High	Master Protein	O75146	Huntingtin-interacting protein 1-related protein OS=Homo sapiens OX=9606 GN=HIP1R PE=1 SV=2	0	8.259	3	3	3	3	1	1068	119.3	6.67	1.99	3
FALSE	High	Master Protein	Q9NP50	SIN3-HDAC complex-associated factor OS=Homo sapiens OX=9606 GN=SINHCAF PE=1 SV=1	0	8.246	12	2	2	2	1	221	24.8	9.41	3.14	2
FALSE	High	Master Protein	Q16637	Survival motor neuron protein OS=Homo sapiens OX=9606 GN=SMN1 PE=1 SV=1	0	8.232	14	3	3	3	1	294	31.8	6.55	3.55	3
FALSE	High	Master Protein	Q86XZ4	Spermatogenesis-associated serine-rich protein 2 OS=Homo sapiens OX=9606 GN=SPATS2 PE=1 SV=1	0	8.228	6	2	2	2	1	545	59.5	8.9	7.06	2
FALSE	High	Master Protein	P55084	Trifunctional enzyme subunit beta, mitochondrial OS=Homo sapiens OX=9606 GN=HADHB PE=1 SV=3	0	8.222	5	3	3	3	1	474	51.3	9.41	2.86	3
FALSE	High	Master Protein	Q96QK1	Vacuolar protein sorting-associated protein 35 OS=Homo sapiens OX=9606 GN=VPS35 PE=1 SV=2	0	8.218	4	3	3	3	1	796	91.6	5.49	6.33	3
FALSE	High	Master Protein	Q9BV68	E3 ubiquitin-protein ligase RNF126 OS=Homo sapiens OX=9606 GN=RNF126 PE=1 SV=2	0	8.209	7	2	3	2	1	311	33.8	5.47	7.29	2
FALSE	High	Master Protein	Q9NZ43	Vesicle transport protein USE1 OS=Homo sapiens OX=9606 GN=USE1 PE=1 SV=2	0	8.202	11	3	3	3	1	259	29.4	9.07	6.81	3
FALSE	High	Master Protein	O75496	Geminin OS=Homo sapiens OX=9606 GN=GMNN PE=1 SV=1	0	8.191	13	2	2	2	1	209	23.6	4.96	4.56	2
FALSE	High	Master Protein	P55327	Tumor protein D52 OS=Homo sapiens OX=9606 GN=TPD52 PE=1 SV=2	0	8.184	12	2	2	2	1	224	24.3	4.83	5.3	2
FALSE	High	Master Protein	Q8IZP0	Abl interactor 1 OS=Homo sapiens OX=9606 GN=ABI1 PE=1 SV=4	0	8.183	9	3	3	2	1	508	55	7.06	4.23	3
FALSE	High	Master Protein	Q9H7E9	UPF0488 protein C8orf33 OS=Homo sapiens OX=9606 GN=C8orf33 PE=1 SV=1	0	8.168	16	3	3	3	1	229	25	9.95	6.24	3
FALSE	High	Master Protein	Q14789	Golgin subfamily B member 1 OS=Homo sapiens OX=9606 GN=GOLGB1 PE=1 SV=2	0	8.163	1	2	2	2	1	3259	375.8	5	3.76	2
FALSE	High	Master Protein	P33981	Dual specificity protein kinase TTK OS=Homo sapiens OX=9606 GN=TTK PE=1 SV=2	0	8.138	3	2	2	2	1	857	97	8.16	4.92	2
FALSE	High	Master Protein	Q5BJD5	Transmembrane protein 41B OS=Homo sapiens OX=9606 GN=TMEM41B PE=1 SV=1	0	8.136	10	3	4	3	1	291	32.5	9.58	6.72	3
FALSE	High	Master Protein	Q9ULW3	Activator of basal transcription 1 OS=Homo sapiens OX=9606 GN=ABT1 PE=1 SV=1	0	8.13	8	2	2	2	1	272	31.1	9.88	3.13	2
FALSE	High	Master Protein	Q9BYI3	Hyccin OS=Homo sapiens OX=9606 GN=FAM126A PE=1 SV=2	0	8.109	5	2	2	2	1	521	57.6	8.16	5.53	2
FALSE	High	Master Protein	P13639	Elongation factor 2 OS=Homo sapiens OX=9606 GN=EEF2 PE=1 SV=4	0	8.108	4	3	3	3	1	858	95.3	6.83	3.99	3
FALSE	High	Master Protein	Q9H4A6	Golgi phosphoprotein 3 OS=Homo sapiens OX=9606 GN=GOLPH3 PE=1 SV=1	0	8.098	10	2	2	1	1	298	33.8	6.44	3.24	2
FALSE	High	Master Protein	Q96J01	THO complex subunit 3 OS=Homo sapiens OX=9606 GN=THOC3 PE=1 SV=1	0	8.091	8	3	3	3	1	351	38.7	6.09	4.21	3
FALSE	High	Master Protein	Q12792	Twinfilin-1 OS=Homo sapiens OX=9606 GN=TWF1 PE=1 SV=3	0	8.088	10	3	3	3	1	350	40.3	6.96	6.57	3
FALSE	High	Master Protein	O43741	5'-AMP-activated protein kinase subunit beta-2 OS=Homo sapiens OX=9606 GN=PRKAB2 PE=1 SV=1	0	8.078	10	2	2	2	1	272	30.3	6.46	2.27	2
FALSE	High	Master Protein	P62745	Rho-related GTP-binding protein RhoB OS=Homo sapiens OX=9606 GN=RHOB PE=1 SV=1	0	8.067	15	3	3	2	1	196	22.1	5.24	6.87	3
FALSE	High	Master Protein	P27708	CAD protein OS=Homo sapiens OX=9606 GN=CAD PE=1 SV=3	0	8.03	1	2	2	2	1	2225	242.8	6.46	2.88	2
FALSE	High	Master Protein	Q8IXM6	Nurim OS=Homo sapiens OX=9606 GN=NRM PE=1 SV=1	0	7.987	12	3	3	3	1	262	29.4	8.63	5.46	3
FALSE	High	Master Protein	Q9Y2X7	ARF GTPase-activating protein GIT1 OS=Homo sapiens OX=9606 GN=GIT1 PE=1 SV=2	0	7.971	5	4	4	4	1	761	84.3	6.8	8	4
FALSE	High	Master Protein	Q96P63	Serpin B12 OS=Homo sapiens OX=9606 GN=SERPINB12 PE=1 SV=1	0	7.962	6	2	2	2	1	405	46.2	5.53	5.94	2
FALSE	High	Master Protein	Q8IWJ2	GRIP and coiled-coil domain-containing protein 2 OS=Homo sapiens OX=9606 GN=GCC2 PE=1 SV=4	0	7.934	2	2	2	2	1	1684	195.8	5.14	4.84	2
FALSE	High	Master Protein	O43809	Cleavage and polyadenylation specificity factor subunit 5 OS=Homo sapiens OX=9606 GN=NUDT21 PE=1 SV=1	0	7.898	11	2	2	2	1	227	26.2	8.82	3.23	2
FALSE	High	Master Protein	Q9UMY1	Nucleolar protein 7 OS=Homo sapiens OX=9606 GN=NOL7 PE=1 SV=2	0	7.886	13	2	2	2	1	257	29.4	9.67	5.2	2
FALSE	High	Master Protein	P25686	DnaJ homolog subfamily B member 2 OS=Homo sapiens OX=9606 GN=DNAJB2 PE=1 SV=3	0	7.867	9	3	4	2	1	324	35.6	5.95	8.47	3
FALSE	High	Master Protein	Q6Y1H2	Very-long-chain (3R)-3-hydroxyacyl-CoA dehydratase 2 OS=Homo sapiens OX=9606 GN=HACD2 PE=1 SV=1	0	7.863	5	1	2	1	1	254	28.4	9.55	5.82	1
FALSE	High	Master Protein	Q86W74	Ankyrin repeat domain-containing protein 46 OS=Homo sapiens OX=9606 GN=ANKRD46 PE=1 SV=2	0	7.826	9	2	3	2	1	228	25.3	5.73	3.74	2
FALSE	High	Master Protein	P52292	Importin subunit alpha-1 OS=Homo sapiens OX=9606 GN=KPNA2 PE=1 SV=1	0	7.806	6	2	2	2	1	529	57.8	5.4	4.85	2
FALSE	High	Master Protein	Q15771	Ras-related protein Rab-30 OS=Homo sapiens OX=9606 GN=RAB30 PE=1 SV=2	0	7.803	11	2	5	1	1	203	23	4.97	13.7	2
FALSE	High	Master Protein	Q96F86	Enhancer of mRNA-decapping protein 3 OS=Homo sapiens OX=9606 GN=EDC3 PE=1 SV=1	0	7.8	5	2	2	2	1	508	56	7.11	5.68	2
FALSE	High	Master Protein	Q92878	DNA repair protein RAD50 OS=Homo sapiens OX=9606 GN=RAD50 PE=1 SV=1	0	7.782	2	3	5	3	1	1312	153.8	6.89	3.74	3
FALSE	High	Master Protein	Q92481	Transcription factor AP-2-beta OS=Homo sapiens OX=9606 GN=TFAP2B PE=1 SV=2	0	7.775	4	1	1	1	1	460	50.4	8.24	5.35	1
FALSE	High	Master Protein	O60499	Syntaxin-10 OS=Homo sapiens OX=9606 GN=STX10 PE=1 SV=1	0	7.775	14	3	4	2	1	249	28.1	4.89	9.34	3
FALSE	High	Master Protein	Q9BRJ6	Uncharacterized protein C7orf50 OS=Homo sapiens OX=9606 GN=C7orf50 PE=1 SV=1	0	7.746	22	2	2	2	1	194	22.1	9.64	5.51	2
FALSE	High	Master Protein	Q9NVZ3	Adaptin ear-binding coat-associated protein 2 OS=Homo sapiens OX=9606 GN=NECAP2 PE=1 SV=1	0	7.746	13	3	3	2	1	263	28.3	8.38	7.37	3
FALSE	High	Master Protein	P60174	Triosephosphate isomerase OS=Homo sapiens OX=9606 GN=TPI1 PE=1 SV=4	0	7.73	14	3	3	3	1	249	26.7	6.9	5.63	3
FALSE	High	Master Protein	P62191	26S proteasome regulatory subunit 4 OS=Homo sapiens OX=9606 GN=PSMC1 PE=1 SV=1	0	7.715	7	2	2	1	1	440	49.2	6.21	5.84	2
FALSE	High	Master Protein	Q14739	Delta(14)-sterol reductase LBR OS=Homo sapiens OX=9606 GN=LBR PE=1 SV=2	0	7.684	4	2	2	2	1	615	70.7	9.36	5.38	2
FALSE	High	Master Protein	Q8IW35	Centrosomal protein of 97 kDa OS=Homo sapiens OX=9606 GN=CEP97 PE=1 SV=1	0	7.679	4	2	2	2	1	865	96.9	5.02	5.62	2
FALSE	High	Master Protein	Q96ES7	SAGA-associated factor 29 OS=Homo sapiens OX=9606 GN=SGF29 PE=1 SV=1	0	7.673	7	2	2	2	1	293	33.2	8.1	4.16	2
FALSE	High	Master Protein	P67809	Y-box-binding protein 1 OS=Homo sapiens OX=9606 GN=YBX1 PE=1 SV=3	0	7.66	9	2	2	1	1	324	35.9	9.88	4.96	2
FALSE	High	Master Protein	P10515	Dihydrolipoyllysine-residue acetyltransferase component of pyruvate dehydrogenase complex, mitochondrial OS=Homo sapiens OX=9606 GN=DLAT PE=1 SV=3	0	7.627	4	2	2	2	1	647	69	7.84	2.71	2
FALSE	High	Master Protein	Q02413	Desmoglein-1 OS=Homo sapiens OX=9606 GN=DSG1 PE=1 SV=2	0	7.59	3	2	2	2	1	1049	113.7	5.03	5.38	2
FALSE	High	Master Protein	Q01105	Protein SET OS=Homo sapiens OX=9606 GN=SET PE=1 SV=3	0	7.564	7	2	2	2	1	290	33.5	4.32	4.48	2
FALSE	High	Master Protein	Q15181	Inorganic pyrophosphatase OS=Homo sapiens OX=9606 GN=PPA1 PE=1 SV=2	0	7.563	9	2	2	1	1	289	32.6	5.86	4.06	2
FALSE	High	Master Protein	Q53S58	Transmembrane protein 177 OS=Homo sapiens OX=9606 GN=TMEM177 PE=1 SV=1	0	7.532	4	1	2	1	1	311	33.7	9.61	4.86	1
FALSE	High	Master Protein	P85037	Forkhead box protein K1 OS=Homo sapiens OX=9606 GN=FOXK1 PE=1 SV=1	0	7.521	3	3	3	3	1	733	75.4	9.32	3.94	3
FALSE	High	Master Protein	P04844	Dolichyl-diphosphooligosaccharide--protein glycosyltransferase subunit 2 OS=Homo sapiens OX=9606 GN=RPN2 PE=1 SV=3	0	7.514	5	2	2	2	1	631	69.2	5.69	4.56	2
FALSE	High	Master Protein	Q9BXW7	Haloacid dehalogenase-like hydrolase domain-containing 5 OS=Homo sapiens OX=9606 GN=HDHD5 PE=1 SV=1	0	7.491	5	2	2	2	1	423	46.3	8.13	2.56	2
FALSE	High	Master Protein	Q14683	Structural maintenance of chromosomes protein 1A OS=Homo sapiens OX=9606 GN=SMC1A PE=1 SV=2	0	7.468	2	3	3	3	1	1233	143.1	7.64	3.99	3
FALSE	High	Master Protein	P07477	Trypsin-1 OS=Homo sapiens OX=9606 GN=PRSS1 PE=1 SV=1	0	7.466	11	2	5	2	1	247	26.5	6.51	4.23	2
FALSE	High	Master Protein	P00395	Cytochrome c oxidase subunit 1 OS=Homo sapiens OX=9606 GN=MT-CO1 PE=1 SV=1	0	7.461	4	2	3	2	1	513	57	6.7	3.74	2
FALSE	High	Master Protein	Q15691	Microtubule-associated protein RP/EB family member 1 OS=Homo sapiens OX=9606 GN=MAPRE1 PE=1 SV=3	0	7.459	10	2	2	2	1	268	30	5.14	5.38	2
FALSE	High	Master Protein	Q96C57	Protein CUSTOS OS=Homo sapiens OX=9606 GN=CUSTOS PE=1 SV=2	0	7.441	10	2	2	2	1	262	28.2	9.42	5.46	2
FALSE	High	Master Protein	Q9UNF1	Melanoma-associated antigen D2 OS=Homo sapiens OX=9606 GN=MAGED2 PE=1 SV=2	0	7.435	4	2	3	1	1	606	64.9	9.32	3.05	2
FALSE	High	Master Protein	Q15800	Methylsterol monooxygenase 1 OS=Homo sapiens OX=9606 GN=MSMO1 PE=1 SV=1	0	7.414	7	2	3	2	1	293	35.2	7.23	5.37	2
FALSE	High	Master Protein	Q96AC1	Fermitin family homolog 2 OS=Homo sapiens OX=9606 GN=FERMT2 PE=1 SV=1	0	7.411	5	2	2	2	1	680	77.8	6.7	3.83	2
FALSE	High	Master Protein	Q96PY6	Serine/threonine-protein kinase Nek1 OS=Homo sapiens OX=9606 GN=NEK1 PE=1 SV=2	0	7.403	2	2	3	2	1	1258	142.7	5.94	7.89	2
FALSE	High	Master Protein	Q9H8H0	Nucleolar protein 11 OS=Homo sapiens OX=9606 GN=NOL11 PE=1 SV=1	0	7.389	5	3	3	3	1	719	81.1	6.07	4.26	3
FALSE	High	Master Protein	Q5JPI3	Uncharacterized protein C3orf38 OS=Homo sapiens OX=9606 GN=C3orf38 PE=1 SV=1	0	7.331	6	1	2	1	1	329	37.5	6.47	7.07	1
FALSE	High	Master Protein	P06733	Alpha-enolase OS=Homo sapiens OX=9606 GN=ENO1 PE=1 SV=2	0	7.31	6	2	2	2	1	434	47.1	7.39	2.52	2
FALSE	High	Master Protein	P53597	Succinate--CoA ligase [ADP/GDP-forming] subunit alpha, mitochondrial OS=Homo sapiens OX=9606 GN=SUCLG1 PE=1 SV=4	0	7.301	3	1	3	1	1	346	36.2	8.79	3.01	1
FALSE	High	Master Protein	P20340	Ras-related protein Rab-6A OS=Homo sapiens OX=9606 GN=RAB6A PE=1 SV=3	0	7.281	11	2	5	1	1	208	23.6	5.54	11.78	2
FALSE	High	Master Protein	O14980	Exportin-1 OS=Homo sapiens OX=9606 GN=XPO1 PE=1 SV=1	0	7.259	2	2	2	2	1	1071	123.3	6.06	4.26	2
FALSE	High	Master Protein	Q92520	Protein FAM3C OS=Homo sapiens OX=9606 GN=FAM3C PE=1 SV=1	0	7.258	13	2	2	2	1	227	24.7	8.29	4.53	2
FALSE	High	Master Protein	O95299	NADH dehydrogenase [ubiquinone] 1 alpha subcomplex subunit 10, mitochondrial OS=Homo sapiens OX=9606 GN=NDUFA10 PE=1 SV=1	0	7.226	6	1	1	1	1	355	40.7	8.48	3.96	1
FALSE	High	Master Protein	O75940	Survival of motor neuron-related-splicing factor 30 OS=Homo sapiens OX=9606 GN=SMNDC1 PE=1 SV=1	0	7.214	11	1	1	1	1	238	26.7	7.24	3.91	1
FALSE	High	Master Protein	Q9P270	SLAIN motif-containing protein 2 OS=Homo sapiens OX=9606 GN=SLAIN2 PE=1 SV=2	0	7.198	4	2	2	2	1	581	62.5	9.45	2.04	2
FALSE	High	Master Protein	Q86T24	Transcriptional regulator Kaiso OS=Homo sapiens OX=9606 GN=ZBTB33 PE=1 SV=2	0	7.173	4	3	3	3	1	672	74.4	5.12	3.73	3
FALSE	High	Master Protein	Q9UK41	Vacuolar protein sorting-associated protein 28 homolog OS=Homo sapiens OX=9606 GN=VPS28 PE=1 SV=1	0	7.131	11	2	2	2	1	221	25.4	5.54	4.88	2
FALSE	High	Master Protein	Q9NUI1	Peroxisomal 2,4-dienoyl-CoA reductase OS=Homo sapiens OX=9606 GN=DECR2 PE=1 SV=1	0	7.131	10	2	2	2	1	292	30.8	9.22	5.7	2
FALSE	High	Master Protein	P18669	Phosphoglycerate mutase 1 OS=Homo sapiens OX=9606 GN=PGAM1 PE=1 SV=2	0	7.122	10	2	2	2	1	254	28.8	7.18	4.73	2
FALSE	High	Master Protein	Q9BVT8	Transmembrane and ubiquitin-like domain-containing protein 1 OS=Homo sapiens OX=9606 GN=TMUB1 PE=1 SV=1	0	7.114	9	2	2	2	1	246	26.2	5.72	2.37	2
FALSE	High	Master Protein	P54709	Sodium/potassium-transporting ATPase subunit beta-3 OS=Homo sapiens OX=9606 GN=ATP1B3 PE=1 SV=1	0	7.114	8	2	4	2	1	279	31.5	8.35	6.43	2
FALSE	High	Master Protein	P16989	Y-box-binding protein 3 OS=Homo sapiens OX=9606 GN=YBX3 PE=1 SV=4	0	7.107	8	2	2	1	1	372	40.1	9.77	4.54	2
FALSE	High	Master Protein	P53350	Serine/threonine-protein kinase PLK1 OS=Homo sapiens OX=9606 GN=PLK1 PE=1 SV=1	0	7.094	4	2	2	2	1	603	68.2	8.91	2.85	2
FALSE	High	Master Protein	Q9UNW1	Multiple inositol polyphosphate phosphatase 1 OS=Homo sapiens OX=9606 GN=MINPP1 PE=1 SV=1	0	7.093	7	3	3	3	1	487	55	7.81	5.38	3
FALSE	High	Master Protein	P43487	Ran-specific GTPase-activating protein OS=Homo sapiens OX=9606 GN=RANBP1 PE=1 SV=1	0	7.047	10	2	2	2	1	201	23.3	5.29	4.72	2
FALSE	High	Master Protein	Q8ND76	Cyclin-Y OS=Homo sapiens OX=9606 GN=CCNY PE=1 SV=2	0	7.028	8	2	2	1	1	341	39.3	7.2	2.71	2
FALSE	High	Master Protein	Q9BX40	Protein LSM14 homolog B OS=Homo sapiens OX=9606 GN=LSM14B PE=1 SV=1	0	7.026	6	2	2	2	1	385	42	9.69	5.19	2
FALSE	High	Master Protein	Q6KB66	Keratin, type II cytoskeletal 80 OS=Homo sapiens OX=9606 GN=KRT80 PE=1 SV=2	0	7.014	5	2	2	1	1	452	50.5	5.67	5.66	2
FALSE	High	Master Protein	O15042	U2 snRNP-associated SURP motif-containing protein OS=Homo sapiens OX=9606 GN=U2SURP PE=1 SV=2	0	7.012	2	2	3	2	1	1029	118.2	8.47	2.15	2
FALSE	High	Master Protein	Q66K74	Microtubule-associated protein 1S OS=Homo sapiens OX=9606 GN=MAP1S PE=1 SV=2	0	7.008	3	3	3	3	1	1059	112.1	7.3	3.9	3
FALSE	High	Master Protein	Q9HC21	Mitochondrial thiamine pyrophosphate carrier OS=Homo sapiens OX=9606 GN=SLC25A19 PE=1 SV=1	0	7.001	8	3	3	3	1	320	35.5	9.55	5.65	3
FALSE	High	Master Protein	Q14376	UDP-glucose 4-epimerase OS=Homo sapiens OX=9606 GN=GALE PE=1 SV=2	0	6.997	8	2	2	2	1	348	38.3	6.73	2.28	2
FALSE	High	Master Protein	Q12962	Transcription initiation factor TFIID subunit 10 OS=Homo sapiens OX=9606 GN=TAF10 PE=1 SV=1	0	6.997	11	1	2	1	1	218	21.7	6.57	5.92	1
FALSE	High	Master Protein	P42574	Caspase-3 OS=Homo sapiens OX=9606 GN=CASP3 PE=1 SV=2	0	6.973	6	1	1	1	1	277	31.6	6.54	3.26	1
FALSE	High	Master Protein	Q9H081	Protein MIS12 homolog OS=Homo sapiens OX=9606 GN=MIS12 PE=1 SV=1	0	6.91	11	2	2	2	1	205	24.1	5.69	4.82	2
FALSE	High	Master Protein	Q5JTV8	Torsin-1A-interacting protein 1 OS=Homo sapiens OX=9606 GN=TOR1AIP1 PE=1 SV=2	0	6.888	5	2	2	2	1	583	66.2	8.18	5	2
FALSE	High	Master Protein	Q03468	DNA excision repair protein ERCC-6 OS=Homo sapiens OX=9606 GN=ERCC6 PE=1 SV=1	0	6.887	2	3	3	3	1	1493	168.3	8.09	3.93	3
FALSE	High	Master Protein	Q92900	Regulator of nonsense transcripts 1 OS=Homo sapiens OX=9606 GN=UPF1 PE=1 SV=2	0	6.875	3	3	3	3	1	1129	124.3	6.61	4.01	3
FALSE	High	Master Protein	Q15070	Mitochondrial inner membrane protein OXA1L OS=Homo sapiens OX=9606 GN=OXA1L PE=1 SV=3	0	6.874	9	4	4	4	1	435	48.5	9.45	2.57	4
FALSE	High	Master Protein	Q9NW81	Distal membrane-arm assembly complex protein 2 OS=Homo sapiens OX=9606 GN=DMAC2 PE=1 SV=3	0	6.873	15	3	3	3	1	257	29.2	6.43	2.22	3
FALSE	High	Master Protein	O43432	Eukaryotic translation initiation factor 4 gamma 3 OS=Homo sapiens OX=9606 GN=EIF4G3 PE=1 SV=2	0	6.867	2	3	4	2	1	1585	176.5	5.38	2.88	3
FALSE	High	Master Protein	Q15631	Translin OS=Homo sapiens OX=9606 GN=TSN PE=1 SV=1	0	6.861	5	1	2	1	1	228	26.2	6.44	5.51	1
FALSE	High	Master Protein	Q9H3H5	UDP-N-acetylglucosamine--dolichyl-phosphate N-acetylglucosaminephosphotransferase OS=Homo sapiens OX=9606 GN=DPAGT1 PE=1 SV=2	0	6.858	5	2	2	2	1	408	46.1	8	4.97	2
FALSE	High	Master Protein	P42126	Enoyl-CoA delta isomerase 1, mitochondrial OS=Homo sapiens OX=9606 GN=ECI1 PE=1 SV=1	0	6.846	7	2	2	2	1	302	32.8	8.54	2.72	2
FALSE	High	Master Protein	P26640	Valine--tRNA ligase OS=Homo sapiens OX=9606 GN=VARS1 PE=1 SV=4	0	6.846	2	2	2	2	1	1264	140.4	7.59	5.06	2
FALSE	High	Master Protein	Q9H2U2	Inorganic pyrophosphatase 2, mitochondrial OS=Homo sapiens OX=9606 GN=PPA2 PE=1 SV=2	0	6.833	7	2	2	1	1	334	37.9	7.39	3.75	2
FALSE	High	Master Protein	P15927	Replication protein A 32 kDa subunit OS=Homo sapiens OX=9606 GN=RPA2 PE=1 SV=1	0	6.823	7	2	3	2	1	270	29.2	6.15	1.88	2
FALSE	High	Master Protein	P22392	Nucleoside diphosphate kinase B OS=Homo sapiens OX=9606 GN=NME2 PE=1 SV=1	0	6.808	26	3	4	3	1	152	17.3	8.41	7.1	3
FALSE	High	Master Protein	P05412	Transcription factor AP-1 OS=Homo sapiens OX=9606 GN=JUN PE=1 SV=2	0	6.806	5	1	1	1	1	331	35.7	8.76	3.57	1
FALSE	High	Master Protein	P16152	Carbonyl reductase [NADPH] 1 OS=Homo sapiens OX=9606 GN=CBR1 PE=1 SV=3	0	6.75	8	2	2	2	1	277	30.4	8.32	4.9	2
FALSE	High	Master Protein	Q9NUQ9	CYFIP-related Rac1 interactor B OS=Homo sapiens OX=9606 GN=CYRIB PE=1 SV=1	0	6.747	9	2	2	2	1	324	36.7	6.06	4.82	2
FALSE	High	Master Protein	Q86SQ9	Dehydrodolichyl diphosphate synthase complex subunit DHDDS OS=Homo sapiens OX=9606 GN=DHDDS PE=1 SV=3	0	6.726	6	2	2	2	1	333	38.6	8.28	5.37	2
FALSE	High	Master Protein	O43513	Mediator of RNA polymerase II transcription subunit 7 OS=Homo sapiens OX=9606 GN=MED7 PE=1 SV=1	0	6.719	9	1	1	1	1	233	27.2	5.78	4.23	1
FALSE	High	Master Protein	O43414	ERI1 exoribonuclease 3 OS=Homo sapiens OX=9606 GN=ERI3 PE=1 SV=2	0	6.689	10	3	3	3	1	337	37.2	8.07	3.96	3
FALSE	High	Master Protein	Q9UPN6	SR-related and CTD-associated factor 8 OS=Homo sapiens OX=9606 GN=SCAF8 PE=1 SV=1	0	6.667	1	2	2	2	1	1271	140.4	8.29	5.58	2
FALSE	High	Master Protein	O95772	STARD3 N-terminal-like protein OS=Homo sapiens OX=9606 GN=STARD3NL PE=1 SV=1	0	6.661	9	2	2	2	1	234	26.6	4.81	2.43	2
FALSE	High	Master Protein	Q9GZN7	Protein rogdi homolog OS=Homo sapiens OX=9606 GN=ROGDI PE=1 SV=1	0	6.648	7	2	2	2	1	287	32.2	8.16	3.71	2
FALSE	High	Master Protein	Q9H0E2	Toll-interacting protein OS=Homo sapiens OX=9606 GN=TOLLIP PE=1 SV=1	0	6.63	8	2	2	2	1	274	30.3	5.97	5.63	2
FALSE	High	Master Protein	Q01081	Splicing factor U2AF 35 kDa subunit OS=Homo sapiens OX=9606 GN=U2AF1 PE=1 SV=3	0	6.625	13	2	2	2	1	240	27.9	8.81	3.58	2
FALSE	High	Master Protein	Q9H6S0	3'-5' RNA helicase YTHDC2 OS=Homo sapiens OX=9606 GN=YTHDC2 PE=1 SV=2	0	6.604	2	2	2	2	1	1430	160.1	8.4	2.08	2
FALSE	High	Master Protein	Q14914	Prostaglandin reductase 1 OS=Homo sapiens OX=9606 GN=PTGR1 PE=1 SV=2	0	6.587	6	2	2	2	1	329	35.8	8.29	4.04	2
FALSE	High	Master Protein	Q9ULC3	Ras-related protein Rab-23 OS=Homo sapiens OX=9606 GN=RAB23 PE=1 SV=1	0	6.566	11	2	2	2	1	237	26.6	6.6	3.12	2
FALSE	High	Master Protein	Q9HC98	Serine/threonine-protein kinase Nek6 OS=Homo sapiens OX=9606 GN=NEK6 PE=1 SV=2	0	6.558	5	1	2	1	1	313	35.7	8.03	3.78	1
FALSE	High	Master Protein	Q6NSI4	RPA-related protein RADX OS=Homo sapiens OX=9606 GN=RADX PE=1 SV=2	0	6.532	5	3	3	3	1	855	97.5	8.41	2.61	3
FALSE	High	Master Protein	P54105	Methylosome subunit pICln OS=Homo sapiens OX=9606 GN=CLNS1A PE=1 SV=1	0	6.53	8	1	1	1	1	237	26.2	4.11	2.7	1
FALSE	High	Master Protein	Q9UH92	Max-like protein X OS=Homo sapiens OX=9606 GN=MLX PE=1 SV=2	0	6.529	6	2	2	2	1	298	33.3	8.06	4.71	2
FALSE	High	Master Protein	P08579	U2 small nuclear ribonucleoprotein B'' OS=Homo sapiens OX=9606 GN=SNRPB2 PE=1 SV=1	0	6.527	11	3	5	1	1	225	25.5	9.72	8.11	3
FALSE	High	Master Protein	P06576	ATP synthase subunit beta, mitochondrial OS=Homo sapiens OX=9606 GN=ATP5F1B PE=1 SV=3	0	6.484	5	2	2	2	1	529	56.5	5.4	3.64	2
FALSE	High	Master Protein	Q9Y5A9	YTH domain-containing family protein 2 OS=Homo sapiens OX=9606 GN=YTHDF2 PE=1 SV=2	0	6.471	4	2	2	1	1	579	62.3	8.79	1.97	2
FALSE	High	Master Protein	Q8NHU6	Tudor domain-containing protein 7 OS=Homo sapiens OX=9606 GN=TDRD7 PE=1 SV=2	0	6.45	3	2	2	2	1	1098	123.5	7.21	5.31	2
FALSE	High	Master Protein	Q9HCC6	Transcription factor HES-4 OS=Homo sapiens OX=9606 GN=HES4 PE=2 SV=1	0	6.433	10	2	2	2	1	221	23.5	11.11	3.97	2
FALSE	High	Master Protein	P50336	Protoporphyrinogen oxidase OS=Homo sapiens OX=9606 GN=PPOX PE=1 SV=1	0	6.432	8	2	3	2	1	477	50.7	8.16	2.59	2
FALSE	High	Master Protein	Q5T1M5	FK506-binding protein 15 OS=Homo sapiens OX=9606 GN=FKBP15 PE=1 SV=2	0	6.429	3	2	2	2	1	1219	133.5	5.2	5.97	2
FALSE	High	Master Protein	P32119	Peroxiredoxin-2 OS=Homo sapiens OX=9606 GN=PRDX2 PE=1 SV=5	0	6.427	11	2	3	1	1	198	21.9	5.97	6.34	2
FALSE	High	Master Protein	Q9BZM6	UL16-binding protein 1 OS=Homo sapiens OX=9606 GN=ULBP1 PE=1 SV=1	0	6.424	10	3	3	2	1	244	28	7.42	2.1	3
FALSE	High	Master Protein	P09017	Homeobox protein Hox-C4 OS=Homo sapiens OX=9606 GN=HOXC4 PE=1 SV=2	0	6.423	10	3	4	1	1	264	29.8	9.13	3.97	3
FALSE	High	Master Protein	O95372	Acyl-protein thioesterase 2 OS=Homo sapiens OX=9606 GN=LYPLA2 PE=1 SV=1	0	6.408	7	2	2	2	1	231	24.7	7.23	2.35	2
FALSE	High	Master Protein	Q9BSK2	Solute carrier family 25 member 33 OS=Homo sapiens OX=9606 GN=SLC25A33 PE=1 SV=1	0	6.374	7	2	2	2	1	321	35.4	9.6	5.07	2
FALSE	High	Master Protein	Q13546	Receptor-interacting serine/threonine-protein kinase 1 OS=Homo sapiens OX=9606 GN=RIPK1 PE=1 SV=3	0	6.356	4	3	3	3	1	671	75.9	6.33	4.42	3
FALSE	High	Master Protein	Q9NXG2	THUMP domain-containing protein 1 OS=Homo sapiens OX=9606 GN=THUMPD1 PE=1 SV=2	0	6.337	4	1	1	1	1	353	39.3	7.88	2.92	1
FALSE	High	Master Protein	Q96A47	Insulin gene enhancer protein ISL-2 OS=Homo sapiens OX=9606 GN=ISL2 PE=1 SV=1	0	6.331	3	1	2	1	1	359	39.7	8.28	2.15	1
FALSE	High	Master Protein	Q16513	Serine/threonine-protein kinase N2 OS=Homo sapiens OX=9606 GN=PKN2 PE=1 SV=1	0	6.327	4	3	3	3	1	984	112	6.3	4.74	3
FALSE	High	Master Protein	Q96FW1	Ubiquitin thioesterase OTUB1 OS=Homo sapiens OX=9606 GN=OTUB1 PE=1 SV=2	0	6.322	9	2	2	2	1	271	31.3	4.94	1.94	2
FALSE	High	Master Protein	Q9UN37	Vacuolar protein sorting-associated protein 4A OS=Homo sapiens OX=9606 GN=VPS4A PE=1 SV=1	0	6.299	4	2	2	1	1	437	48.9	7.8	2.68	2
FALSE	High	Master Protein	P52823	Stanniocalcin-1 OS=Homo sapiens OX=9606 GN=STC1 PE=1 SV=1	0	6.299	6	1	1	1	1	247	27.6	7.99	2.89	1
FALSE	High	Master Protein	Q9Y5N6	Origin recognition complex subunit 6 OS=Homo sapiens OX=9606 GN=ORC6 PE=1 SV=1	0	6.296	7	2	2	2	1	252	28.1	8.66	4.14	2
FALSE	High	Master Protein	O00203	AP-3 complex subunit beta-1 OS=Homo sapiens OX=9606 GN=AP3B1 PE=1 SV=3	0	6.291	2	2	2	2	1	1094	121.2	6.04	2.17	2
FALSE	High	Master Protein	P21266	Glutathione S-transferase Mu 3 OS=Homo sapiens OX=9606 GN=GSTM3 PE=1 SV=3	0	6.257	10	2	2	2	1	225	26.5	5.54	2.03	2
FALSE	High	Master Protein	Q5TA50	Ceramide-1-phosphate transfer protein OS=Homo sapiens OX=9606 GN=CPTP PE=1 SV=1	0	6.254	13	2	2	2	1	214	24.4	7.21	3.52	2
FALSE	High	Master Protein	Q969K3	E3 ubiquitin-protein ligase RNF34 OS=Homo sapiens OX=9606 GN=RNF34 PE=1 SV=1	0	6.248	6	2	2	2	1	372	41.6	4.96	4.58	2
FALSE	High	Master Protein	Q15517	Corneodesmosin OS=Homo sapiens OX=9606 GN=CDSN PE=1 SV=3	0	6.227	5	2	2	2	1	529	51.5	8.35	3.84	2
FALSE	High	Master Protein	Q8IY95	Transmembrane protein 192 OS=Homo sapiens OX=9606 GN=TMEM192 PE=1 SV=1	0	6.21	8	2	2	2	1	271	30.9	7.99	2.92	2
FALSE	High	Master Protein	Q9H410	Kinetochore-associated protein DSN1 homolog OS=Homo sapiens OX=9606 GN=DSN1 PE=1 SV=2	0	6.198	6	2	3	2	1	356	40	7.05	4.45	2
FALSE	High	Master Protein	Q7Z6Z7	E3 ubiquitin-protein ligase HUWE1 OS=Homo sapiens OX=9606 GN=HUWE1 PE=1 SV=3	0	6.196	1	2	2	2	1	4374	481.6	5.22	0	2
FALSE	High	Master Protein	P19623	Spermidine synthase OS=Homo sapiens OX=9606 GN=SRM PE=1 SV=1	0	6.177	6	2	2	2	1	302	33.8	5.49	4.39	2
FALSE	High	Master Protein	P17544	Cyclic AMP-dependent transcription factor ATF-7 OS=Homo sapiens OX=9606 GN=ATF7 PE=1 SV=3	0	6.157	6	2	2	2	1	483	51.7	8	3.9	2
FALSE	High	Master Protein	Q96QR8	Transcriptional activator protein Pur-beta OS=Homo sapiens OX=9606 GN=PURB PE=1 SV=3	0	6.139	8	3	3	3	1	312	33.2	5.43	5.37	3
FALSE	High	Master Protein	Q96EU7	C1GALT1-specific chaperone 1 OS=Homo sapiens OX=9606 GN=C1GALT1C1 PE=1 SV=1	0	6.1	6	2	2	2	1	318	36.4	6.84	4.46	2
FALSE	High	Master Protein	P56270	Myc-associated zinc finger protein OS=Homo sapiens OX=9606 GN=MAZ PE=1 SV=1	0	6.066	4	2	3	2	1	477	48.6	8.95	0	2
FALSE	High	Master Protein	A0A075B6S2	Immunoglobulin kappa variable 2D-29 OS=Homo sapiens OX=9606 GN=IGKV2D-29 PE=3 SV=1	0	6.059	17	2	4	2	1	120	13.1	7.12	10.68	2
FALSE	High	Master Protein	Q9P2R3	Rabankyrin-5 OS=Homo sapiens OX=9606 GN=ANKFY1 PE=1 SV=2	0	6.052	2	2	2	2	1	1169	128.3	6.1	4.82	2
FALSE	High	Master Protein	Q9H6V9	Lipid droplet-associated hydrolase OS=Homo sapiens OX=9606 GN=LDAH PE=1 SV=1	0	6.051	10	3	3	3	1	325	37.3	6.54	4.46	3
FALSE	High	Master Protein	Q9BSF4	Mitochondrial import inner membrane translocase subunit Tim29 OS=Homo sapiens OX=9606 GN=TIMM29 PE=1 SV=2	0	6.051	10	2	2	2	1	260	29.2	8.09	3.51	2
FALSE	High	Master Protein	Q8IVW6	AT-rich interactive domain-containing protein 3B OS=Homo sapiens OX=9606 GN=ARID3B PE=1 SV=2	0	6.031	4	3	3	2	1	561	60.6	7.52	3.7	3
FALSE	High	Master Protein	Q7Z739	YTH domain-containing family protein 3 OS=Homo sapiens OX=9606 GN=YTHDF3 PE=1 SV=1	0	6.029	4	2	2	1	1	585	63.8	9.04	0	2
FALSE	High	Master Protein	Q9NQH7	Xaa-Pro aminopeptidase 3 OS=Homo sapiens OX=9606 GN=XPNPEP3 PE=1 SV=1	0	6.024	4	2	4	1	1	507	57	6.83	5.33	2
FALSE	High	Master Protein	Q56NI9	N-acetyltransferase ESCO2 OS=Homo sapiens OX=9606 GN=ESCO2 PE=1 SV=1	0	6.019	4	2	2	2	1	601	68.3	9.39	4.29	2
FALSE	High	Master Protein	P30153	Serine/threonine-protein phosphatase 2A 65 kDa regulatory subunit A alpha isoform OS=Homo sapiens OX=9606 GN=PPP2R1A PE=1 SV=4	0	5.989	4	2	2	2	1	589	65.3	5.11	2.9	2
FALSE	High	Master Protein	Q9Y2X3	Nucleolar protein 58 OS=Homo sapiens OX=9606 GN=NOP58 PE=1 SV=1	0	5.983	3	1	1	1	1	529	59.5	8.92	3.24	1
FALSE	High	Master Protein	P46063	ATP-dependent DNA helicase Q1 OS=Homo sapiens OX=9606 GN=RECQL PE=1 SV=3	0	5.975	4	2	2	2	1	649	73.4	7.88	4.99	2
FALSE	High	Master Protein	Q5T3I0	G patch domain-containing protein 4 OS=Homo sapiens OX=9606 GN=GPATCH4 PE=1 SV=2	0	5.968	4	1	1	1	1	446	50.4	9.63	3.87	1
FALSE	High	Master Protein	Q7Z4R8	UPF0669 protein C6orf120 OS=Homo sapiens OX=9606 GN=C6orf120 PE=1 SV=1	0	5.945	25	2	2	2	1	191	20.8	4.84	2.76	2
FALSE	High	Master Protein	O00232	26S proteasome non-ATPase regulatory subunit 12 OS=Homo sapiens OX=9606 GN=PSMD12 PE=1 SV=3	0	5.924	4	2	2	2	1	456	52.9	7.65	1.8	2
FALSE	High	Master Protein	Q96IZ0	PRKC apoptosis WT1 regulator protein OS=Homo sapiens OX=9606 GN=PAWR PE=1 SV=1	0	5.888	7	2	2	2	1	340	36.5	5.41	3.66	2
FALSE	High	Master Protein	Q15139	Serine/threonine-protein kinase D1 OS=Homo sapiens OX=9606 GN=PRKD1 PE=1 SV=2	0	5.886	2	2	2	2	1	912	101.6	6.62	2.61	2
FALSE	High	Master Protein	Q6PCB6	Alpha/beta hydrolase domain-containing protein 17C OS=Homo sapiens OX=9606 GN=ABHD17C PE=1 SV=2	0	5.841	4	1	1	1	1	329	35.8	5.64	3.26	1
FALSE	High	Master Protein	O75487	Glypican-4 OS=Homo sapiens OX=9606 GN=GPC4 PE=1 SV=4	0	5.833	5	2	2	2	1	556	62.4	6.68	2.61	2
FALSE	High	Master Protein	Q8WVM0	Dimethyladenosine transferase 1, mitochondrial OS=Homo sapiens OX=9606 GN=TFB1M PE=1 SV=1	0	5.832	6	2	2	2	1	346	39.5	9.26	2.76	2
FALSE	High	Master Protein	Q9HD23	Magnesium transporter MRS2 homolog, mitochondrial OS=Homo sapiens OX=9606 GN=MRS2 PE=1 SV=1	0	5.821	7	2	2	2	1	443	50.3	6.87	4.33	2
FALSE	High	Master Protein	Q9NVV4	Poly(A) RNA polymerase, mitochondrial OS=Homo sapiens OX=9606 GN=MTPAP PE=1 SV=1	0	5.819	3	2	2	2	1	582	66.1	9.04	4.65	2
FALSE	High	Master Protein	A5PLL7	Plasmanylethanolamine desaturase OS=Homo sapiens OX=9606 GN=PEDS1 PE=1 SV=3	0	5.792	8	2	2	2	1	270	31.1	6.83	3.41	2
FALSE	High	Master Protein	P78371	T-complex protein 1 subunit beta OS=Homo sapiens OX=9606 GN=CCT2 PE=1 SV=4	0	5.777	4	2	2	2	1	535	57.5	6.46	4.04	2
FALSE	High	Master Protein	P61086	Ubiquitin-conjugating enzyme E2 K OS=Homo sapiens OX=9606 GN=UBE2K PE=1 SV=3	0	5.776	11	2	2	2	1	200	22.4	5.44	4.12	2
FALSE	High	Master Protein	Q8N7R7	Cyclin-Y-like protein 1 OS=Homo sapiens OX=9606 GN=CCNYL1 PE=1 SV=2	0	5.768	5	2	2	1	1	359	40.7	6.07	2.71	2
FALSE	High	Master Protein	P25311	Zinc-alpha-2-glycoprotein OS=Homo sapiens OX=9606 GN=AZGP1 PE=1 SV=2	0	5.754	8	2	2	2	1	298	34.2	6.05	2.35	2
FALSE	High	Master Protein	O00767	Acyl-CoA desaturase OS=Homo sapiens OX=9606 GN=SCD PE=1 SV=2	0	5.752	5	2	3	2	1	359	41.5	9	2.57	2
FALSE	High	Master Protein	Q9NX07	tRNA selenocysteine 1-associated protein 1 OS=Homo sapiens OX=9606 GN=TRNAU1AP PE=1 SV=1	0	5.73	7	2	2	2	1	287	32.5	4.74	2.48	2
FALSE	High	Master Protein	O75586	Mediator of RNA polymerase II transcription subunit 6 OS=Homo sapiens OX=9606 GN=MED6 PE=1 SV=2	0	5.713	4	2	2	2	1	246	28.4	8.62	5.02	2
FALSE	High	Master Protein	Q9H857	5'-nucleotidase domain-containing protein 2 OS=Homo sapiens OX=9606 GN=NT5DC2 PE=1 SV=1	0	5.71	3	2	2	2	1	520	60.7	6.77	3.91	2
FALSE	High	Master Protein	Q15102	Platelet-activating factor acetylhydrolase IB subunit alpha1 OS=Homo sapiens OX=9606 GN=PAFAH1B3 PE=1 SV=1	0	5.668	8	2	2	2	1	231	25.7	6.84	4.11	2
FALSE	High	Master Protein	Q96M27	Protein PRRC1 OS=Homo sapiens OX=9606 GN=PRRC1 PE=1 SV=1	0	5.663	3	1	1	1	1	445	46.7	5.83	3.42	1
FALSE	High	Master Protein	P14923	Junction plakoglobin OS=Homo sapiens OX=9606 GN=JUP PE=1 SV=3	0	5.655	3	3	3	3	1	745	81.7	6.14	1.68	3
FALSE	High	Master Protein	P35998	26S proteasome regulatory subunit 7 OS=Homo sapiens OX=9606 GN=PSMC2 PE=1 SV=3	0	5.649	5	2	2	2	1	433	48.6	5.95	3.06	2
FALSE	High	Master Protein	Q6PIW4	Fidgetin-like protein 1 OS=Homo sapiens OX=9606 GN=FIGNL1 PE=1 SV=2	0	5.648	3	2	2	1	1	674	74	7.85	4.29	2
FALSE	High	Master Protein	Q9NRZ5	1-acyl-sn-glycerol-3-phosphate acyltransferase delta OS=Homo sapiens OX=9606 GN=AGPAT4 PE=1 SV=1	0	5.644	5	2	2	2	1	378	44	8.72	2.17	2
FALSE	High	Master Protein	P08134	Rho-related GTP-binding protein RhoC OS=Homo sapiens OX=9606 GN=RHOC PE=1 SV=1	0	5.634	9	2	2	1	1	193	22	6.58	4.23	2
FALSE	High	Master Protein	P41091	Eukaryotic translation initiation factor 2 subunit 3 OS=Homo sapiens OX=9606 GN=EIF2S3 PE=1 SV=3	0	5.632	5	2	3	2	1	472	51.1	8.4	4.38	2
FALSE	High	Master Protein	Q71RG4	Transmembrane and ubiquitin-like domain-containing protein 2 OS=Homo sapiens OX=9606 GN=TMUB2 PE=1 SV=2	0	5.624	7	2	2	2	1	321	33.8	5.03	4.5	2
FALSE	High	Master Protein	Q99873	Protein arginine N-methyltransferase 1 OS=Homo sapiens OX=9606 GN=PRMT1 PE=1 SV=3	0	5.62	5	2	2	2	1	371	42.4	5.35	2.5	2
FALSE	High	Master Protein	Q9NYZ3	G2 and S phase-expressed protein 1 OS=Homo sapiens OX=9606 GN=GTSE1 PE=1 SV=3	0	5.608	3	2	2	2	1	720	76.6	9.39	3.7	2
FALSE	High	Master Protein	Q9H3S7	Tyrosine-protein phosphatase non-receptor type 23 OS=Homo sapiens OX=9606 GN=PTPN23 PE=1 SV=1	0	5.558	1	2	2	2	1	1636	178.9	6.92	2.26	2
FALSE	High	Master Protein	P46379	Large proline-rich protein BAG6 OS=Homo sapiens OX=9606 GN=BAG6 PE=1 SV=2	0	5.554	2	1	1	1	1	1132	119.3	5.6	3.87	1
FALSE	High	Master Protein	Q9UJF2	Ras GTPase-activating protein nGAP OS=Homo sapiens OX=9606 GN=RASAL2 PE=1 SV=2	0	5.548	2	2	2	2	1	1139	128.5	8.24	1.8	2
FALSE	High	Master Protein	O43175	D-3-phosphoglycerate dehydrogenase OS=Homo sapiens OX=9606 GN=PHGDH PE=1 SV=4	0	5.547	4	2	3	2	1	533	56.6	6.71	6.24	2
FALSE	High	Master Protein	Q06136	3-ketodihydrosphingosine reductase OS=Homo sapiens OX=9606 GN=KDSR PE=1 SV=1	0	5.527	4	1	1	1	1	332	36.2	7.12	3.59	1
FALSE	High	Master Protein	P51610	Host cell factor 1 OS=Homo sapiens OX=9606 GN=HCFC1 PE=1 SV=2	0	5.517	1	2	2	1	1	2035	208.6	7.46	4.22	2
FALSE	High	Master Protein	Q2TAL5	Smoothelin-like protein 2 OS=Homo sapiens OX=9606 GN=SMTNL2 PE=2 SV=1	0	5.505	5	3	3	3	1	461	50.2	8.56	4.15	3
FALSE	High	Master Protein	Q08209	Serine/threonine-protein phosphatase 2B catalytic subunit alpha isoform OS=Homo sapiens OX=9606 GN=PPP3CA PE=1 SV=1	0	5.5	4	2	2	2	1	521	58.7	5.86	2.39	2
FALSE	High	Master Protein	P04083	Annexin A1 OS=Homo sapiens OX=9606 GN=ANXA1 PE=1 SV=2	0	5.496	5	1	1	1	1	346	38.7	7.02	4.01	1
FALSE	High	Master Protein	Q9UBP6	tRNA (guanine-N(7)-)-methyltransferase OS=Homo sapiens OX=9606 GN=METTL1 PE=1 SV=1	0	5.49	8	2	2	2	1	276	31.5	7.64	0	2
FALSE	High	Master Protein	Q9NZC3	Glycerophosphodiester phosphodiesterase 1 OS=Homo sapiens OX=9606 GN=GDE1 PE=1 SV=1	0	5.476	5	2	2	2	1	331	37.7	6.71	1.97	2
FALSE	High	Master Protein	Q8IYI6	Exocyst complex component 8 OS=Homo sapiens OX=9606 GN=EXOC8 PE=1 SV=2	0	5.468	4	2	2	2	1	725	81.7	5.49	3.8	2
FALSE	High	Master Protein	Q9NPF4	Probable tRNA N6-adenosine threonylcarbamoyltransferase OS=Homo sapiens OX=9606 GN=OSGEP PE=1 SV=1	0	5.462	8	2	2	2	1	335	36.4	6.35	1.94	2
FALSE	High	Master Protein	Q68CZ6	HAUS augmin-like complex subunit 3 OS=Homo sapiens OX=9606 GN=HAUS3 PE=1 SV=1	0	5.461	3	2	2	2	1	603	69.6	5.55	1.69	2
FALSE	High	Master Protein	O00764	Pyridoxal kinase OS=Homo sapiens OX=9606 GN=PDXK PE=1 SV=1	0	5.458	6	2	2	2	1	312	35.1	6.13	2.26	2
FALSE	High	Master Protein	P30048	Thioredoxin-dependent peroxide reductase, mitochondrial OS=Homo sapiens OX=9606 GN=PRDX3 PE=1 SV=3	0	5.451	8	2	2	2	1	256	27.7	7.78	3.91	2
FALSE	High	Master Protein	Q9H977	WD repeat-containing protein 54 OS=Homo sapiens OX=9606 GN=WDR54 PE=1 SV=1	0	5.442	5	2	2	2	1	334	35.9	6.2	0	2
FALSE	High	Master Protein	P09497	Clathrin light chain B OS=Homo sapiens OX=9606 GN=CLTB PE=1 SV=1	0	5.438	8	2	2	2	1	229	25.2	4.64	4.58	2
FALSE	High	Master Protein	Q8TAP8	Protein phosphatase 1 regulatory subunit 35 OS=Homo sapiens OX=9606 GN=PPP1R35 PE=1 SV=1	0	5.438	12	2	2	2	1	253	27.9	8.68	3.13	2
FALSE	High	Master Protein	Q01851	POU domain, class 4, transcription factor 1 OS=Homo sapiens OX=9606 GN=POU4F1 PE=1 SV=4	0	5.416	4	1	1	1	1	419	42.7	9.01	3.47	1
FALSE	High	Master Protein	Q71RC2	La-related protein 4 OS=Homo sapiens OX=9606 GN=LARP4 PE=1 SV=3	0	5.403	2	1	1	1	1	724	80.5	6.61	3.14	1
FALSE	High	Master Protein	Q13445	Transmembrane emp24 domain-containing protein 1 OS=Homo sapiens OX=9606 GN=TMED1 PE=1 SV=1	0	5.379	6	1	1	1	1	227	25.2	4.48	2.8	1
FALSE	High	Master Protein	Q86YT6	E3 ubiquitin-protein ligase MIB1 OS=Homo sapiens OX=9606 GN=MIB1 PE=1 SV=1	0	5.368	2	2	2	2	1	1006	110.1	6.92	3.55	2
FALSE	High	Master Protein	O95158	Neurexophilin-4 OS=Homo sapiens OX=9606 GN=NXPH4 PE=2 SV=3	0	5.362	6	2	2	2	1	308	33	9.86	5.4	2
FALSE	High	Master Protein	Q9NYP7	Elongation of very long chain fatty acids protein 5 OS=Homo sapiens OX=9606 GN=ELOVL5 PE=1 SV=1	0	5.302	4	1	1	1	1	299	35.3	9.42	4.22	1
FALSE	High	Master Protein	P55209	Nucleosome assembly protein 1-like 1 OS=Homo sapiens OX=9606 GN=NAP1L1 PE=1 SV=1	0	5.293	4	1	1	1	1	391	45.3	4.46	3.4	1
FALSE	High	Master Protein	P04637	Cellular tumor antigen p53 OS=Homo sapiens OX=9606 GN=TP53 PE=1 SV=4	0	5.291	5	1	1	1	1	393	43.6	6.79	4.63	1
FALSE	High	Master Protein	Q96GN5	Cell division cycle-associated 7-like protein OS=Homo sapiens OX=9606 GN=CDCA7L PE=1 SV=2	0	5.289	3	1	1	1	1	454	52.2	5.74	2.54	1
FALSE	High	Master Protein	Q9H1A3	Methyltransferase-like protein 9 OS=Homo sapiens OX=9606 GN=METTL9 PE=1 SV=1	0	5.288	10	2	2	2	1	318	36.5	7.36	2.86	2
FALSE	High	Master Protein	Q96CB8	Integrator complex subunit 12 OS=Homo sapiens OX=9606 GN=INTS12 PE=1 SV=1	0	5.287	4	2	2	2	1	462	48.8	9.69	3.44	2
FALSE	High	Master Protein	P42224	Signal transducer and activator of transcription 1-alpha/beta OS=Homo sapiens OX=9606 GN=STAT1 PE=1 SV=2	0	5.257	3	2	2	2	1	750	87.3	6.05	3.65	2
FALSE	High	Master Protein	Q9HB09	Bcl-2-like protein 12 OS=Homo sapiens OX=9606 GN=BCL2L12 PE=1 SV=1	0	5.25	6	2	2	2	1	334	36.8	9.22	2.09	2
FALSE	High	Master Protein	Q99439	Calponin-2 OS=Homo sapiens OX=9606 GN=CNN2 PE=1 SV=4	0	5.242	7	2	3	1	1	309	33.7	7.33	6.87	2
FALSE	High	Master Protein	O14617	AP-3 complex subunit delta-1 OS=Homo sapiens OX=9606 GN=AP3D1 PE=1 SV=1	0	5.233	2	2	3	2	1	1153	130.1	8.48	3.36	2
FALSE	High	Master Protein	Q96FB5	Protein RRNAD1 OS=Homo sapiens OX=9606 GN=RRNAD1 PE=2 SV=2	0	5.228	4	2	2	2	1	475	52.9	7.97	4.39	2
FALSE	High	Master Protein	Q96E52	Metalloendopeptidase OMA1, mitochondrial OS=Homo sapiens OX=9606 GN=OMA1 PE=1 SV=1	0	5.207	5	2	2	2	1	524	60.1	9.25	3.94	2
FALSE	High	Master Protein	P49184	Deoxyribonuclease-1-like 1 OS=Homo sapiens OX=9606 GN=DNASE1L1 PE=1 SV=1	0	5.202	6	1	1	1	1	302	33.9	5.74	3.36	1
FALSE	High	Master Protein	O75323	Protein NipSnap homolog 2 OS=Homo sapiens OX=9606 GN=NIPSNAP2 PE=1 SV=1	0	5.201	7	2	3	1	1	286	33.7	9.36	2.3	2
FALSE	High	Master Protein	O60921	Checkpoint protein HUS1 OS=Homo sapiens OX=9606 GN=HUS1 PE=1 SV=1	0	5.195	10	2	2	2	1	280	31.7	6.84	3.22	2
FALSE	High	Master Protein	Q9Y608	Leucine-rich repeat flightless-interacting protein 2 OS=Homo sapiens OX=9606 GN=LRRFIP2 PE=1 SV=1	0	5.191	3	2	2	2	1	721	82.1	6.95	3.96	2
FALSE	High	Master Protein	P55060	Exportin-2 OS=Homo sapiens OX=9606 GN=CSE1L PE=1 SV=3	0	5.191	2	2	2	2	1	971	110.3	5.77	2.75	2
FALSE	High	Master Protein	O14893	Gem-associated protein 2 OS=Homo sapiens OX=9606 GN=GEMIN2 PE=1 SV=1	0	5.162	10	2	2	2	1	280	31.6	5.58	3.68	2
FALSE	High	Master Protein	Q969V5	Mitochondrial ubiquitin ligase activator of NFKB 1 OS=Homo sapiens OX=9606 GN=MUL1 PE=1 SV=1	0	5.129	5	1	1	1	1	352	39.8	8.13	3.29	1
FALSE	High	Master Protein	Q330K2	NADH dehydrogenase (ubiquinone) complex I, assembly factor 6 OS=Homo sapiens OX=9606 GN=NDUFAF6 PE=1 SV=2	0	5.127	4	1	1	1	1	333	38.2	9.36	3	1
FALSE	High	Master Protein	Q99536	Synaptic vesicle membrane protein VAT-1 homolog OS=Homo sapiens OX=9606 GN=VAT1 PE=1 SV=2	0	5.087	4	2	2	2	1	393	41.9	6.29	1.79	2
FALSE	High	Master Protein	Q9ULR0	Pre-mRNA-splicing factor ISY1 homolog OS=Homo sapiens OX=9606 GN=ISY1 PE=1 SV=3	0	5.082	9	2	2	2	1	285	33	5.17	0	2
FALSE	High	Master Protein	P14618	Pyruvate kinase PKM OS=Homo sapiens OX=9606 GN=PKM PE=1 SV=4	0	5.081	3	2	2	2	1	531	57.9	7.84	0	2
FALSE	High	Master Protein	Q15417	Calponin-3 OS=Homo sapiens OX=9606 GN=CNN3 PE=1 SV=1	0	5.026	7	2	3	1	1	329	36.4	6.05	5.16	2
FALSE	High	Master Protein	Q04727	Transducin-like enhancer protein 4 OS=Homo sapiens OX=9606 GN=TLE4 PE=1 SV=3	0	4.995	3	2	2	2	1	773	83.7	7.5	1.81	2
FALSE	High	Master Protein	Q5VT06	Centrosome-associated protein 350 OS=Homo sapiens OX=9606 GN=CEP350 PE=1 SV=1	0	4.985	1	3	3	3	1	3117	350.7	6.33	1.89	3
FALSE	High	Master Protein	Q9HB07	MYG1 exonuclease OS=Homo sapiens OX=9606 GN=MYG1 PE=1 SV=3	0	4.984	5	2	2	2	1	376	42.5	6.77	3.95	2
FALSE	High	Master Protein	Q9NR50	Translation initiation factor eIF-2B subunit gamma OS=Homo sapiens OX=9606 GN=EIF2B3 PE=1 SV=1	0	4.955	3	1	1	1	1	452	50.2	6.47	4.21	1
FALSE	High	Master Protein	Q9BZZ5	Apoptosis inhibitor 5 OS=Homo sapiens OX=9606 GN=API5 PE=1 SV=3	0	4.948	3	2	2	2	1	524	59	7.34	1.73	2
FALSE	High	Master Protein	P62995	Transformer-2 protein homolog beta OS=Homo sapiens OX=9606 GN=TRA2B PE=1 SV=1	0	4.929	6	1	1	1	1	288	33.6	11.25	3.2	1
FALSE	High	Master Protein	Q07820	Induced myeloid leukemia cell differentiation protein Mcl-1 OS=Homo sapiens OX=9606 GN=MCL1 PE=1 SV=3	0	4.906	5	2	2	2	1	350	37.3	5.66	4.41	2
FALSE	High	Master Protein	P53396	ATP-citrate synthase OS=Homo sapiens OX=9606 GN=ACLY PE=1 SV=3	0	4.889	1	1	1	1	1	1101	120.8	7.33	3.53	1
FALSE	High	Master Protein	Q16563	Synaptophysin-like protein 1 OS=Homo sapiens OX=9606 GN=SYPL1 PE=1 SV=1	0	4.882	7	2	2	2	1	259	28.5	8.43	2.64	2
FALSE	High	Master Protein	O75251	NADH dehydrogenase [ubiquinone] iron-sulfur protein 7, mitochondrial OS=Homo sapiens OX=9606 GN=NDUFS7 PE=1 SV=3	0	4.875	8	2	2	2	1	213	23.5	9.99	2.58	2
FALSE	High	Master Protein	P28562	Dual specificity protein phosphatase 1 OS=Homo sapiens OX=9606 GN=DUSP1 PE=1 SV=3	0	4.868	6	2	2	2	1	367	39.3	7.2	2.29	2
FALSE	High	Master Protein	Q9H019	Mitochondrial fission regulator 1-like OS=Homo sapiens OX=9606 GN=MTFR1L PE=1 SV=2	0	4.865	8	1	1	1	1	292	31.9	6.1	2.95	1
FALSE	High	Master Protein	P0C2W1	F-box/SPRY domain-containing protein 1 OS=Homo sapiens OX=9606 GN=FBXO45 PE=1 SV=1	0	4.862	6	2	2	2	1	286	30.6	7.83	4.32	2
FALSE	High	Master Protein	Q9Y5Q9	General transcription factor 3C polypeptide 3 OS=Homo sapiens OX=9606 GN=GTF3C3 PE=1 SV=1	0	4.848	3	2	2	2	1	886	101.2	5.07	3.69	2
FALSE	High	Master Protein	Q9Y376	Calcium-binding protein 39 OS=Homo sapiens OX=9606 GN=CAB39 PE=1 SV=1	0	4.844	5	2	2	2	1	341	39.8	6.89	2.41	2
FALSE	High	Master Protein	Q96QC0	Serine/threonine-protein phosphatase 1 regulatory subunit 10 OS=Homo sapiens OX=9606 GN=PPP1R10 PE=1 SV=1	0	4.802	3	2	2	2	1	940	99	9.17	1.77	2
FALSE	High	Master Protein	P15311	Ezrin OS=Homo sapiens OX=9606 GN=EZR PE=1 SV=4	0	4.801	3	2	2	2	1	586	69.4	6.27	0	2
FALSE	High	Master Protein	Q99626	Homeobox protein CDX-2 OS=Homo sapiens OX=9606 GN=CDX2 PE=1 SV=3	0	4.785	6	2	3	1	1	313	33.5	9.63	2.36	2
FALSE	High	Master Protein	Q9Y6G9	Cytoplasmic dynein 1 light intermediate chain 1 OS=Homo sapiens OX=9606 GN=DYNC1LI1 PE=1 SV=3	0	4.758	3	1	1	1	1	523	56.5	6.42	2.53	1
FALSE	High	Master Protein	Q6NTF9	Rhomboid domain-containing protein 2 OS=Homo sapiens OX=9606 GN=RHBDD2 PE=1 SV=2	0	4.755	4	1	1	1	1	364	39.2	9.32	2.81	1
FALSE	High	Master Protein	P25490	Transcriptional repressor protein YY1 OS=Homo sapiens OX=9606 GN=YY1 PE=1 SV=2	0	4.744	4	2	2	2	1	414	44.7	6.25	3.92	2
FALSE	High	Master Protein	Q9UNF0	Protein kinase C and casein kinase substrate in neurons protein 2 OS=Homo sapiens OX=9606 GN=PACSIN2 PE=1 SV=2	0	4.735	4	2	2	2	1	486	55.7	5.2	1.63	2
FALSE	High	Master Protein	O75486	Transcription initiation protein SPT3 homolog OS=Homo sapiens OX=9606 GN=SUPT3H PE=1 SV=3	0	4.73	4	1	1	1	1	317	35.8	6.87	3.11	1
FALSE	High	Master Protein	A1L390	Pleckstrin homology domain-containing family G member 3 OS=Homo sapiens OX=9606 GN=PLEKHG3 PE=1 SV=1	0	4.73	2	2	2	2	1	1219	134.3	6.55	2.36	2
FALSE	High	Master Protein	O00303	Eukaryotic translation initiation factor 3 subunit F OS=Homo sapiens OX=9606 GN=EIF3F PE=1 SV=1	0	4.717	5	1	1	1	1	357	37.5	5.45	3.37	1
FALSE	High	Master Protein	Q9H3P7	Golgi resident protein GCP60 OS=Homo sapiens OX=9606 GN=ACBD3 PE=1 SV=4	0	4.705	2	1	1	1	1	528	60.6	5.06	2.89	1
FALSE	High	Master Protein	Q96C92	Endosome-associated-trafficking regulator 1 OS=Homo sapiens OX=9606 GN=ENTR1 PE=1 SV=3	0	4.688	3	1	1	1	1	435	47.9	5.14	2.89	1
FALSE	High	Master Protein	Q86W50	RNA N6-adenosine-methyltransferase METTL16 OS=Homo sapiens OX=9606 GN=METTL16 PE=1 SV=2	0	4.684	2	1	1	1	1	562	63.6	7.85	2.62	1
FALSE	High	Master Protein	Q8N3Z3	GTP-binding protein 8 OS=Homo sapiens OX=9606 GN=GTPBP8 PE=1 SV=1	0	4.658	7	2	2	2	1	284	32.1	9.42	3.66	2
FALSE	High	Master Protein	O75396	Vesicle-trafficking protein SEC22b OS=Homo sapiens OX=9606 GN=SEC22B PE=1 SV=4	0	4.643	6	1	1	1	1	215	24.6	6.92	3.23	1
FALSE	High	Master Protein	A0PK00	Transmembrane protein 120B OS=Homo sapiens OX=9606 GN=TMEM120B PE=1 SV=1	0	4.596	4	1	1	1	1	339	40.2	8.9	2.91	1
FALSE	High	Master Protein	Q16629	Serine/arginine-rich splicing factor 7 OS=Homo sapiens OX=9606 GN=SRSF7 PE=1 SV=1	0	4.595	5	1	1	1	1	238	27.4	11.82	2.31	1
FALSE	High	Master Protein	Q9P0N9	TBC1 domain family member 7 OS=Homo sapiens OX=9606 GN=TBC1D7 PE=1 SV=1	0	4.586	8	2	2	2	1	293	34	7.94	1.64	2
FALSE	High	Master Protein	Q8IYL3	UPF0688 protein C1orf174 OS=Homo sapiens OX=9606 GN=C1orf174 PE=1 SV=2	0	4.581	6	1	1	1	1	243	26	6.9	2.52	1
FALSE	High	Master Protein	Q9NV56	MRG/MORF4L-binding protein OS=Homo sapiens OX=9606 GN=MRGBP PE=1 SV=1	0	4.575	6	1	1	1	1	204	22.4	5.83	2.64	1
FALSE	High	Master Protein	Q7KZI7	Serine/threonine-protein kinase MARK2 OS=Homo sapiens OX=9606 GN=MARK2 PE=1 SV=2	0	4.569	1	1	2	1	1	788	87.9	9.72	2.01	1
FALSE	High	Master Protein	Q9NR30	Nucleolar RNA helicase 2 OS=Homo sapiens OX=9606 GN=DDX21 PE=1 SV=5	0	4.546	2	1	1	1	1	783	87.3	9.28	2.86	1
FALSE	High	Master Protein	Q9NTJ3	Structural maintenance of chromosomes protein 4 OS=Homo sapiens OX=9606 GN=SMC4 PE=1 SV=2	0	4.544	1	2	2	2	1	1288	147.1	6.79	2.72	2
FALSE	High	Master Protein	P47985	Cytochrome b-c1 complex subunit Rieske, mitochondrial OS=Homo sapiens OX=9606 GN=UQCRFS1 PE=1 SV=2	0	4.541	5	1	1	1	1	274	29.6	8.32	2.37	1
FALSE	High	Master Protein	Q92973	Transportin-1 OS=Homo sapiens OX=9606 GN=TNPO1 PE=1 SV=2	0	4.528	1	1	1	1	1	898	102.3	4.98	3.28	1
FALSE	High	Master Protein	Q96EY8	Corrinoid adenosyltransferase OS=Homo sapiens OX=9606 GN=MMAB PE=1 SV=1	0	4.503	6	1	1	1	1	250	27.4	8.6	2.73	1
FALSE	High	Master Protein	P49427	Ubiquitin-conjugating enzyme E2 R1 OS=Homo sapiens OX=9606 GN=CDC34 PE=1 SV=2	0	4.495	8	2	2	2	1	236	26.7	4.54	2.32	2
FALSE	High	Master Protein	P19404	NADH dehydrogenase [ubiquinone] flavoprotein 2, mitochondrial OS=Homo sapiens OX=9606 GN=NDUFV2 PE=1 SV=2	0	4.474	5	1	1	1	1	249	27.4	8.06	3.51	1
FALSE	High	Master Protein	Q8N357	Solute carrier family 35 member F6 OS=Homo sapiens OX=9606 GN=SLC35F6 PE=1 SV=1	0	4.454	5	2	2	2	1	371	40.2	6.93	1.88	2
FALSE	High	Master Protein	Q96PM5	RING finger and CHY zinc finger domain-containing protein 1 OS=Homo sapiens OX=9606 GN=RCHY1 PE=1 SV=1	0	4.438	4	1	1	1	1	261	30.1	6.71	2.71	1
FALSE	High	Master Protein	O43491	Band 4.1-like protein 2 OS=Homo sapiens OX=9606 GN=EPB41L2 PE=1 SV=1	0	4.432	2	1	1	1	1	1005	112.5	5.44	2.7	1
FALSE	High	Master Protein	Q8TB03	Uncharacterized protein CXorf38 OS=Homo sapiens OX=9606 GN=CXorf38 PE=1 SV=1	0	4.414	7	2	2	2	1	319	36.6	6.3	3.79	2
FALSE	High	Master Protein	Q07065	Cytoskeleton-associated protein 4 OS=Homo sapiens OX=9606 GN=CKAP4 PE=1 SV=2	0	4.414	4	2	2	2	1	602	66	5.92	4.21	2
FALSE	High	Master Protein	Q96NB2	Sideroflexin-2 OS=Homo sapiens OX=9606 GN=SFXN2 PE=1 SV=2	0	4.4	4	1	1	1	1	322	36.2	9.41	2.59	1
FALSE	High	Master Protein	P13861	cAMP-dependent protein kinase type II-alpha regulatory subunit OS=Homo sapiens OX=9606 GN=PRKAR2A PE=1 SV=2	0	4.392	4	1	1	1	1	404	45.5	5.07	1.94	1
FALSE	High	Master Protein	Q6ZSJ8	Uncharacterized protein C1orf122 OS=Homo sapiens OX=9606 GN=C1orf122 PE=4 SV=2	0	4.379	10	1	2	1	1	110	11.5	6.73	6.52	1
FALSE	High	Master Protein	Q14318	Peptidyl-prolyl cis-trans isomerase FKBP8 OS=Homo sapiens OX=9606 GN=FKBP8 PE=1 SV=2	0	4.359	4	1	1	1	1	412	44.5	4.84	2.85	1
FALSE	High	Master Protein	P35658	Nuclear pore complex protein Nup214 OS=Homo sapiens OX=9606 GN=NUP214 PE=1 SV=2	0	4.352	1	2	2	2	1	2090	213.5	7.47	4.05	2
FALSE	High	Master Protein	P07305	Histone H1.0 OS=Homo sapiens OX=9606 GN=H1-0 PE=1 SV=3	0	4.3	7	1	1	1	1	194	20.9	10.84	2.29	1
FALSE	High	Master Protein	O75643	U5 small nuclear ribonucleoprotein 200 kDa helicase OS=Homo sapiens OX=9606 GN=SNRNP200 PE=1 SV=2	0	4.298	1	2	2	2	1	2136	244.4	6.06	2.1	2
FALSE	High	Master Protein	Q9NVH0	Exonuclease 3'-5' domain-containing protein 2 OS=Homo sapiens OX=9606 GN=EXD2 PE=1 SV=2	0	4.295	4	2	2	2	1	621	70.3	8.32	1.76	2
FALSE	High	Master Protein	Q15834	Coiled-coil domain-containing protein 85B OS=Homo sapiens OX=9606 GN=CCDC85B PE=1 SV=2	0	4.274	8	2	2	2	1	202	22.1	5.08	3.43	2
FALSE	High	Master Protein	O00559	Receptor-binding cancer antigen expressed on SiSo cells OS=Homo sapiens OX=9606 GN=EBAG9 PE=1 SV=1	0	4.262	8	1	1	1	1	213	24.4	6.29	3.42	1
FALSE	High	Master Protein	Q9Y2H0	Disks large-associated protein 4 OS=Homo sapiens OX=9606 GN=DLGAP4 PE=1 SV=3	0	4.228	2	2	2	2	1	992	107.9	7.08	0	2
FALSE	High	Master Protein	Q14554	Protein disulfide-isomerase A5 OS=Homo sapiens OX=9606 GN=PDIA5 PE=1 SV=1	0	4.206	4	2	2	2	1	519	59.6	7.91	3.8	2
FALSE	High	Master Protein	P48382	DNA-binding protein RFX5 OS=Homo sapiens OX=9606 GN=RFX5 PE=1 SV=1	0	4.205	3	2	2	2	1	616	65.3	9.29	0	2
FALSE	High	Master Protein	Q8N163	Cell cycle and apoptosis regulator protein 2 OS=Homo sapiens OX=9606 GN=CCAR2 PE=1 SV=2	0	4.195	2	2	2	2	1	923	102.8	5.22	1.62	2
FALSE	High	Master Protein	P54803	Galactocerebrosidase OS=Homo sapiens OX=9606 GN=GALC PE=1 SV=3	0	4.187	2	1	1	1	1	685	77	6.64	2.34	1
FALSE	High	Master Protein	Q9H9P8	L-2-hydroxyglutarate dehydrogenase, mitochondrial OS=Homo sapiens OX=9606 GN=L2HGDH PE=1 SV=3	0	4.168	3	1	1	1	1	463	50.3	8.15	3.22	1
FALSE	High	Master Protein	P41273	Tumor necrosis factor ligand superfamily member 9 OS=Homo sapiens OX=9606 GN=TNFSF9 PE=1 SV=1	0	4.163	7	2	2	2	1	254	26.6	7.02	2.21	2
FALSE	High	Master Protein	Q9P0W2	SWI/SNF-related matrix-associated actin-dependent regulator of chromatin subfamily E member 1-related OS=Homo sapiens OX=9606 GN=HMG20B PE=1 SV=1	0	4.158	4	1	1	1	1	317	35.8	9.35	3.05	1
FALSE	High	Master Protein	Q14241	Elongin-A OS=Homo sapiens OX=9606 GN=ELOA PE=1 SV=2	0	4.157	2	1	1	1	1	798	89.9	9.57	3.12	1
FALSE	High	Master Protein	A0AVT1	Ubiquitin-like modifier-activating enzyme 6 OS=Homo sapiens OX=9606 GN=UBA6 PE=1 SV=1	0	4.151	1	1	1	1	1	1052	117.9	6.14	2.33	1
FALSE	High	Master Protein	Q9Y4L5	E3 ubiquitin-protein ligase RNF115 OS=Homo sapiens OX=9606 GN=RNF115 PE=1 SV=2	0	4.143	6	2	2	2	1	304	33.7	5.69	1.86	2
FALSE	High	Master Protein	P55196	Afadin OS=Homo sapiens OX=9606 GN=AFDN PE=1 SV=3	0	4.139	1	1	1	1	1	1824	206.7	6.47	3.1	1
FALSE	High	Master Protein	Q96SZ5	2-aminoethanethiol dioxygenase OS=Homo sapiens OX=9606 GN=ADO PE=1 SV=2	0	4.139	6	2	2	2	1	270	29.7	6.04	0	2
FALSE	High	Master Protein	P16615	Sarcoplasmic/endoplasmic reticulum calcium ATPase 2 OS=Homo sapiens OX=9606 GN=ATP2A2 PE=1 SV=1	0	4.135	1	1	1	1	1	1042	114.7	5.34	2.31	1
FALSE	High	Master Protein	Q96HP4	Oxidoreductase NAD-binding domain-containing protein 1 OS=Homo sapiens OX=9606 GN=OXNAD1 PE=1 SV=1	0	4.124	4	1	1	1	1	312	34.8	8.37	3.03	1
FALSE	High	Master Protein	Q9Y385	Ubiquitin-conjugating enzyme E2 J1 OS=Homo sapiens OX=9606 GN=UBE2J1 PE=1 SV=2	0	4.104	5	1	1	1	1	318	35.2	6.74	2.78	1
FALSE	High	Master Protein	Q8WUA2	Peptidyl-prolyl cis-trans isomerase-like 4 OS=Homo sapiens OX=9606 GN=PPIL4 PE=1 SV=1	0	4.073	3	1	1	1	1	492	57.2	5.92	2.74	1
FALSE	High	Master Protein	O15318	DNA-directed RNA polymerase III subunit RPC7 OS=Homo sapiens OX=9606 GN=POLR3G PE=1 SV=2	0	4.071	5	1	1	1	1	223	25.9	4.63	2.79	1
FALSE	High	Master Protein	P27540	Aryl hydrocarbon receptor nuclear translocator OS=Homo sapiens OX=9606 GN=ARNT PE=1 SV=1	0	4.06	2	1	1	1	1	789	86.6	6.54	0	1
FALSE	High	Master Protein	Q14118	Dystroglycan OS=Homo sapiens OX=9606 GN=DAG1 PE=1 SV=2	0	4.048	1	1	1	1	1	895	97.4	8.56	2.87	1
FALSE	High	Master Protein	P50851	Lipopolysaccharide-responsive and beige-like anchor protein OS=Homo sapiens OX=9606 GN=LRBA PE=1 SV=4	0	4.042	1	2	2	2	1	2863	318.9	5.6	2.85	2
FALSE	High	Master Protein	Q92879	CUGBP Elav-like family member 1 OS=Homo sapiens OX=9606 GN=CELF1 PE=1 SV=2	0	4.041	3	1	1	1	1	486	52	8.46	2.05	1
FALSE	High	Master Protein	P78362	SRSF protein kinase 2 OS=Homo sapiens OX=9606 GN=SRPK2 PE=1 SV=3	0	4.035	3	2	2	2	1	688	77.5	4.97	2.02	2
FALSE	High	Master Protein	Q9HB40	Retinoid-inducible serine carboxypeptidase OS=Homo sapiens OX=9606 GN=SCPEP1 PE=1 SV=1	0	4.034	3	1	1	1	1	452	50.8	5.81	2.23	1
FALSE	High	Master Protein	Q01167	Forkhead box protein K2 OS=Homo sapiens OX=9606 GN=FOXK2 PE=1 SV=3	0	4.017	3	1	1	1	1	660	69	9.54	2.87	1
FALSE	High	Master Protein	Q8IYX8	Centrosomal protein CEP57L1 OS=Homo sapiens OX=9606 GN=CEP57L1 PE=1 SV=1	0	4.012	4	2	2	2	1	460	53.6	8.57	2.07	2
FALSE	High	Master Protein	P48634	Protein PRRC2A OS=Homo sapiens OX=9606 GN=PRRC2A PE=1 SV=3	0	3.995	1	2	2	2	1	2157	228.7	9.45	1.9	2
FALSE	High	Master Protein	Q5TA31	E3 ubiquitin-protein ligase RNF187 OS=Homo sapiens OX=9606 GN=RNF187 PE=1 SV=2	0	3.99	6	1	1	1	1	235	26.2	5.95	3.29	1
FALSE	High	Master Protein	P08559	Pyruvate dehydrogenase E1 component subunit alpha, somatic form, mitochondrial OS=Homo sapiens OX=9606 GN=PDHA1 PE=1 SV=3	0	3.981	3	1	1	1	1	390	43.3	8.06	2.44	1
FALSE	High	Master Protein	P18206	Vinculin OS=Homo sapiens OX=9606 GN=VCL PE=1 SV=4	0	3.975	2	1	1	1	1	1134	123.7	5.66	2.59	1
FALSE	High	Master Protein	Q8NBA8	tRNA-uridine aminocarboxypropyltransferase 2 OS=Homo sapiens OX=9606 GN=DTWD2 PE=1 SV=1	0	3.966	3	1	1	1	1	298	33.4	8.68	2.05	1
FALSE	High	Master Protein	Q8NCT1	Arrestin domain-containing protein 4 OS=Homo sapiens OX=9606 GN=ARRDC4 PE=1 SV=3	0	3.957	3	1	1	1	1	418	45.5	6.19	2.21	1
FALSE	High	Master Protein	A6NKD9	Coiled-coil domain-containing protein 85C OS=Homo sapiens OX=9606 GN=CCDC85C PE=1 SV=1	0	3.94	8	2	2	2	1	419	45.2	6.96	2.4	2
FALSE	High	Master Protein	Q9UF33	Ephrin type-A receptor 6 OS=Homo sapiens OX=9606 GN=EPHA6 PE=2 SV=3	0	3.939	1	1	1	1	1	1036	116.3	6.98	2.25	1
FALSE	High	Master Protein	Q9NT62	Ubiquitin-like-conjugating enzyme ATG3 OS=Homo sapiens OX=9606 GN=ATG3 PE=1 SV=1	0	3.932	4	1	1	1	1	314	35.8	4.74	2.09	1
FALSE	High	Master Protein	Q9Y520	Protein PRRC2C OS=Homo sapiens OX=9606 GN=PRRC2C PE=1 SV=4	0	3.918	1	1	1	1	1	2896	316.7	9.13	2.92	1
FALSE	High	Master Protein	Q92604	Acyl-CoA:lysophosphatidylglycerol acyltransferase 1 OS=Homo sapiens OX=9606 GN=LPGAT1 PE=1 SV=1	0	3.916	3	1	1	1	1	370	43.1	8.92	1.97	1
FALSE	High	Master Protein	O75330	Hyaluronan mediated motility receptor OS=Homo sapiens OX=9606 GN=HMMR PE=1 SV=2	0	3.9	2	2	2	2	1	724	84	5.83	0	2
FALSE	High	Master Protein	Q9NQ79	Cartilage acidic protein 1 OS=Homo sapiens OX=9606 GN=CRTAC1 PE=1 SV=2	0	3.897	3	2	2	2	1	661	71.4	5.12	4.02	2
FALSE	High	Master Protein	Q96RN5	Mediator of RNA polymerase II transcription subunit 15 OS=Homo sapiens OX=9606 GN=MED15 PE=1 SV=2	0	3.89	1	1	1	1	1	788	86.7	9.42	2.21	1
FALSE	High	Master Protein	Q5T0W9	Protein FAM83B OS=Homo sapiens OX=9606 GN=FAM83B PE=1 SV=1	0	3.887	1	1	1	1	1	1011	114.7	8.97	2.05	1
FALSE	High	Master Protein	P98173	Protein FAM3A OS=Homo sapiens OX=9606 GN=FAM3A PE=1 SV=2	0	3.886	6	1	1	1	1	230	25.1	8.68	2.4	1
FALSE	High	Master Protein	Q9GZR5	Elongation of very long chain fatty acids protein 4 OS=Homo sapiens OX=9606 GN=ELOVL4 PE=1 SV=1	0	3.878	4	1	1	1	1	314	36.8	9.47	2.26	1
FALSE	High	Master Protein	P09630	Homeobox protein Hox-C6 OS=Homo sapiens OX=9606 GN=HOXC6 PE=2 SV=3	0	3.874	8	2	3	1	1	235	26.9	9.1	0	2
FALSE	High	Master Protein	P13667	Protein disulfide-isomerase A4 OS=Homo sapiens OX=9606 GN=PDIA4 PE=1 SV=2	0	3.869	2	1	1	1	1	645	72.9	5.07	2.89	1
FALSE	High	Master Protein	Q5VTL8	Pre-mRNA-splicing factor 38B OS=Homo sapiens OX=9606 GN=PRPF38B PE=1 SV=1	0	3.842	4	2	2	2	1	546	64.4	10.54	2.04	2
FALSE	High	Master Protein	O60683	Peroxisome biogenesis factor 10 OS=Homo sapiens OX=9606 GN=PEX10 PE=1 SV=1	0	3.838	7	2	2	2	1	326	37	9.99	3.84	2
FALSE	High	Master Protein	Q86T03	Type 1 phosphatidylinositol 4,5-bisphosphate 4-phosphatase OS=Homo sapiens OX=9606 GN=PIP4P1 PE=1 SV=1	0	3.818	8	2	2	2	1	277	29.5	8.91	1.89	2
FALSE	High	Master Protein	Q9BTV5	Fibronectin type III and SPRY domain-containing protein 1 OS=Homo sapiens OX=9606 GN=FSD1 PE=1 SV=1	0	3.802	2	1	1	1	1	496	55.8	6.99	1.96	1
FALSE	High	Master Protein	Q68D91	Metallo-beta-lactamase domain-containing protein 2 OS=Homo sapiens OX=9606 GN=MBLAC2 PE=1 SV=3	0	3.795	8	2	2	2	1	279	31.4	6.92	1.61	2
FALSE	High	Master Protein	O15075	Serine/threonine-protein kinase DCLK1 OS=Homo sapiens OX=9606 GN=DCLK1 PE=1 SV=2	0	3.775	2	1	1	1	1	740	82.2	8.66	2.41	1
FALSE	High	Master Protein	P05109	Protein S100-A8 OS=Homo sapiens OX=9606 GN=S100A8 PE=1 SV=1	0	3.77	12	1	1	1	1	93	10.8	7.03	2.26	1
FALSE	High	Master Protein	Q12873	Chromodomain-helicase-DNA-binding protein 3 OS=Homo sapiens OX=9606 GN=CHD3 PE=1 SV=3	0	3.766	1	1	1	1	1	2000	226.5	7.3	2.18	1
FALSE	High	Master Protein	Q13200	26S proteasome non-ATPase regulatory subunit 2 OS=Homo sapiens OX=9606 GN=PSMD2 PE=1 SV=3	0	3.758	1	1	1	1	1	908	100.1	5.2	2.14	1
FALSE	High	Master Protein	Q08752	Peptidyl-prolyl cis-trans isomerase D OS=Homo sapiens OX=9606 GN=PPID PE=1 SV=3	0	3.758	2	1	1	1	1	370	40.7	7.21	2.29	1
FALSE	High	Master Protein	O75427	Leucine-rich repeat and calponin homology domain-containing protein 4 OS=Homo sapiens OX=9606 GN=LRCH4 PE=1 SV=2	0	3.754	2	1	1	1	1	683	73.4	8.22	2.39	1
FALSE	High	Master Protein	P23229	Integrin alpha-6 OS=Homo sapiens OX=9606 GN=ITGA6 PE=1 SV=5	0	3.749	1	1	1	1	1	1130	126.5	6.61	1.7	1
FALSE	High	Master Protein	Q9UK39	Nocturnin OS=Homo sapiens OX=9606 GN=NOCT PE=1 SV=2	0	3.748	4	1	1	1	1	431	48.2	7.23	2.24	1
FALSE	High	Master Protein	Q9UPT6	C-Jun-amino-terminal kinase-interacting protein 3 OS=Homo sapiens OX=9606 GN=MAPK8IP3 PE=1 SV=3	0	3.744	1	1	1	1	1	1336	147.4	5.4	2.8	1
FALSE	High	Master Protein	P51159	Ras-related protein Rab-27A OS=Homo sapiens OX=9606 GN=RAB27A PE=1 SV=3	0	3.74	5	1	1	1	1	221	24.9	5.22	2.06	1
FALSE	High	Master Protein	P04843	Dolichyl-diphosphooligosaccharide--protein glycosyltransferase subunit 1 OS=Homo sapiens OX=9606 GN=RPN1 PE=1 SV=1	0	3.74	2	1	1	1	1	607	68.5	6.38	2.15	1
FALSE	High	Master Protein	Q9NXV6	CDKN2A-interacting protein OS=Homo sapiens OX=9606 GN=CDKN2AIP PE=1 SV=3	0.001	3.733	2	1	1	1	1	580	61.1	9.01	2.39	1
FALSE	High	Master Protein	P16220	Cyclic AMP-responsive element-binding protein 1 OS=Homo sapiens OX=9606 GN=CREB1 PE=1 SV=3	0.001	3.731	4	1	1	1	1	327	35.1	5.27	2.47	1
FALSE	High	Master Protein	P05455	Lupus La protein OS=Homo sapiens OX=9606 GN=SSB PE=1 SV=2	0.001	3.717	3	1	1	1	1	408	46.8	7.12	2.79	1
FALSE	High	Master Protein	Q9P1Y5	Calmodulin-regulated spectrin-associated protein 3 OS=Homo sapiens OX=9606 GN=CAMSAP3 PE=1 SV=2	0.001	3.714	1	2	2	2	1	1249	134.7	8.35	2.13	2
FALSE	High	Master Protein	Q32NC0	UPF0711 protein C18orf21 OS=Homo sapiens OX=9606 GN=C18orf21 PE=1 SV=1	0.001	3.712	6	1	1	1	1	220	24.8	10.26	2.05	1
FALSE	High	Master Protein	P15056	Serine/threonine-protein kinase B-raf OS=Homo sapiens OX=9606 GN=BRAF PE=1 SV=4	0.001	3.71	1	1	1	1	1	766	84.4	7.53	2.47	1
FALSE	High	Master Protein	Q8WV60	Pentatricopeptide repeat-containing protein 2, mitochondrial OS=Homo sapiens OX=9606 GN=PTCD2 PE=1 SV=3	0.001	3.706	4	2	2	2	1	388	43.9	9.23	1.98	2
FALSE	High	Master Protein	Q86YP4	Transcriptional repressor p66-alpha OS=Homo sapiens OX=9606 GN=GATAD2A PE=1 SV=1	0.001	3.702	2	1	1	1	1	633	68	9.94	2.62	1
FALSE	High	Master Protein	O00257	E3 SUMO-protein ligase CBX4 OS=Homo sapiens OX=9606 GN=CBX4 PE=1 SV=3	0.001	3.687	3	1	1	1	1	560	61.3	9.36	2.6	1
FALSE	High	Master Protein	Q15427	Splicing factor 3B subunit 4 OS=Homo sapiens OX=9606 GN=SF3B4 PE=1 SV=1	0.001	3.683	3	1	1	1	1	424	44.4	8.56	2.49	1
FALSE	High	Master Protein	Q5T0D9	Tumor protein p63-regulated gene 1-like protein OS=Homo sapiens OX=9606 GN=TPRG1L PE=1 SV=1	0.001	3.682	5	1	1	1	1	272	30.2	7.34	2.68	1
FALSE	High	Master Protein	Q86XJ1	GAS2-like protein 3 OS=Homo sapiens OX=9606 GN=GAS2L3 PE=1 SV=1	0.001	3.682	3	1	1	1	1	694	75.2	9.63	2.85	1
FALSE	High	Master Protein	Q9UHI6	Probable ATP-dependent RNA helicase DDX20 OS=Homo sapiens OX=9606 GN=DDX20 PE=1 SV=2	0.001	3.679	2	1	1	1	1	824	92.2	6.95	2.34	1
FALSE	High	Master Protein	Q9H3Z4	DnaJ homolog subfamily C member 5 OS=Homo sapiens OX=9606 GN=DNAJC5 PE=1 SV=1	0.001	3.675	7	1	1	1	1	198	22.1	5.07	2.56	1
FALSE	High	Master Protein	Q9NY12	H/ACA ribonucleoprotein complex subunit 1 OS=Homo sapiens OX=9606 GN=GAR1 PE=1 SV=1	0.001	3.66	4	1	1	1	1	217	22.3	10.92	2.15	1
FALSE	High	Master Protein	P55212	Caspase-6 OS=Homo sapiens OX=9606 GN=CASP6 PE=1 SV=2	0.001	3.64	3	1	1	1	1	293	33.3	6.93	0	1
FALSE	High	Master Protein	P0DPQ3	Proline-rich protein 20G OS=Homo sapiens OX=9606 GN=PRR20G PE=3 SV=1	0.001	3.635	12	1	1	1	1	210	21.9	9.41	2.36	1
FALSE	High	Master Protein	Q9C0D9	Ethanolaminephosphotransferase 1 OS=Homo sapiens OX=9606 GN=SELENOI PE=1 SV=3	0.001	3.629	6	1	1	1	1	397	45.2	6.6	3.4	1
FALSE	High	Master Protein	Q9H426	Regulating synaptic membrane exocytosis protein 4 OS=Homo sapiens OX=9606 GN=RIMS4 PE=1 SV=3	0.001	3.626	5	1	1	1	1	269	29.3	5.8	2.15	1
FALSE	High	Master Protein	O14910	Protein lin-7 homolog A OS=Homo sapiens OX=9606 GN=LIN7A PE=1 SV=2	0.001	3.626	4	1	1	1	1	233	26	8.72	2.08	1
FALSE	High	Master Protein	Q9UBQ5	Eukaryotic translation initiation factor 3 subunit K OS=Homo sapiens OX=9606 GN=EIF3K PE=1 SV=1	0.001	3.616	5	1	1	1	1	218	25	4.93	2.44	1
FALSE	High	Master Protein	Q8NHP6	Motile sperm domain-containing protein 2 OS=Homo sapiens OX=9606 GN=MOSPD2 PE=1 SV=1	0.001	3.611	2	1	1	1	1	518	59.7	5.96	2.16	1
FALSE	High	Master Protein	Q9H9Y4	GPN-loop GTPase 2 OS=Homo sapiens OX=9606 GN=GPN2 PE=1 SV=2	0.001	3.609	3	1	1	1	1	310	34.5	5.25	2.42	1
FALSE	High	Master Protein	O43747	AP-1 complex subunit gamma-1 OS=Homo sapiens OX=9606 GN=AP1G1 PE=1 SV=5	0.001	3.604	1	1	1	1	1	822	91.3	6.8	2.45	1
FALSE	High	Master Protein	O43683	Mitotic checkpoint serine/threonine-protein kinase BUB1 OS=Homo sapiens OX=9606 GN=BUB1 PE=1 SV=1	0.001	3.583	1	1	1	1	1	1085	122.3	6.47	1.65	1
FALSE	High	Master Protein	Q9GZM5	Protein YIPF3 OS=Homo sapiens OX=9606 GN=YIPF3 PE=1 SV=1	0.001	3.583	5	2	2	2	1	350	38.2	5.76	2.27	2
FALSE	High	Master Protein	P83111	Serine beta-lactamase-like protein LACTB, mitochondrial OS=Homo sapiens OX=9606 GN=LACTB PE=1 SV=2	0.001	3.583	2	1	1	1	1	547	60.7	8.53	1.84	1
FALSE	High	Master Protein	A6NKF1	SAC3 domain-containing protein 1 OS=Homo sapiens OX=9606 GN=SAC3D1 PE=1 SV=2	0.001	3.57	5	1	1	1	1	404	43.5	8.69	2.13	1
FALSE	High	Master Protein	P28072	Proteasome subunit beta type-6 OS=Homo sapiens OX=9606 GN=PSMB6 PE=1 SV=4	0.001	3.566	5	1	1	1	1	239	25.3	4.92	2.35	1
FALSE	High	Master Protein	Q8WV74	Nucleoside diphosphate-linked moiety X motif 8 OS=Homo sapiens OX=9606 GN=NUDT8 PE=1 SV=2	0.001	3.564	4	1	1	1	1	236	25.4	8.41	2.31	1
FALSE	High	Master Protein	O43670	BUB3-interacting and GLEBS motif-containing protein ZNF207 OS=Homo sapiens OX=9606 GN=ZNF207 PE=1 SV=1	0.001	3.564	3	1	2	1	1	478	50.7	9.1	1.67	1
FALSE	High	Master Protein	P49327	Fatty acid synthase OS=Homo sapiens OX=9606 GN=FASN PE=1 SV=3	0.001	3.562	1	1	1	1	1	2511	273.3	6.44	0	1
FALSE	High	Master Protein	P35030	Trypsin-3 OS=Homo sapiens OX=9606 GN=PRSS3 PE=1 SV=2	0.001	3.561	4	1	1	1	1	304	32.5	7.49	1.84	1
FALSE	High	Master Protein	Q8N1S5	Zinc transporter ZIP11 OS=Homo sapiens OX=9606 GN=SLC39A11 PE=2 SV=3	0.001	3.556	5	1	1	1	1	342	35.4	5.6	3.27	1
FALSE	High	Master Protein	Q96EY7	Pentatricopeptide repeat domain-containing protein 3, mitochondrial OS=Homo sapiens OX=9606 GN=PTCD3 PE=1 SV=3	0.001	3.553	2	1	1	1	1	689	78.5	6.42	2.72	1
FALSE	High	Master Protein	P28070	Proteasome subunit beta type-4 OS=Homo sapiens OX=9606 GN=PSMB4 PE=1 SV=4	0.001	3.55	4	1	1	1	1	264	29.2	5.97	2.37	1
FALSE	High	Master Protein	Q9NQB0	Transcription factor 7-like 2 OS=Homo sapiens OX=9606 GN=TCF7L2 PE=1 SV=2	0.001	3.543	2	1	1	1	1	619	67.9	8.53	2.47	1
FALSE	High	Master Protein	Q86UE8	Serine/threonine-protein kinase tousled-like 2 OS=Homo sapiens OX=9606 GN=TLK2 PE=1 SV=2	0.001	3.542	2	2	2	2	1	772	87.6	8.41	0	2
FALSE	High	Master Protein	Q9Y6M1	Insulin-like growth factor 2 mRNA-binding protein 2 OS=Homo sapiens OX=9606 GN=IGF2BP2 PE=1 SV=2	0.001	3.541	2	1	1	1	1	599	66.1	8.46	2.35	1
FALSE	High	Master Protein	P07686	Beta-hexosaminidase subunit beta OS=Homo sapiens OX=9606 GN=HEXB PE=1 SV=3	0.001	3.519	2	1	1	1	1	556	63.1	6.76	2.19	1
FALSE	High	Master Protein	Q9P0T7	Proton-transporting V-type ATPase complex assembly regulator TMEM9 OS=Homo sapiens OX=9606 GN=TMEM9 PE=1 SV=1	0.001	3.517	7	1	1	1	1	183	20.6	6.65	2.76	1
FALSE	High	Master Protein	Q9H3U1	Protein unc-45 homolog A OS=Homo sapiens OX=9606 GN=UNC45A PE=1 SV=1	0.001	3.5	2	1	1	1	1	944	103	6.07	1.76	1
FALSE	High	Master Protein	O43169	Cytochrome b5 type B OS=Homo sapiens OX=9606 GN=CYB5B PE=1 SV=3	0.002	3.491	6	1	1	1	1	150	16.7	4.97	0	1
FALSE	High	Master Protein	Q6DKI1	60S ribosomal protein L7-like 1 OS=Homo sapiens OX=9606 GN=RPL7L1 PE=1 SV=2	0.002	3.481	4	1	1	1	1	255	29.7	10.52	2.34	1
FALSE	High	Master Protein	P53041	Serine/threonine-protein phosphatase 5 OS=Homo sapiens OX=9606 GN=PPP5C PE=1 SV=1	0.002	3.471	2	1	1	1	1	499	56.8	6.28	1.87	1
FALSE	High	Master Protein	Q96PU8	Protein quaking OS=Homo sapiens OX=9606 GN=QKI PE=1 SV=1	0.002	3.469	3	1	1	1	1	341	37.6	8.56	1.83	1
FALSE	High	Master Protein	Q92667	A-kinase anchor protein 1, mitochondrial OS=Homo sapiens OX=9606 GN=AKAP1 PE=1 SV=1	0.002	3.464	4	3	3	3	1	903	97.3	4.94	0	3
FALSE	High	Master Protein	O60281	Zinc finger protein 292 OS=Homo sapiens OX=9606 GN=ZNF292 PE=1 SV=3	0.002	3.457	0	1	1	1	1	2723	304.6	7.39	2.65	1
FALSE	High	Master Protein	Q9Y3B6	ER membrane protein complex subunit 9 OS=Homo sapiens OX=9606 GN=EMC9 PE=1 SV=3	0.002	3.454	6	1	1	1	1	208	23	5.91	2.78	1
FALSE	High	Master Protein	Q8TEQ6	Gem-associated protein 5 OS=Homo sapiens OX=9606 GN=GEMIN5 PE=1 SV=3	0.002	3.453	1	1	1	1	1	1508	168.5	6.62	1.78	1
FALSE	High	Master Protein	Q8N5G2	Macoilin OS=Homo sapiens OX=9606 GN=MACO1 PE=1 SV=1	0.002	3.447	3	2	2	2	1	664	76.1	9.07	2.31	2
FALSE	High	Master Protein	Q7Z7L1	Schlafen family member 11 OS=Homo sapiens OX=9606 GN=SLFN11 PE=1 SV=2	0.002	3.436	1	1	1	1	1	901	102.8	7.77	1.76	1
FALSE	High	Master Protein	Q9BY12	S phase cyclin A-associated protein in the endoplasmic reticulum OS=Homo sapiens OX=9606 GN=SCAPER PE=1 SV=2	0.002	3.431	1	1	1	1	1	1400	158.2	7.44	1.75	1
FALSE	High	Master Protein	Q14566	DNA replication licensing factor MCM6 OS=Homo sapiens OX=9606 GN=MCM6 PE=1 SV=1	0.002	3.428	2	1	1	1	1	821	92.8	5.41	0	1
FALSE	High	Master Protein	P40692	DNA mismatch repair protein Mlh1 OS=Homo sapiens OX=9606 GN=MLH1 PE=1 SV=1	0.002	3.425	1	1	1	1	1	756	84.5	5.72	1.85	1
FALSE	High	Master Protein	P00156	Cytochrome b OS=Homo sapiens OX=9606 GN=MT-CYB PE=1 SV=2	0.002	3.424	2	1	1	1	1	380	42.7	8.05	2.55	1
FALSE	High	Master Protein	Q96EK7	Constitutive coactivator of peroxisome proliferator-activated receptor gamma OS=Homo sapiens OX=9606 GN=FAM120B PE=1 SV=1	0.002	3.424	1	1	1	1	1	910	103.7	5.69	2.12	1
FALSE	High	Master Protein	Q7Z2T5	TRMT1-like protein OS=Homo sapiens OX=9606 GN=TRMT1L PE=1 SV=2	0.002	3.42	1	1	1	1	1	733	81.7	7.88	1.97	1
FALSE	High	Master Protein	Q5W0B1	ORC ubiquitin ligase 1 OS=Homo sapiens OX=9606 GN=OBI1 PE=1 SV=1	0.002	3.419	3	2	2	2	1	726	81.1	5.72	1.77	2
FALSE	High	Master Protein	Q14919	Dr1-associated corepressor OS=Homo sapiens OX=9606 GN=DRAP1 PE=1 SV=3	0.002	3.417	5	1	1	1	1	205	22.3	5.17	0	1
FALSE	High	Master Protein	Q9Y4K3	TNF receptor-associated factor 6 OS=Homo sapiens OX=9606 GN=TRAF6 PE=1 SV=1	0.003	3.416	2	1	1	1	1	522	59.5	6.44	2.15	1
FALSE	High	Master Protein	Q5C9Z4	Nucleolar MIF4G domain-containing protein 1 OS=Homo sapiens OX=9606 GN=NOM1 PE=1 SV=1	0.003	3.409	1	1	1	1	1	860	96.2	8.1	2.46	1
FALSE	High	Master Protein	Q13303	Voltage-gated potassium channel subunit beta-2 OS=Homo sapiens OX=9606 GN=KCNAB2 PE=1 SV=2	0.003	3.408	5	2	2	2	1	367	41	9	1.81	2
FALSE	High	Master Protein	Q9NYP9	Protein Mis18-alpha OS=Homo sapiens OX=9606 GN=MIS18A PE=1 SV=1	0.003	3.397	4	1	1	1	1	233	25.8	5.2	2.26	1
FALSE	High	Master Protein	Q13126	S-methyl-5'-thioadenosine phosphorylase OS=Homo sapiens OX=9606 GN=MTAP PE=1 SV=2	0.003	3.394	4	1	1	1	1	283	31.2	7.18	2.16	1
FALSE	High	Master Protein	Q96QD5	DEP domain-containing protein 7 OS=Homo sapiens OX=9606 GN=DEPDC7 PE=2 SV=1	0.003	3.392	3	1	1	1	1	511	58.3	7.77	2.06	1
FALSE	High	Master Protein	O00193	Small acidic protein OS=Homo sapiens OX=9606 GN=SMAP PE=1 SV=1	0.003	3.388	9	1	1	1	1	183	20.3	4.72	1.92	1
FALSE	High	Master Protein	Q92576	PHD finger protein 3 OS=Homo sapiens OX=9606 GN=PHF3 PE=1 SV=3	0.003	3.388	1	2	2	2	1	2039	229.3	6.96	1.91	2
FALSE	High	Master Protein	Q68D10	Protein SPT2 homolog OS=Homo sapiens OX=9606 GN=SPTY2D1 PE=1 SV=3	0.003	3.384	2	2	2	2	1	685	75.6	9.79	1.72	2
FALSE	High	Master Protein	P27824	Calnexin OS=Homo sapiens OX=9606 GN=CANX PE=1 SV=2	0.003	3.384	2	1	1	1	1	592	67.5	4.6	1.84	1
FALSE	High	Master Protein	Q9BUP3	Oxidoreductase HTATIP2 OS=Homo sapiens OX=9606 GN=HTATIP2 PE=1 SV=2	0.003	3.383	5	1	1	1	1	242	27	8.38	2.57	1
FALSE	High	Master Protein	Q29RF7	Sister chromatid cohesion protein PDS5 homolog A OS=Homo sapiens OX=9606 GN=PDS5A PE=1 SV=1	0.003	3.382	1	2	2	2	1	1337	150.7	7.91	0	2
FALSE	High	Master Protein	Q7Z2W4	Zinc finger CCCH-type antiviral protein 1 OS=Homo sapiens OX=9606 GN=ZC3HAV1 PE=1 SV=3	0.003	3.381	1	1	1	1	1	902	101.4	8.4	1.73	1
FALSE	High	Master Protein	Q8IX29	F-box only protein 16 OS=Homo sapiens OX=9606 GN=FBXO16 PE=1 SV=1	0.003	3.379	4	1	1	1	1	292	34.6	10.02	1.73	1
FALSE	High	Master Protein	P09874	Poly [ADP-ribose] polymerase 1 OS=Homo sapiens OX=9606 GN=PARP1 PE=1 SV=4	0.003	3.378	1	1	1	1	1	1014	113	8.88	1.73	1
FALSE	High	Master Protein	Q8N0S6	Centromere protein L OS=Homo sapiens OX=9606 GN=CENPL PE=1 SV=2	0.003	3.374	5	2	2	2	1	344	39	6.52	1.89	2
FALSE	High	Master Protein	P81605	Dermcidin OS=Homo sapiens OX=9606 GN=DCD PE=1 SV=2	0.003	3.372	10	1	1	1	1	110	11.3	6.54	2.88	1
FALSE	High	Master Protein	Q14469	Transcription factor HES-1 OS=Homo sapiens OX=9606 GN=HES1 PE=1 SV=1	0.003	3.371	4	1	1	1	1	280	29.5	9.61	2.51	1
FALSE	High	Master Protein	Q8WUZ0	B-cell CLL/lymphoma 7 protein family member C OS=Homo sapiens OX=9606 GN=BCL7C PE=1 SV=3	0.003	3.366	6	1	1	1	1	217	23.5	5.2	1.97	1
FALSE	High	Master Protein	P36578	60S ribosomal protein L4 OS=Homo sapiens OX=9606 GN=RPL4 PE=1 SV=5	0.003	3.363	2	1	1	1	1	427	47.7	11.06	1.82	1
FALSE	High	Master Protein	Q7Z7A3	Cytoplasmic tRNA 2-thiolation protein 1 OS=Homo sapiens OX=9606 GN=CTU1 PE=1 SV=1	0.003	3.354	3	1	1	1	1	348	36.4	9.2	2.25	1
FALSE	High	Master Protein	O43402	ER membrane protein complex subunit 8 OS=Homo sapiens OX=9606 GN=EMC8 PE=1 SV=1	0.003	3.354	4	1	2	1	1	210	23.8	6.4	4.82	1
FALSE	High	Master Protein	Q86XK3	Swi5-dependent recombination DNA repair protein 1 homolog OS=Homo sapiens OX=9606 GN=SFR1 PE=1 SV=2	0.003	3.353	8	1	1	1	1	245	28.2	6.39	2.05	1
FALSE	High	Master Protein	O00461	Golgi integral membrane protein 4 OS=Homo sapiens OX=9606 GN=GOLIM4 PE=1 SV=1	0.003	3.347	2	1	1	1	1	696	81.8	4.77	2.74	1
FALSE	High	Master Protein	Q12959	Disks large homolog 1 OS=Homo sapiens OX=9606 GN=DLG1 PE=1 SV=2	0.003	3.342	4	2	2	2	1	904	100.4	5.76	2.26	2
FALSE	High	Master Protein	Q8TBA6	Golgin subfamily A member 5 OS=Homo sapiens OX=9606 GN=GOLGA5 PE=1 SV=3	0.003	3.326	1	1	1	1	1	731	83	5.83	2.27	1
FALSE	High	Master Protein	Q9Y483	Metal-response element-binding transcription factor 2 OS=Homo sapiens OX=9606 GN=MTF2 PE=1 SV=3	0.003	3.324	2	1	1	1	1	593	67	8.75	0	1
FALSE	High	Master Protein	P52565	Rho GDP-dissociation inhibitor 1 OS=Homo sapiens OX=9606 GN=ARHGDIA PE=1 SV=3	0.004	3.321	7	1	1	1	1	204	23.2	5.11	1.89	1
FALSE	High	Master Protein	Q9BRK5	45 kDa calcium-binding protein OS=Homo sapiens OX=9606 GN=SDF4 PE=1 SV=1	0.004	3.317	3	1	1	1	1	362	41.8	4.86	2.15	1
FALSE	High	Master Protein	Q9Y5K8	V-type proton ATPase subunit D OS=Homo sapiens OX=9606 GN=ATP6V1D PE=1 SV=1	0.004	3.315	12	2	2	2	1	247	28.2	9.36	3.93	2
FALSE	High	Master Protein	Q9NR11	Zinc finger protein 302 OS=Homo sapiens OX=9606 GN=ZNF302 PE=1 SV=1	0.004	3.314	2	1	2	1	1	478	54.8	8.91	0	1
FALSE	High	Master Protein	P01040	Cystatin-A OS=Homo sapiens OX=9606 GN=CSTA PE=1 SV=1	0.004	3.308	12	1	1	1	1	98	11	5.5	1.87	1
FALSE	High	Master Protein	Q9UJH8	Meteorin OS=Homo sapiens OX=9606 GN=METRN PE=2 SV=2	0.004	3.306	5	1	1	1	1	293	31.2	8.09	2.21	1
FALSE	High	Master Protein	P28074	Proteasome subunit beta type-5 OS=Homo sapiens OX=9606 GN=PSMB5 PE=1 SV=3	0.004	3.292	5	1	1	1	1	263	28.5	6.92	0	1
FALSE	High	Master Protein	Q96BR5	Cytochrome c oxidase assembly factor 7 OS=Homo sapiens OX=9606 GN=COA7 PE=1 SV=2	0.004	3.274	4	1	1	1	1	231	25.7	6.02	2.39	1
FALSE	High	Master Protein	Q16611	Bcl-2 homologous antagonist/killer OS=Homo sapiens OX=9606 GN=BAK1 PE=1 SV=1	0.004	3.27	5	1	1	1	1	211	23.4	6.01	2.76	1
FALSE	High	Master Protein	Q8WUM4	Programmed cell death 6-interacting protein OS=Homo sapiens OX=9606 GN=PDCD6IP PE=1 SV=1	0.004	3.268	1	1	1	1	1	868	96	6.52	0	1
FALSE	High	Master Protein	Q9Y283	Inversin OS=Homo sapiens OX=9606 GN=INVS PE=1 SV=2	0.004	3.266	1	1	1	1	1	1065	117.8	9.35	2.28	1
FALSE	High	Master Protein	P62826	GTP-binding nuclear protein Ran OS=Homo sapiens OX=9606 GN=RAN PE=1 SV=3	0.004	3.265	5	1	1	1	1	216	24.4	7.49	1.7	1
FALSE	High	Master Protein	Q13136	Liprin-alpha-1 OS=Homo sapiens OX=9606 GN=PPFIA1 PE=1 SV=1	0.004	3.264	1	1	1	1	1	1202	135.7	6.29	0	1
FALSE	High	Master Protein	P49703	ADP-ribosylation factor-like protein 4D OS=Homo sapiens OX=9606 GN=ARL4D PE=1 SV=2	0.004	3.26	7	1	1	1	1	201	22.1	9.94	2.22	1
FALSE	High	Master Protein	P29508	Serpin B3 OS=Homo sapiens OX=9606 GN=SERPINB3 PE=1 SV=2	0.004	3.256	5	2	3	2	1	390	44.5	6.81	4.18	2
FALSE	High	Master Protein	Q16186	Proteasomal ubiquitin receptor ADRM1 OS=Homo sapiens OX=9606 GN=ADRM1 PE=1 SV=2	0.004	3.253	2	1	1	1	1	407	42.1	5.07	0	1
FALSE	High	Master Protein	O43159	Ribosomal RNA-processing protein 8 OS=Homo sapiens OX=9606 GN=RRP8 PE=1 SV=2	0.004	3.24	4	1	1	1	1	456	50.7	9.42	0	1
FALSE	High	Master Protein	O43813	Glutathione S-transferase LANCL1 OS=Homo sapiens OX=9606 GN=LANCL1 PE=1 SV=1	0.004	3.231	3	1	1	1	1	399	45.3	7.75	0	1
FALSE	High	Master Protein	O43795	Unconventional myosin-Ib OS=Homo sapiens OX=9606 GN=MYO1B PE=1 SV=3	0.004	3.229	1	1	1	1	1	1136	131.9	9.38	1.63	1
FALSE	High	Master Protein	O60313	Dynamin-like 120 kDa protein, mitochondrial OS=Homo sapiens OX=9606 GN=OPA1 PE=1 SV=3	0.004	3.225	1	1	1	1	1	960	111.6	7.87	2.08	1
FALSE	High	Master Protein	P37198	Nuclear pore glycoprotein p62 OS=Homo sapiens OX=9606 GN=NUP62 PE=1 SV=3	0.004	3.208	2	1	1	1	1	522	53.2	5.31	2.11	1
FALSE	High	Master Protein	P52948	Nuclear pore complex protein Nup98-Nup96 OS=Homo sapiens OX=9606 GN=NUP98 PE=1 SV=4	0.004	3.202	1	1	1	1	1	1817	197.5	6.4	2.63	1
FALSE	High	Master Protein	O14734	Acyl-coenzyme A thioesterase 8 OS=Homo sapiens OX=9606 GN=ACOT8 PE=1 SV=1	0.004	3.181	3	1	1	1	1	319	35.9	7.56	2.32	1
FALSE	High	Master Protein	Q13907	Isopentenyl-diphosphate Delta-isomerase 1 OS=Homo sapiens OX=9606 GN=IDI1 PE=1 SV=2	0.004	3.17	4	1	1	1	1	227	26.3	6.34	1.97	1
FALSE	High	Master Protein	A0FGR8	Extended synaptotagmin-2 OS=Homo sapiens OX=9606 GN=ESYT2 PE=1 SV=1	0.004	3.17	1	1	1	1	1	921	102.3	9.26	1.88	1
FALSE	High	Master Protein	Q969M3	Protein YIPF5 OS=Homo sapiens OX=9606 GN=YIPF5 PE=1 SV=1	0.004	3.169	4	1	3	1	1	257	28	4.36	3.56	1
FALSE	High	Master Protein	Q96L15	Ecto-ADP-ribosyltransferase 5 OS=Homo sapiens OX=9606 GN=ART5 PE=2 SV=4	0.004	3.165	3	1	1	1	1	291	32	8.27	0	1
FALSE	High	Master Protein	Q69YH5	Cell division cycle-associated protein 2 OS=Homo sapiens OX=9606 GN=CDCA2 PE=1 SV=2	0.004	3.153	1	1	1	1	1	1023	112.6	8.4	2.1	1
FALSE	High	Master Protein	A5YKK6	CCR4-NOT transcription complex subunit 1 OS=Homo sapiens OX=9606 GN=CNOT1 PE=1 SV=2	0.004	3.14	0	1	1	1	1	2376	266.8	7.11	2.32	1
FALSE	High	Master Protein	Q9GZT6	Coiled-coil domain-containing protein 90B, mitochondrial OS=Homo sapiens OX=9606 GN=CCDC90B PE=1 SV=2	0.004	3.136	7	2	2	2	1	254	29.5	7.55	1.76	2
FALSE	High	Master Protein	Q92747	Actin-related protein 2/3 complex subunit 1A OS=Homo sapiens OX=9606 GN=ARPC1A PE=1 SV=2	0.004	3.133	3	1	1	1	1	370	41.5	8.18	0	1
FALSE	High	Master Protein	P52294	Importin subunit alpha-5 OS=Homo sapiens OX=9606 GN=KPNA1 PE=1 SV=3	0.004	3.091	3	1	1	1	1	538	60.2	5.01	0	1
FALSE	High	Master Protein	O95373	Importin-7 OS=Homo sapiens OX=9606 GN=IPO7 PE=1 SV=1	0.004	3.086	1	1	2	1	1	1038	119.4	4.82	1.64	1
FALSE	High	Master Protein	P27448	MAP/microtubule affinity-regulating kinase 3 OS=Homo sapiens OX=9606 GN=MARK3 PE=1 SV=5	0.004	3.084	3	1	1	1	1	753	84.4	9.57	0	1
FALSE	High	Master Protein	P54577	Tyrosine--tRNA ligase, cytoplasmic OS=Homo sapiens OX=9606 GN=YARS1 PE=1 SV=4	0.004	3.081	2	1	1	1	1	528	59.1	7.05	2.36	1
FALSE	High	Master Protein	P27544	Ceramide synthase 1 OS=Homo sapiens OX=9606 GN=CERS1 PE=1 SV=1	0.004	3.077	3	1	1	1	1	350	39.5	9.04	1.83	1
FALSE	High	Master Protein	Q96CN9	GRIP and coiled-coil domain-containing protein 1 OS=Homo sapiens OX=9606 GN=GCC1 PE=1 SV=1	0.004	3.071	2	1	1	1	1	775	87.8	5.45	0	1
FALSE	High	Master Protein	P28482	Mitogen-activated protein kinase 1 OS=Homo sapiens OX=9606 GN=MAPK1 PE=1 SV=3	0.004	3.064	3	1	1	1	1	360	41.4	6.98	2.17	1
FALSE	High	Master Protein	Q96AQ8	Mitochondrial calcium uniporter regulator 1 OS=Homo sapiens OX=9606 GN=MCUR1 PE=1 SV=1	0.004	3.057	3	1	1	1	1	359	39.7	9.63	0	1
FALSE	High	Master Protein	P81274	G-protein-signaling modulator 2 OS=Homo sapiens OX=9606 GN=GPSM2 PE=1 SV=3	0.004	3.035	1	1	1	1	1	684	76.6	6.39	2.24	1
FALSE	High	Master Protein	Q9ULS5	Transmembrane and coiled-coil domain protein 3 OS=Homo sapiens OX=9606 GN=TMCC3 PE=1 SV=3	0.004	3.03	4	2	2	2	1	477	53.8	8.54	1.64	2
FALSE	High	Master Protein	Q01085	Nucleolysin TIAR OS=Homo sapiens OX=9606 GN=TIAL1 PE=1 SV=1	0.004	3.02	3	1	1	1	1	375	41.6	7.74	1.92	1
FALSE	High	Master Protein	Q9NXU5	ADP-ribosylation factor-like protein 15 OS=Homo sapiens OX=9606 GN=ARL15 PE=1 SV=1	0.004	3.003	6	1	1	1	1	204	22.9	5.63	2.17	1
FALSE	High	Master Protein	P07814	Bifunctional glutamate/proline--tRNA ligase OS=Homo sapiens OX=9606 GN=EPRS1 PE=1 SV=5	0.004	3.003	1	1	1	1	1	1512	170.5	7.33	2.16	1
FALSE	High	Master Protein	Q8ND56	Protein LSM14 homolog A OS=Homo sapiens OX=9606 GN=LSM14A PE=1 SV=3	0.004	3.002	2	1	1	1	1	463	50.5	9.52	1.95	1
FALSE	High	Master Protein	P04439	HLA class I histocompatibility antigen, A alpha chain OS=Homo sapiens OX=9606 GN=HLA-A PE=1 SV=2	0.004	2.997	4	1	1	1	1	365	40.8	6	2.19	1
FALSE	High	Master Protein	Q02218	2-oxoglutarate dehydrogenase, mitochondrial OS=Homo sapiens OX=9606 GN=OGDH PE=1 SV=3	0.004	2.996	1	1	1	1	1	1023	115.9	6.86	0	1
FALSE	High	Master Protein	A2RTX5	Threonine--tRNA ligase 2, cytoplasmic OS=Homo sapiens OX=9606 GN=TARS3 PE=1 SV=1	0.004	2.994	1	1	1	1	1	802	92.6	6.05	0	1
FALSE	High	Master Protein	Q9BSH4	Translational activator of cytochrome c oxidase 1 OS=Homo sapiens OX=9606 GN=TACO1 PE=1 SV=1	0.004	2.991	3	1	1	1	1	297	32.5	8.13	1.83	1
FALSE	High	Master Protein	Q9NR46	Endophilin-B2 OS=Homo sapiens OX=9606 GN=SH3GLB2 PE=1 SV=1	0.004	2.983	2	1	1	1	1	395	43.9	5.99	2.45	1
FALSE	High	Master Protein	Q96K21	Abscission/NoCut checkpoint regulator OS=Homo sapiens OX=9606 GN=ZFYVE19 PE=1 SV=3	0.004	2.98	2	1	1	1	1	471	51.5	5.73	1.8	1
FALSE	High	Master Protein	P46926	Glucosamine-6-phosphate isomerase 1 OS=Homo sapiens OX=9606 GN=GNPDA1 PE=1 SV=1	0.004	2.973	4	1	1	1	1	289	32.6	6.92	1.9	1
FALSE	High	Master Protein	Q99459	Cell division cycle 5-like protein OS=Homo sapiens OX=9606 GN=CDC5L PE=1 SV=2	0.004	2.962	1	1	1	1	1	802	92.2	8.18	1.82	1
FALSE	High	Master Protein	Q9UQN3	Charged multivesicular body protein 2b OS=Homo sapiens OX=9606 GN=CHMP2B PE=1 SV=1	0.004	2.961	5	1	1	1	1	213	23.9	8.76	1.96	1
FALSE	High	Master Protein	P13716	Delta-aminolevulinic acid dehydratase OS=Homo sapiens OX=9606 GN=ALAD PE=1 SV=1	0.004	2.957	3	1	1	1	1	330	36.3	6.79	2.01	1
FALSE	High	Master Protein	P08240	Signal recognition particle receptor subunit alpha OS=Homo sapiens OX=9606 GN=SRPRA PE=1 SV=2	0.005	2.954	1	1	1	1	1	638	69.8	8.95	1.98	1
FALSE	High	Master Protein	Q96JB5	CDK5 regulatory subunit-associated protein 3 OS=Homo sapiens OX=9606 GN=CDK5RAP3 PE=1 SV=2	0.005	2.948	2	1	1	1	1	506	56.9	4.75	1.68	1
FALSE	High	Master Protein	Q8N0Z3	Spindle and centriole-associated protein 1 OS=Homo sapiens OX=9606 GN=SPICE1 PE=1 SV=1	0.005	2.947	2	2	2	2	1	855	96.2	7.44	0	2
FALSE	High	Master Protein	O75179	Ankyrin repeat domain-containing protein 17 OS=Homo sapiens OX=9606 GN=ANKRD17 PE=1 SV=3	0.005	2.945	0	1	1	1	1	2603	274.1	6.52	1.83	1
FALSE	High	Master Protein	O60641	Clathrin coat assembly protein AP180 OS=Homo sapiens OX=9606 GN=SNAP91 PE=1 SV=2	0.005	2.938	1	1	1	1	1	907	92.4	4.86	0	1
FALSE	High	Master Protein	P10321	HLA class I histocompatibility antigen, C alpha chain OS=Homo sapiens OX=9606 GN=HLA-C PE=1 SV=3	0.005	2.926	4	1	1	1	1	366	40.6	6.04	2.89	1
FALSE	High	Master Protein	Q8IWA5	Choline transporter-like protein 2 OS=Homo sapiens OX=9606 GN=SLC44A2 PE=1 SV=3	0.005	2.926	1	1	1	1	1	706	80.1	8.57	2.19	1
FALSE	High	Master Protein	P78383	Solute carrier family 35 member B1 OS=Homo sapiens OX=9606 GN=SLC35B1 PE=1 SV=1	0.005	2.918	3	1	1	1	1	322	35.7	9.26	2.57	1
FALSE	High	Master Protein	Q9Y3B9	RRP15-like protein OS=Homo sapiens OX=9606 GN=RRP15 PE=1 SV=2	0.005	2.911	4	1	1	1	1	282	31.5	5.52	1.9	1
FALSE	High	Master Protein	Q9H0F6	Sharpin OS=Homo sapiens OX=9606 GN=SHARPIN PE=1 SV=1	0.005	2.911	3	1	1	1	1	387	39.9	5.8	2.35	1
FALSE	High	Master Protein	O15479	Melanoma-associated antigen B2 OS=Homo sapiens OX=9606 GN=MAGEB2 PE=1 SV=3	0.005	2.91	3	1	1	1	1	319	35.3	8.76	1.99	1
FALSE	High	Master Protein	Q12830	Nucleosome-remodeling factor subunit BPTF OS=Homo sapiens OX=9606 GN=BPTF PE=1 SV=3	0.005	2.906	0	1	1	1	1	3046	338.1	6.54	2	1
FALSE	High	Master Protein	Q9UBP5	Hairy/enhancer-of-split related with YRPW motif protein 2 OS=Homo sapiens OX=9606 GN=HEY2 PE=1 SV=1	0.005	2.897	4	1	1	1	1	337	35.8	8.16	2.25	1
FALSE	High	Master Protein	O95573	Long-chain-fatty-acid--CoA ligase 3 OS=Homo sapiens OX=9606 GN=ACSL3 PE=1 SV=3	0.005	2.889	1	1	3	1	1	720	80.4	8.38	2.1	1
FALSE	High	Master Protein	O95210	Starch-binding domain-containing protein 1 OS=Homo sapiens OX=9606 GN=STBD1 PE=1 SV=1	0.005	2.888	4	1	1	1	1	358	39	5.73	1.82	1
FALSE	High	Master Protein	Q8N8Q8	Cytochrome c oxidase assembly protein COX18, mitochondrial OS=Homo sapiens OX=9606 GN=COX18 PE=1 SV=1	0.006	2.87	3	1	1	1	1	333	37	9.83	1.7	1
FALSE	High	Master Protein	Q9HD42	Charged multivesicular body protein 1a OS=Homo sapiens OX=9606 GN=CHMP1A PE=1 SV=1	0.006	2.865	4	1	1	1	1	196	21.7	8.06	1.92	1
FALSE	High	Master Protein	Q5VWZ2	Lysophospholipase-like protein 1 OS=Homo sapiens OX=9606 GN=LYPLAL1 PE=1 SV=3	0.006	2.861	4	1	1	1	1	237	26.3	7.84	1.7	1
FALSE	High	Master Protein	Q8IVD9	NudC domain-containing protein 3 OS=Homo sapiens OX=9606 GN=NUDCD3 PE=1 SV=3	0.006	2.86	2	1	1	1	1	361	40.8	5.25	1.77	1
FALSE	High	Master Protein	Q9UGP8	Translocation protein SEC63 homolog OS=Homo sapiens OX=9606 GN=SEC63 PE=1 SV=2	0.006	2.849	1	1	1	1	1	760	87.9	5.31	2.35	1
FALSE	High	Master Protein	Q96SL1	Solute carrier family 49 member 4 OS=Homo sapiens OX=9606 GN=SLC49A4 PE=1 SV=1	0.006	2.848	3	1	1	1	1	478	52.1	8.47	2.74	1
FALSE	High	Master Protein	Q9Y5X1	Sorting nexin-9 OS=Homo sapiens OX=9606 GN=SNX9 PE=1 SV=1	0.006	2.847	2	1	1	1	1	595	66.6	5.58	0	1
FALSE	High	Master Protein	Q12893	Transmembrane protein 115 OS=Homo sapiens OX=9606 GN=TMEM115 PE=1 SV=1	0.006	2.843	11	2	2	2	1	351	38.2	8.16	5.89	2
FALSE	High	Master Protein	Q96C19	EF-hand domain-containing protein D2 OS=Homo sapiens OX=9606 GN=EFHD2 PE=1 SV=1	0.006	2.841	4	1	1	1	1	240	26.7	5.2	0	1
FALSE	High	Master Protein	O94826	Mitochondrial import receptor subunit TOM70 OS=Homo sapiens OX=9606 GN=TOMM70 PE=1 SV=1	0.006	2.84	1	1	1	1	1	608	67.4	7.12	0	1
FALSE	High	Master Protein	P54136	Arginine--tRNA ligase, cytoplasmic OS=Homo sapiens OX=9606 GN=RARS1 PE=1 SV=2	0.006	2.833	2	1	1	1	1	660	75.3	6.68	0	1
FALSE	High	Master Protein	Q96JB3	Hypermethylated in cancer 2 protein OS=Homo sapiens OX=9606 GN=HIC2 PE=1 SV=2	0.006	2.829	2	1	1	1	1	615	66.1	6.38	1.97	1
FALSE	High	Master Protein	P09486	SPARC OS=Homo sapiens OX=9606 GN=SPARC PE=1 SV=1	0.006	2.824	3	1	1	1	1	303	34.6	4.84	2.11	1
FALSE	High	Master Protein	O95817	BAG family molecular chaperone regulator 3 OS=Homo sapiens OX=9606 GN=BAG3 PE=1 SV=3	0.006	2.822	2	1	1	1	1	575	61.6	6.95	0	1
FALSE	High	Master Protein	P35612	Beta-adducin OS=Homo sapiens OX=9606 GN=ADD2 PE=1 SV=3	0.006	2.799	2	1	1	1	1	726	80.8	5.92	1.71	1
FALSE	High	Master Protein	Q6WKZ4	Rab11 family-interacting protein 1 OS=Homo sapiens OX=9606 GN=RAB11FIP1 PE=1 SV=3	0.006	2.799	1	1	1	1	1	1283	137.1	5.43	0	1
FALSE	High	Master Protein	P01920	HLA class II histocompatibility antigen, DQ beta 1 chain OS=Homo sapiens OX=9606 GN=HLA-DQB1 PE=1 SV=2	0.006	2.797	4	1	1	1	1	261	30	7.25	0	1
FALSE	High	Master Protein	Q6IPU0	Centromere protein P OS=Homo sapiens OX=9606 GN=CENPP PE=1 SV=1	0.006	2.79	3	1	1	1	1	288	33.1	6.27	1.95	1
FALSE	High	Master Protein	Q9BTW9	Tubulin-specific chaperone D OS=Homo sapiens OX=9606 GN=TBCD PE=1 SV=2	0.006	2.784	1	1	1	1	1	1192	132.5	6.19	1.69	1
FALSE	High	Master Protein	Q9NR12	PDZ and LIM domain protein 7 OS=Homo sapiens OX=9606 GN=PDLIM7 PE=1 SV=1	0.006	2.775	2	1	1	1	1	457	49.8	8.41	1.95	1
FALSE	High	Master Protein	Q6PK18	2-oxoglutarate and iron-dependent oxygenase domain-containing protein 3 OS=Homo sapiens OX=9606 GN=OGFOD3 PE=1 SV=2	0.006	2.771	3	1	1	1	1	319	35.6	8.18	2.23	1
FALSE	High	Master Protein	Q99700	Ataxin-2 OS=Homo sapiens OX=9606 GN=ATXN2 PE=1 SV=2	0.006	2.751	1	1	1	1	1	1313	140.2	9.57	1.7	1
FALSE	High	Master Protein	Q92769	Histone deacetylase 2 OS=Homo sapiens OX=9606 GN=HDAC2 PE=1 SV=2	0.006	2.751	3	1	1	1	1	488	55.3	5.91	1.9	1
FALSE	High	Master Protein	Q96PE3	Inositol polyphosphate-4-phosphatase type I A OS=Homo sapiens OX=9606 GN=INPP4A PE=1 SV=1	0.006	2.743	1	1	1	1	1	977	109.9	6.96	0	1
FALSE	High	Master Protein	Q8IW40	Coiled-coil domain-containing protein 103 OS=Homo sapiens OX=9606 GN=CCDC103 PE=1 SV=1	0.006	2.737	3	1	1	1	1	242	27.1	5.97	0	1
FALSE	High	Master Protein	Q9Y2Q3	Glutathione S-transferase kappa 1 OS=Homo sapiens OX=9606 GN=GSTK1 PE=1 SV=3	0.006	2.724	4	1	1	1	1	226	25.5	8.41	0	1
FALSE	High	Master Protein	Q9H4B6	Protein salvador homolog 1 OS=Homo sapiens OX=9606 GN=SAV1 PE=1 SV=2	0.006	2.721	3	1	1	1	1	383	44.6	9.09	2.23	1
FALSE	High	Master Protein	Q8TDB4	Protein MGARP OS=Homo sapiens OX=9606 GN=MGARP PE=1 SV=1	0.006	2.711	4	1	1	1	1	240	25.4	4.44	0	1
FALSE	High	Master Protein	Q7Z5Y7	BTB/POZ domain-containing protein KCTD20 OS=Homo sapiens OX=9606 GN=KCTD20 PE=1 SV=1	0.006	2.71	2	1	1	1	1	419	47.5	5.33	1.73	1
FALSE	High	Master Protein	P49321	Nuclear autoantigenic sperm protein OS=Homo sapiens OX=9606 GN=NASP PE=1 SV=2	0.006	2.708	2	1	1	1	1	788	85.2	4.3	0	1
FALSE	High	Master Protein	Q16854	Deoxyguanosine kinase, mitochondrial OS=Homo sapiens OX=9606 GN=DGUOK PE=1 SV=2	0.006	2.708	4	1	1	1	1	277	32	8.66	1.84	1
FALSE	High	Master Protein	Q9BQP7	Mitochondrial genome maintenance exonuclease 1 OS=Homo sapiens OX=9606 GN=MGME1 PE=1 SV=1	0.006	2.706	2	1	1	1	1	344	39.4	7.68	2.22	1
FALSE	High	Master Protein	Q9H490	Phosphatidylinositol glycan anchor biosynthesis class U protein OS=Homo sapiens OX=9606 GN=PIGU PE=1 SV=3	0.006	2.705	3	1	1	1	1	435	50	7.72	2.27	1
FALSE	High	Master Protein	P42331	Rho GTPase-activating protein 25 OS=Homo sapiens OX=9606 GN=ARHGAP25 PE=1 SV=2	0.006	2.702	1	1	1	1	1	645	73.4	6.37	2.05	1
FALSE	High	Master Protein	Q8IV08	5'-3' exonuclease PLD3 OS=Homo sapiens OX=9606 GN=PLD3 PE=1 SV=1	0.006	2.693	2	1	1	1	1	490	54.7	6.47	2.46	1
FALSE	High	Master Protein	P18074	General transcription and DNA repair factor IIH helicase subunit XPD OS=Homo sapiens OX=9606 GN=ERCC2 PE=1 SV=1	0.006	2.689	2	2	2	2	1	760	86.9	7.15	1.92	2
FALSE	High	Master Protein	O43719	HIV Tat-specific factor 1 OS=Homo sapiens OX=9606 GN=HTATSF1 PE=1 SV=1	0.006	2.672	1	1	1	1	1	755	85.8	4.4	0	1
FALSE	High	Master Protein	P62805	Histone H4 OS=Homo sapiens OX=9606 GN=H4C1 PE=1 SV=2	0.006	2.67	8	1	1	1	1	103	11.4	11.36	2.07	1
FALSE	High	Master Protein	Q9UP83	Conserved oligomeric Golgi complex subunit 5 OS=Homo sapiens OX=9606 GN=COG5 PE=1 SV=3	0.006	2.651	1	1	1	1	1	839	92.7	6.6	1.78	1
FALSE	High	Master Protein	Q13596	Sorting nexin-1 OS=Homo sapiens OX=9606 GN=SNX1 PE=1 SV=3	0.006	2.646	2	1	1	1	1	522	59	5.15	1.75	1
FALSE	High	Master Protein	O00541	Pescadillo homolog OS=Homo sapiens OX=9606 GN=PES1 PE=1 SV=1	0.006	2.638	1	1	1	1	1	588	68	7.33	1.85	1
FALSE	High	Master Protein	Q16610	Extracellular matrix protein 1 OS=Homo sapiens OX=9606 GN=ECM1 PE=1 SV=2	0.006	2.637	2	1	1	1	1	540	60.6	6.71	0	1
FALSE	High	Master Protein	O95476	CTD nuclear envelope phosphatase 1 OS=Homo sapiens OX=9606 GN=CTDNEP1 PE=1 SV=2	0.006	2.623	5	1	1	1	1	244	28.4	9.76	2.27	1
FALSE	High	Master Protein	Q9Y5B0	RNA polymerase II subunit A C-terminal domain phosphatase OS=Homo sapiens OX=9606 GN=CTDP1 PE=1 SV=3	0.006	2.622	2	1	1	1	1	961	104.3	5.27	0	1
FALSE	High	Master Protein	Q32P28	Prolyl 3-hydroxylase 1 OS=Homo sapiens OX=9606 GN=P3H1 PE=1 SV=2	0.006	2.615	1	1	1	1	1	736	83.3	5.14	2.02	1
FALSE	High	Master Protein	Q96A08	Histone H2B type 1-A OS=Homo sapiens OX=9606 GN=H2BC1 PE=1 SV=3	0.006	2.607	7	1	1	1	1	127	14.2	10.32	1.79	1
FALSE	High	Master Protein	P53779	Mitogen-activated protein kinase 10 OS=Homo sapiens OX=9606 GN=MAPK10 PE=1 SV=2	0.006	2.606	4	2	2	2	1	464	52.6	6.79	1.69	2
FALSE	High	Master Protein	P23193	Transcription elongation factor A protein 1 OS=Homo sapiens OX=9606 GN=TCEA1 PE=1 SV=2	0.006	2.603	3	1	1	1	1	301	33.9	8.38	0	1
FALSE	High	Master Protein	Q92615	La-related protein 4B OS=Homo sapiens OX=9606 GN=LARP4B PE=1 SV=3	0.006	2.583	1	1	1	1	1	738	80.5	6.92	2.18	1
FALSE	High	Master Protein	Q9H8H3	Methyltransferase-like protein 7A OS=Homo sapiens OX=9606 GN=METTL7A PE=1 SV=1	0.006	2.579	5	1	1	1	1	244	28.3	8.38	2.18	1
FALSE	High	Master Protein	Q6P4A7	Sideroflexin-4 OS=Homo sapiens OX=9606 GN=SFXN4 PE=1 SV=1	0.006	2.566	4	1	1	1	1	337	38	9.19	2.59	1
FALSE	High	Master Protein	P07237	Protein disulfide-isomerase OS=Homo sapiens OX=9606 GN=P4HB PE=1 SV=3	0.006	2.566	2	1	1	1	1	508	57.1	4.87	2.07	1
FALSE	High	Master Protein	Q9NVR5	Protein kintoun OS=Homo sapiens OX=9606 GN=DNAAF2 PE=1 SV=2	0.006	2.553	2	1	1	1	1	837	91.1	5.2	0	1
FALSE	High	Master Protein	Q5T750	Skin-specific protein 32 OS=Homo sapiens OX=9606 GN=XP32 PE=1 SV=1	0.006	2.546	3	1	1	1	1	250	26.2	7.97	1.94	1
FALSE	High	Master Protein	Q7L014	Probable ATP-dependent RNA helicase DDX46 OS=Homo sapiens OX=9606 GN=DDX46 PE=1 SV=2	0.006	2.546	1	1	1	1	1	1031	117.3	9.29	2.13	1
FALSE	High	Master Protein	P09668	Pro-cathepsin H OS=Homo sapiens OX=9606 GN=CTSH PE=1 SV=4	0.006	2.537	4	1	1	1	1	335	37.4	8.07	0	1
FALSE	High	Master Protein	Q86VU5	Catechol O-methyltransferase domain-containing protein 1 OS=Homo sapiens OX=9606 GN=COMTD1 PE=1 SV=1	0.006	2.532	3	1	1	1	1	262	28.8	8.38	0	1
FALSE	High	Master Protein	O75381	Peroxisomal membrane protein PEX14 OS=Homo sapiens OX=9606 GN=PEX14 PE=1 SV=1	0.006	2.516	3	1	1	1	1	377	41.2	4.94	0	1
FALSE	High	Master Protein	Q7Z417	Nuclear fragile X mental retardation-interacting protein 2 OS=Homo sapiens OX=9606 GN=NUFIP2 PE=1 SV=1	0.006	2.511	2	1	1	1	1	695	76.1	8.7	1.97	1
FALSE	High	Master Protein	Q8IX01	SURP and G-patch domain-containing protein 2 OS=Homo sapiens OX=9606 GN=SUGP2 PE=1 SV=2	0.006	2.51	2	2	2	2	1	1082	120.1	7.28	0	2
FALSE	High	Master Protein	Q13227	G protein pathway suppressor 2 OS=Homo sapiens OX=9606 GN=GPS2 PE=1 SV=3	0.006	2.508	2	1	1	1	1	327	36.7	9.52	3.36	1
FALSE	High	Master Protein	Q96GS4	BLOC-1-related complex subunit 6 OS=Homo sapiens OX=9606 GN=BORCS6 PE=1 SV=2	0.006	2.505	3	1	1	1	1	357	37.2	5.76	0	1
FALSE	High	Master Protein	A6NMX2	Eukaryotic translation initiation factor 4E type 1B OS=Homo sapiens OX=9606 GN=EIF4E1B PE=1 SV=3	0.006	2.504	3	1	1	1	1	242	27.6	7.17	1.98	1
FALSE	High	Master Protein	P19338	Nucleolin OS=Homo sapiens OX=9606 GN=NCL PE=1 SV=3	0.006	2.504	1	1	1	1	1	710	76.6	4.7	1.82	1
FALSE	High	Master Protein	P54886	Delta-1-pyrroline-5-carboxylate synthase OS=Homo sapiens OX=9606 GN=ALDH18A1 PE=1 SV=2	0.006	2.493	1	1	1	1	1	795	87.2	7.12	2.53	1
FALSE	High	Master Protein	O14880	Microsomal glutathione S-transferase 3 OS=Homo sapiens OX=9606 GN=MGST3 PE=1 SV=1	0.006	2.472	9	1	1	1	1	152	16.5	9.38	0	1
FALSE	High	Master Protein	O95865	N(G),N(G)-dimethylarginine dimethylaminohydrolase 2 OS=Homo sapiens OX=9606 GN=DDAH2 PE=1 SV=1	0.006	2.465	6	1	1	1	1	285	29.6	6.01	1.77	1
FALSE	High	Master Protein	Q7Z412	Peroxisome assembly protein 26 OS=Homo sapiens OX=9606 GN=PEX26 PE=1 SV=2	0.006	2.465	4	1	1	1	1	305	33.9	6.35	0	1
FALSE	High	Master Protein	Q09028	Histone-binding protein RBBP4 OS=Homo sapiens OX=9606 GN=RBBP4 PE=1 SV=3	0.006	2.463	2	1	1	1	1	425	47.6	4.89	1.87	1
FALSE	High	Master Protein	Q96F24	Nuclear receptor-binding factor 2 OS=Homo sapiens OX=9606 GN=NRBF2 PE=1 SV=1	0.006	2.462	3	1	1	1	1	287	32.4	5.87	2.04	1
FALSE	High	Master Protein	P40763	Signal transducer and activator of transcription 3 OS=Homo sapiens OX=9606 GN=STAT3 PE=1 SV=2	0.006	2.447	1	1	1	1	1	770	88	6.3	1.84	1
FALSE	High	Master Protein	Q99460	26S proteasome non-ATPase regulatory subunit 1 OS=Homo sapiens OX=9606 GN=PSMD1 PE=1 SV=2	0.006	2.446	1	1	1	1	1	953	105.8	5.39	0	1
[truncated: 254 more rows]

## Sheet: 3-2
Checked	Protein FDR Confidence: Combined	Master	Accession	Description	Exp. q-value: Combined	Sum PEP Score	Coverage [%]	# Peptides	# PSMs	# Unique Peptides	# Protein Groups	# AAs	MW [kDa]	calc. pI	Score Sequest HT: Sequest HT	# Peptides (by Search Engine): Sequest HT
[truncated: 1,848 more rows]

[truncated: 1 more sheets: 4]
