# Supplementary material for: Molecular mechanisms underlying the BIRC6-mediated regulation of apoptosis and autophagy
Source: Nat Commun. 2024 Jan 30;15:891. doi: 10.1038/s41467-024-45222-1 (PMC10827748; doi:10.1038/s41467-024-45222-1)
Supplement: Supplementary file 5 — Source Data File [file 41467_2024_45222_MOESM5_ESM.xlsx]

## Sheet: Figure 3c
		procaspase 3			IP for BIRC6/Input			IP for XIAP/Input
					1 st	2 nd	3 rd	1 st	2 nd	3 rd
		Empty Vector			1	1	1	1	1	1
		Flag-procasp9-4M			1.0145	0.886784	0.92	1.5062	0.939443	0.92
		Flag-procasp9-4M+Smac-WT			0.404089	0.500215	0.31	0.503655	0.6085	0.43
		Flag-procasp9-4M+Smac-Mut			1.05538	1.15995	0.94	0.556007	0.994495	0.83

## Sheet: Figure 3d
	HtrA2			IP for BIRC6/Input			IP for XIAP/Input
				1 st	2 nd	3 rd	1 st	2 nd	3 rd
	Empty Vector			1	1	1	1	1	1
	Flag-procasp9-4M			1.15173	1.30593	0.98	1.63139	1.39762	1.1
	Flag-procasp9-4M+Smac-WT			0.51726	0.650926	0.78	1.29893	1.21041	1.5
	Flag-procasp9-4M+Smac-Mut			0.778018	1.1132	0.89	1.35357	1.16614	1.09

## Sheet: Figure 3e
	procaspase 9			IP for BIRC6/Input			IP for XIAP/Input
				1 st	2nd	3rd	1 st	2 nd	3rd
	Flag-procasp9-4M			1	1	1	1	1	1
	Flag-procasp9-4M+Smac-WT			0.962434	0.929093	1.0247	0.985871	1.04142	1.06
	Flag-procasp9-4M+Smac-Mut			1.05428	0.775076	1.07	0.905411	1.02945	0.95

## Sheet: Figure 3g
		active-Casp9 in IP Group/active-Casp9 in Input Group
		Fold change	Empty vector	Smac-WT	Smac-Mut
		1 st	1	0.55149	1.76593
		2 nd	1	0.383429	0.904245
		3 rd	1	0.37547	0.757332

## Sheet: Figure 3h
	BIRC6 (nM)	1 st
		Caspase 9		Caspase 3
	7.5	1.58	3.7	0.68	-2.25
	15	3.49	9.19	0.07	-2.41
	30	2.37	10.47	0.88	-1.28
	60	7.48	9.45	-1.46	1.84
	90	11.78	14.43	0.85	-0.69
	120	11.01	16.47	1.9	5.63
	240	20.99	18.5	9.19	12.28
	360	14.88	20.54	15.61	17.71
	BIRC6 (nM)	2 nd
		Caspase 9		Caspase 3
	7.5	-0.87	7.76	-2.82	3.65
	15	4.61	2.94	-1.43	6.75
	30	7.29	1.46	-1.38	7.18
	60	0.94	4.15	-5.96	1.29
	90	5.44	2.71	-0.4	6.18
	120	3.34	3.64	-2.54	4.81
	240	13.2	6.99	1.06	7.79
	360	12.26	7.95	1.84	11.45
	BIRC6 (nM)	3 rd
		Caspase 9		Caspase 3
	7.5	5.46	12.32	2.59	0
	15	5.87	19.9	6.54	2.09
	30	15.24	13.65	8.3	7.2
	60	9.74	15.95	8.6	2
	90	17.39	17.95	11.2	4.49
	120	18.69	11.38	8.65	5.64
	240	26.22	23.55	16.45	12.39
	480	28.82	16.98	14.73	10.3

## Sheet: Figure 4b
	Procasp9/β-actin
	Fold change	Rapamycin (μM)
		0	0.2	0.5	1
	1st	1	0.95765	0.493269	0.160467
	2 nd	1	0.875649	0.722491	0.512224
	Procasp3/β-actin
	Fold change	Rapamycin (μM)
		0	0.2	0.5	1
	1st	1	1.07225	0.999009	1.29276
	2 nd	1	1.06299	0.978321	1.24807
	Procasp7/β-actin
	Fold change	Rapamycin (μM)
		0	0.2	0.5	1
	1st	1	1.071	0.852039	0.770033
	2 nd	1	0.858016	0.897874	0.630856

## Sheet: Figure 4d
	Casp9/β-actin
	Fold change	Baf A1 -				Baf A1 +
		Starvation (h)
		0	1	2	4	0	1	2	4
	1st	1	0.493384	0.544875	0.216396	1	0.99301	1.08476	0.886306
	2 nd	1	1.18009	0.24737	0.130896	1	1.32625	1.22035	0.295776
	3 rd	1	0.864952	0.529873	0.400347	1	0.93749	1.05984	0.788089
	Active Casp9/β-actin
	Fold change	Baf A1 -				Baf A1 +
		Starvation (h)
		0	1	2	4	0	1	2	4
	1st	1	0.354876	0.40242	0.34427	1	0.715247	0.868802	0.469872
	2 nd	1	1.90601	0.494676	0.219683	1	1.21851	1.62454	0.528041
	3 rd	1	0.74697	0.500669	0.449515	1	0.664916	0.565455	0.223162

## Sheet: Figure 4f
	Procasp9/β-actin
	Fold change	Atg5-/-				Atg5+/+
		Rapamycin (μM)
		0	0.2	0.5	1	0	0.2	0.5	1
	1st	1	0.99369	1.0389	0.936153	1	0.648195	0.481929	0.195319
	2 nd	1	0.959254	0.888626	0.73337	1	0.520719	0.57845	0.305244
	3 rd	1	0.879744	0.744931	0.795388	1	0.881928	0.735672	0.265627

## Sheet: Figure 5d
	Relative levels of LC3I in IP for BIRC6/input
		LC3I
		1st	2nd
	CTR	1	1
	AVPI	1.06145	1.18696
	NFEKL	1.05631	0.940741
	hu-LIR-WT	0.259693	0.101333
	hu-LIR-Mut	0.877413	1.18696
	LIR1-WT	1.5943	1.9123
	LIR1-Mut	0.950731	0.941629

## Sheet: Figure 5e
	Relative levels of LC3II in IP for BIRC6/input
		LC3II
		1st	2nd
	CTR	1	1
	AVPI	1.18696	0.957298
	NFEKL	0.940741	0.848602
	hu-LIR-WT	0.101333	0.23266
	hu-LIR-Mut	1.18696	0.940735
	LIR1-WT	1.9123	1.93685
	LIR1-Mut	0.94163	0.865424

[truncated: 30 more sheets: Figure 5f, Figure 5g, Figure 6a, Figure 6b, Figure 6c, Figure 6d, Figure 6e, Figure 6f, Figure 6g, Figure 6h, Figure 6i, Figure 6j, Figure 6k, Supplementary Fig. 1a, Supplementary Fig. 1b, Supplementary Fig. 1d, Supplementary Fig. 1f, Supplementary Fig. 3b, Supplementary Fig. 4a, Supplementarya Fig. 4b …]
